# Supplementary material for: Amine oxidase 3 is a novel pro-inflammatory marker of oxidative stress in peritoneal endometriosis lesions
Source: Sci Rep. 2020 Jan 30;10:1495. doi: 10.1038/s41598-020-58362-3 (PMC6992811; doi:10.1038/s41598-020-58362-3)
Supplement: Supplementary file 2 — Dataset 1. [file 41598_2020_58362_MOESM2_ESM.xlsx]

## Sheet: Raw
T: Majority protein IDs	T: Protein names	T: Gene names	LFQ intensity Ectopic 1	LFQ intensity Ectopic 2	LFQ intensity Ectopic 3	LFQ intensity Ectopic 4	LFQ intensity Ectopic 5	LFQ intensity Ectopic 6	LFQ intensity Eutopic 1	LFQ intensity Eutopic 2	LFQ intensity Eutopic 3	LFQ intensity Eutopic 4	LFQ intensity Eutopic 5	LFQ intensity Eutopic 6	LFQ intensity Eutopic ctrl 1	LFQ intensity Eutopic ctrl 2	LFQ intensity Eutopic ctrl 3	LFQ intensity Eutopic ctrl 4	LFQ intensity Eutopic ctrl 5	N: Razor + unique peptides	N: Q-value	N: MS/MS Count
A0A075B6F2;P13591-4;P13591-3;P13591-1;P13591;H7BYX6;P13591-5	Neural cell adhesion molecule 1	NCAM1	0	0	1005400	4411600	6859000	1011200	0	0	1078400	0	0	0	519990	0	0	0	0	7	0	9
A0A075B6H9		IGLV4-69	219140	263810	169570	154020	0	323870	2996800	1132100	318290	0	956890	0	0	1720400	160020	659780	1485900	1	0.005386	6
A0A075B6I0		IGLV8-61	428650	0	0	500620	459340	592950	4949500	832060	0	325620	1835900	0	0	4740400	1638800	0	0	1	0.0014437	4
A0A075B6I5;P01702;P06316	Ig lambda chain V-I region NIG-64;Ig lambda chain V-I region BL2	IGLV1-51	356210	476280	748790	869540	542230	1215200	3156400	979780	1215700	363820	3155200	1199100	967580	883490	0	2158800	4200000	3	0	14
A0A075B6I8		IGLV1-47	327070	519220	165600	0	526980	757580	4332400	2582800	540260	180720	3518800	617480	1354800	343290	229040	0	0	2	0	7
A0A075B6J4;A0A075B6K0;A0A075B6J3;A0A075B6K4		IGLV3-25;IGLV3-16;IGLV3-27;IGLV3-10	0	931400	596160	599460	970180	1890100	8966500	2484700	0	1226900	4679300	1321700	910210	4300000	1664400	2579100	6747900	2	0	14
A0A075B6J5;P01705	Ig lambda chain V-II region NEI	IGLV2-23	0	438060	251720	535190	831010	1011800	1312400	2158300	564510	625670	1209600	604290	582780	2226600	937270	2731600	876860	2	0.0027536	3
A0A075B6J7;A0A075B6K5		IGLV3-21;IGLV3-9	407630	0	0	1045400	0	0	2545000	446890	348390	452860	612300	508580	791550	3437500	303930	589280	0	2	0.0040965	4
A0A075B6K1		IGLV2-14	0	0	0	0	0	0	3398400	1206500	0	0	0	0	1058400	2236900	0	1234000	0	1	0.00050075	5
A0A075B6L0;P0CG05;P0CG06	Ig lambda-2 chain C regions;Ig lambda-3 chain C regions	IGLC3;IGLC2	112190000	262990000	142610000	264540000	200030000	271560000	1558500000	501310000	182800000	248950000	513640000	215510000	135380000	1112500000	223710000	595120000	653550000	11	0	206
A0A075B6L1;A0M8Q6	Ig lambda-7 chain C region	IGLC7	126700	241080	0	209020	155690	440240	9068800	1269700	0	101420	557030	241000	138280	0	199250	187900	327260	2	0	3
A0A075B6N7		IGHA2	0	0	0	0	0	0	0	0	0	0	0	0	0	0	0	9167300	0	2	0	2
A0A075B6N8;P01860	Ig gamma-3 chain C region	IGHG3	40457000	33140000	16585000	42755000	40901000	42952000	277720000	80523000	27154000	52018000	112180000	33717000	27660000	42920000	40074000	65166000	93364000	7	0	130
A0A075B6N9;P01871;P01871-2;P04220	Ig mu chain C region;Ig mu heavy chain disease protein	IGHM	39653000	42188000	20432000	35449000	23628000	96941000	309730000	105040000	52381000	69019000	95375000	89954000	73562000	102610000	52749000	155770000	275380000	26	0	311
A0A075B6P5;A0A075B6R1;P01614;P06309	Ig kappa chain V-II region Cum;Ig kappa chain V-II region GM607	IGKV2D-28;IGKV2D-40	0	0	0	382240	0	1007200	6806600	2895900	1290800	0	4066400	1391000	0	4826400	0	0	5602200	1	0	7
A0A075B6R2		IGHV4-4	1487500	3210200	1733800	1485100	2585600	4835000	20807000	7658300	4826600	2838500	10891000	1738100	1888200	11011000	1891700	5550700	6250800	5	0	26
A0A075B6R9		IGKV2D-24	0	2616600	1169600	2333800	2347900	7897700	20240000	6717400	0	1763200	8303000	4609600	1240500	10993000	5369000	4272200	9859100	3	0	18
A0A075B6S2		IGKV2D-29	0	978080	0	0	0	0	3616900	826380	0	0	1152000	439570	0	1486900	0	1447200	679380	1	0	3
A0A075B6S3;P06310	Ig kappa chain V-II region RPMI 6410	IGKV2-30	3321800	11226000	10260000	5657000	6287100	12095000	31535000	23899000	8481400	5929400	30902000	8341600	6917500	30408000	10346000	18724000	25915000	5	0	38
A0A075B6S5		IGKV1-27	1155900	3132700	1874600	1624300	2138300	4675500	14704000	6443200	2960400	1845700	8380000	5543400	0	10743000	2870400	4861400	7703500	1	0	17
A0A075B6S8		IGKV1-5	0	0	0	855270	1700100	0	3805900	3355600	1489700	1268700	2392200	0	0	0	1689800	0	0	1	0.00049383	2
A0A075B738;P16284-5;P16284-3;P16284-4;P16284-2;P16284-6;P16284;A0A075B727	Platelet endothelial cell adhesion molecule	PECAM1	6819800	789610	1018300	1014700	823010	3199200	0	0	0	710740	0	2742700	0	0	757130	0	0	6	0	9
A0A075B7B8		IGHV3OR16-12	0	639500	0	237780	368270	536920	4946400	1672600	354970	182220	817520	692430	315490	3854500	287110	1506000	1542300	1	0.0014556	10
A1L170-2			1014200	0	0	0	867800	0	486000	0	704390	20357000	0	20159000	24329000	181200	720410	428490	403000	1	0.0095032	12
A2A274;Q99798	Aconitate hydratase, mitochondrial	ACO2	17152000	9550300	7661700	4977600	5053400	1529600	4450200	10668000	12553000	20131000	5870500	9309000	12329000	1448800	7903100	8337400	7200000	20	0	90
A2A2M0;Q9NQG5	Regulation of nuclear pre-mRNA domain-containing protein 1B	RPRD1B	317790	353620	0	0	0	0	245870	0	0	0	0	0	0	0	723050	356300	0	1	0.0098543	2
A2AAZ0;Q5Y7D6;Q5SU54;E9PIB1		HLA-DQB1	20860000	89516	41665	0	56903	0	0	46215	0	0	62224	22501	83531	0	74046	0	0	9	0	14
D3YTI9;A2AB90;O15533-2;O15533;O15533-3;C9JA35	Tapasin	TAPBP	1180900	377900	0	0	0	443900	0	772970	430600	1185500	264990	0	0	0	0	234220	0	3	0.0014388	5
A2ACR1;P28065-2;P28065;A2ACR0	Proteasome subunit beta type;Proteasome subunit beta type-9	PSMB9	3417600	2238400	4091500	889690	1170300	1615600	1162300	1120900	2079700	1595200	537750	305480	1438200	0	1211600	0	1045700	6	0	16
A2AEA2;P10321	HLA class I histocompatibility antigen, Cw-7 alpha chain	HLA-C	6012700	2054700	2049200	0	1482600	3242900	736740	1329700	4194500	1399400	1492400	1407800	2503400	0	0	540980	1522100	3	0	16
H0YAY3;E9PF32;A2RUS2-2;A2RUS2	DENN domain-containing protein 3	DENND3	0	0	0	0	0	0	0	0	0	0	0	0	0	0	0	0	0	1	0.0054127	0
A6NC48;Q10588;H0Y984;Q10588-2	ADP-ribosyl cyclase/cyclic ADP-ribose hydrolase 2	BST1	2366700	2144300	7171400	3146700	1901700	11448000	1388500	0	1234200	2333000	11487000	1903000	1911300	0	777300	1924100	1650700	3	0.0070734	6
A6NEM2;P51610-2;P51610;P51610-4	Host cell factor 1;HCF N-terminal chain 1;HCF N-terminal chain 2;HCF N-terminal chain 3;HCF N-terminal chain 4;HCF N-terminal chain 5;HCF N-terminal chain 6;HCF C-terminal chain 1;HCF C-terminal chain 2;HCF C-terminal chain 3;HCF C-terminal chain 4;HCF C-terminal chain 5;HCF C-terminal chain 6	HCFC1	1168400	978060	1099000	1012800	1018400	967110	0	1158200	996330	1163600	888290	0	1468800	0	1886500	1163600	764260	5	0	10
A6NMH6;A6NFQ9;F8W8I8;Q92599-2;Q92599-4;Q92599	Septin-8	2008-09-01	1219700	1395300	1803500	1275100	1357000	2086600	0	0	0	819620	1058300	1104600	986320	0	1845700	1189400	2000100	2	0	6
A6NFX8;Q9UKK9;A6NCQ0;A6NJU6	ADP-sugar pyrophosphatase	NUDT5	4459600	4098800	3422300	2576900	2179200	2992400	4003600	5598000	4737900	4805600	3629100	2702700	3556400	3681600	3941500	4462900	6109200	9	0	30
A6NGJ0;P51808	Dynein light chain Tctex-type 3	DYNLT3	284350	277470	287290	0	289700	284270	0	256240	514930	217770	261650	277960	300750	0	270870	320080	354530	1	0.0091304	1
H3BMT0;H3BTV5;H3BU16;A6NGP5;H3BMV3;Q9H910-2;Q9H910;B4DLH4	Hematological and neurological expressed 1-like protein	HN1L	0	1045800	630290	0	0	0	0	0	4330900	1003100	0	0	328230	533270	645710	994250	843740	4	0	6
A6NIV2;Q9P0U1	Mitochondrial import receptor subunit TOM7 homolog	TOMM7	94299	0	97156	0	0	0	0	557040	69514	66052	0	0	0	0	0	0	0	1	0.00049776	1
A6NJA2;P54578-2;B7Z4N8;P54578	Ubiquitin carboxyl-terminal hydrolase;Ubiquitin carboxyl-terminal hydrolase 14	USP14	5355500	3999100	4086500	2655300	3409000	6621500	7554400	4274400	8071800	6544400	5573600	10314000	8684300	4326000	5736600	5633800	5583600	11	0	42
A6NKZ2;P51606	N-acylglucosamine 2-epimerase	RENBP	2746700	0	0	0	0	0	0	0	0	0	0	0	0	0	0	0	0	4	0	5
E9PJK1;E9PRJ8;H0YDL9;H0YDJ9;E9PIF1;A6NMH8;P60033	Tetraspanin;CD81 antigen	CD81	6516700	5160900	13478000	18748000	18542000	10162000	3673800	3365400	4621600	2209800	2854100	1330900	2933300	1381100	6825800	8611100	7400100	3	0	24
H3BQ52;H3BTD3;H3BMD8;A6NMQ3;Q5T5H1;P56211-2;P56211;O43768-6;O43768-5;O43768-2;O43768;O43768-9;O43768-7;O43768-3;O43768-4	cAMP-regulated phosphoprotein 19;Alpha-endosulfine	ARPP19;ENSA	0	0	299400	154300	213140	0	282700	282120	410870	120210	0	0	254930	203300	379610	724270	242570	1	0.0062389	2
A6NNI4;G8JLH6;P21926	Tetraspanin;CD9 antigen	CD9	5277800	915070	357450	4596100	8673700	9407000	2058400	1988300	2711200	3155200	1971500	3106000	2667400	5537500	1994900	2438200	1415900	2	0	11
C9JXV0;A6NNK5;Q12888;Q12888-3;Q12888-2;H7C3N7	Tumor suppressor p53-binding protein 1	TP53BP1	0	734380	0	0	0	0	0	881750	0	1507900	0	410340	755020	0	754410	983960	701160	2	0.001434	4
A6NP52;O60831	PRA1 family protein 2	PRAF2	0	697970	0	0	0	0	395840	637990	0	0	0	0	2970500	0	0	0	516650	1	0.0098333	3
A6PVN5;Q15257-3;Q15257-2;Q15257;B4DZF8;Q5T949;Q5T948;A6PVN9;A6PVN6;A6PVN8;C9IZ76;Q15257-4	Serine/threonine-protein phosphatase 2A activator	PPP2R4	2449900	1149400	0	2267900	2626800	2096400	3238400	2292600	2898800	4560100	2407700	4048800	4794600	2176400	2970200	2669300	2232000	8	0	25
A8K4G3;H0Y3C5;J3KPD6;P08631-3;P08631-2;P08631-4;P08631	Non-specific protein-tyrosine kinase;Tyrosine-protein kinase HCK	HCK	1490500	0	0	0	0	843250	0	0	0	781750	0	0	0	0	0	0	0	3	0	3
H3BQG3;A8MT40;Q8NCN5	Pyruvate dehydrogenase phosphatase regulatory subunit, mitochondrial	PDPR	1393900	0	0	0	0	0	0	0	0	0	0	0	0	0	0	0	0	1	0	1
A8MU39;H0YDU8;P53041	Serine/threonine-protein phosphatase;Serine/threonine-protein phosphatase 5	PPP5C	207350	0	0	217200	145760	0	187480	447510	0	0	0	0	0	152670	0	205240	214830	1	0.0098882	1
K7EMA7;H7BY10;K7EJV9;K7ERT8;A8MUS3;P62750	60S ribosomal protein L23a	RPL23A	2848400	2423700	2007400	2074500	1306200	2062700	2090400	2187000	2012400	2335000	1907300	1583200	2044700	0	3662800	2269600	2854300	4	0	20
P62308;A8MWD9;Q49AN9;F5H013;C9JVQ0	Small nuclear ribonucleoprotein G;Putative small nuclear ribonucleoprotein G-like protein 15	SNRPG;SNRPGP15	444230	3539700	2161800	1387900	2062200	615680	1172800	4114400	3630300	6609600	2105800	1839400	4306500	1191500	5019400	4970200	4283400	2	0	10
A8MXL6;P55735-2;P55735;P55735-3	Protein SEC13 homolog	SEC13	2667200	2865400	2416100	1581900	1981400	1520700	1624400	3547700	3482300	1663100	1373600	1430600	2281600	1163800	2761600	2190500	2701700	8	0	20
A8MXP9;P43243;D6REM6;D6R991	Matrin-3	MATR3	6304200	6384600	4203800	3700900	3445700	3235900	0	9502800	5586600	14723000	5116500	6053800	10462000	0	11318000	10275000	6431500	12	0	49
A8MXQ1;P53801	Pituitary tumor-transforming gene 1 protein-interacting protein	PTTG1IP	0	0	0	0	320140	0	0	0	831270	314950	0	317830	310730	313860	205210	0	0	1	0.0014299	1
A8MXV4	Nucleoside diphosphate-linked moiety X motif 19, mitochondrial	NUDT19	599370	469300	424520	734260	905700	891400	1198100	826330	672590	365020	561050	0	0	1215000	392760	379190	662980	2	0.0018771	3
A8MZ84;D3YTC8;Q6GTX8-3;Q6GTX8-2;Q6GTX8	Leukocyte-associated immunoglobulin-like receptor 1	LAIR1	796650	153920	0	0	0	0	0	0	0	0	0	0	0	0	0	0	0	1	0.007033	1
B0QY04;Q15080;Q15080-3;Q15080-2;H0Y6X8	Neutrophil cytosol factor 4	NCF4	1380800	0	0	0	0	0	0	0	0	0	0	0	0	0	0	0	0	3	0	3
B0QY89;Q9Y262;C9JHP4;C9K0Q7;Q9Y262-2;H7C3A0	Eukaryotic translation initiation factor 3 subunit L	EIF3L	1068300	1584200	843900	847100	590050	0	1107100	1368100	1407700	1622700	752230	872610	862550	570780	1283100	936850	873830	5	0	9
B0QYK0;Q01844-6;Q01844-3;Q01844;Q01844-5;C9JGE3;Q01844-2;H7BY36	RNA-binding protein EWS	EWSR1	2570400	2459600	2066600	2244400	598500	0	0	3550600	2562400	4049800	1686600	2858200	2793300	0	4582000	3042900	2202400	5	0	12
H3BQQ9;B0QYN7;P63279;H3BPC4	SUMO-conjugating enzyme UBC9	UBE2I	937890	1146800	741220	1307300	0	0	781670	1714700	3210400	3565200	2215800	4306700	5413700	844430	7199600	6745100	1923900	4	0	12
B0QZ18;Q99829;A6PVH9;F2Z2V0;E7ENH5;Q5JX56;Q5JX58;Q5JX59;Q5JX60;Q5JX44	Copine-1	CPNE1	10886000	14630000	6149800	3449800	11190000	11722000	6808900	7932300	3029000	3369000	5519000	4715700	3124400	1611500	8522100	9789800	4693900	9	0	46
B0YIW2;P02656	Apolipoprotein C-III	APOC3	2339300	4501900	1609400	4107400	4129700	10379000	30303000	16262000	7677500	8970400	27734000	8125400	7604500	59741000	4364600	12923000	16873000	3	0	34
B0YIW6;P48444;P48444-2	Coatomer subunit delta	ARCN1	9122200	5559200	4341600	1912900	2722000	1787800	2593600	7400400	7488900	11275000	4031300	3751300	5366000	3832100	8558900	6217900	5667500	13	0	44
B1AH77;B1AH80;P15153;B1AH78	Ras-related C3 botulinum toxin substrate 2	RAC2	21109000	2975700	2637000	3610000	569850	2472800	894690	2104700	5968700	12877000	1682800	8426400	1923300	1365100	2473600	2385000	1700600	7	0	22
B1AHB2;B1AHA9;B1AHB1;P33992	DNA helicase;DNA replication licensing factor MCM5	MCM5	0	0	0	0	0	0	0	431770	0	0	0	0	0	0	0	0	0	1	0.0053691	1
B1AHD1;P55769	NHP2-like protein 1;NHP2-like protein 1, N-terminally processed	NHP2L1	3446400	9998900	7653600	3154100	2814200	4347600	0	10067000	4530500	2487100	6622500	3632000	10871000	669700	13782000	9965500	4410400	7	0	40
B1AHE4;Q9UBB4-2;Q9UBB4	Ataxin-10	ATXN10	0	915930	565560	572910	0	0	0	429770	555630	439820	0	0	563510	0	804780	954700	1032500	2	0.0005123	4
B1AJQ6;Q86Y82	Syntaxin-12	STX12	2133300	2562500	1126200	0	0	354080	444170	507550	546660	414810	0	0	847040	0	1147200	314990	854710	4	0	8
B1AJY5;B1AJY7;O75832	26S proteasome non-ATPase regulatory subunit 10	PSMD10	983120	1351200	1234000	0	1130300	957690	0	795540	1399700	824420	935980	1080500	1245300	868120	608880	1364500	1000900	4	0	11
B1AK87;B1AK88;P47756-2;P47756;B1AK85	F-actin-capping protein subunit beta	CAPZB	47005000	34361000	35364000	35478000	31383000	28674000	22529000	29977000	37725000	33766000	23762000	29369000	29259000	15793000	28907000	30753000	25061000	20	0	166
B1AKD8;Q5TZA2-2;Q5TZA2	Rootletin	CROCC	3394700	4632900	4617600	11757000	10992000	6217100	5665900	4578400	12522000	5730900	6734500	10716000	4142200	7746100	3713000	2633100	2993300	2	0.0053957	8
H3BQI1;B1AKR6;Q9NP97;Q8TF09	Dynein light chain roadblock-type 1;Dynein light chain roadblock-type 2	DYNLRB2;DYNLRB1	1195200	1979200	1435500	1002900	548810	0	0	999950	1487500	888830	1043800	916160	1173600	0	1516300	1340900	0	2	0	12
B1AKZ5;Q15121;Q15121-2	Astrocytic phosphoprotein PEA-15	PEA15	2722700	2375100	3165700	2429800	1835100	2559700	1670700	779630	1007500	1851100	1509900	1185800	1656000	1211400	1424700	1824600	1058800	4	0	11
B1ALD9;Q15063-7;Q15063-6;Q15063-4;Q15063-2;Q15063-3;Q15063-5;Q15063	Periostin	POSTN	26993000	12285000	4069200	2640800	17239000	54866000	0	55284	0	0	0	222140	356400	0	397800	0	0	18	0	46
B1AMS2;Q14141-2;Q14141-4;Q14141;Q14141-3	Septin-6	2006-09-01	3805700	1681900	1890500	286980	5393500	8976000	581010	1820000	8562100	1989600	7979900	46794000	10265000	5244800	1455500	2726700	283440	5	0.00050352	6
B1AN48;Q9UBC9	Small proline-rich protein 3	SPRR3	0	0	0	0	0	0	2092800	0	0	0	0	0	0	0	0	0	0	2	0.0095486	2
B1ANH0;Q16774;Q16774-2;B1ANH5;B1ANG9;B1ANH2;Q16774-3;B1ANH6;B1ANH3	Guanylate kinase	GUK1	2078700	3468500	2140200	1976100	2064700	2453100	1882800	1480000	2695000	1912900	2678800	2028300	2851500	1247800	3024500	1994300	2115000	5	0	13
B1ANR0;Q13310-2;Q13310;Q13310-3;H0Y5F5	Polyadenylate-binding protein;Polyadenylate-binding protein 4	PABPC4	631830	383410	432160	0	0	0	0	990660	584460	1203800	0	346870	405220	0	439380	381750	0	2	0.0023419	4
B1APM4;P35610-3;P35610-2;P35610	Sterol O-acyltransferase 1	SOAT1	684100	0	0	0	0	0	0	0	0	0	0	0	0	0	0	0	0	1	0.00048852	1
C9JIZ6;B1AVU8;P07602;P07602-2;P07602-3	Prosaposin;Saposin-A;Saposin-B-Val;Saposin-B;Saposin-C;Saposin-D	PSAP	11098000	886650	678710	438330	0	0	0	336390	525660	397340	574560	592320	559700	0	268380	0	0	6	0	8
E9PIR7;B2R5P6;E2QRB9;E9PNQ6;Q16881-5;Q16881-2;Q16881-4;Q16881-3;Q16881-6;Q16881;Q16881-7;E9PKD3	Thioredoxin reductase 1, cytoplasmic	TXNRD1	13763000	4307500	3586500	5068900	2036900	0	1619000	4160600	3612400	3907100	2485400	3213400	8184900	2475500	5102800	5454700	4902100	17	0	34
B3KQ25;K7ESG5;P61289;P61289-3;P61289-2;K7EMD0;K7EPX6;K7EKR3;K7ENH2	Proteasome activator complex subunit 3	PSME3	458780	0	647400	428920	470630	568250	0	2024300	2873100	3399100	1355000	2240900	2271000	0	2248600	1814800	1616900	5	0	17
B3KS98;O15372;E5RJT0;E5RGU4	Eukaryotic translation initiation factor 3 subunit H	EIF3H	3341300	3865800	1886400	1595200	1350600	1809100	1729900	3355100	2560200	2738100	2019000	1661100	1893400	740750	2304500	2691100	2784200	8	0	23
H0YGS3;B3KW70;F5GYX4;H0YG03;Q13361-2;Q13361;F5H7Z2;F5H2W4	Microfibrillar-associated protein 5	MFAP5	0	390490	355360	3318700	386030	0	0	0	0	471150	0	0	0	0	0	0	0	2	0	3
B3KYB6;P48739;P48739-2;P48739-3	Phosphatidylinositol transfer protein beta isoform	PITPNB	1191000	0	1586600	1223800	978660	920990	911270	1655100	1341400	2375000	1247100	952790	893300	1196500	1075800	1263300	1038000	2	0.00050582	1
B4DDF4;B4DUT8;Q99439;Q99439-2;H3BVI6	Calponin;Calponin-2	CNN2	13926000	19070000	16015000	8662700	11018000	8668400	3065100	7525200	8459900	12534000	6630000	9968700	12354000	1959100	12488000	15831000	11809000	13	0	84
B4DDJ5;P21757-2;P21757-3;P21757	Macrophage scavenger receptor types I and II	MSR1	13584000	1739800	8768400	0	0	1884100	0	0	0	0	0	1132800	0	0	598980	0	0	2	0	5
B4DEH8;G3V4T2;Q92843-2;Q86U42-2;Q86U42;H0YJH9	Polyadenylate-binding protein 2	PABPN1	691590	1297200	0	0	2021600	0	0	1601600	1209300	756290	317030	811500	1814700	0	2591800	1735100	890290	4	0	12
H3BQ48;Q2TA70;B4DFF3	Battenin	CLN3	393140	633500	709440	365040	7238500	4355000	4208900	1260100	6024800	5754100	17773000	5741000	12819000	25746000	12187000	1993400	17437000	1	0.0023245	19
K7EMQ8;B4DGM3;Q969G3-6;Q969G3-5;Q969G3-3;Q969G3-2;Q969G3-4;Q969G3;H7C048;J3QKS7	SWI/SNF-related matrix-associated actin-dependent regulator of chromatin subfamily E member 1	SMARCE1	395060	793000	186260	356330	344510	381420	236680	1430000	746540	872330	778430	763340	1976200	0	2405100	817920	684440	4	0	10
B4DGU4;P35222	Catenin beta-1	CTNNB1	1339100	9398500	2371500	2491800	4664800	992300	921370	14648000	7816200	7516500	5454400	3915800	10715000	1201800	13307000	16071000	11366000	20	0	64
Q08495-3;B4DI75;Q08495-2;Q08495;E5RGQ7;E5RJC0;E5RFK4;E5RIG5;E5RGQ0;E5RJ56	Dematin	DMTN	0	0	0	0	0	0	0	0	0	578080	0	0	718060	0	0	0	0	2	0.0023375	1
B4DJV2;O75390;F8VPF9;F8VPA1;F8W1S4;H0YH82	Citrate synthase;Citrate synthase, mitochondrial	CS	6588900	5854800	1477600	2728200	1800700	1126300	355050	7572300	9665800	10669000	3143300	7320100	10703000	497890	8861900	5203700	2193300	14	0	53
B4DKB2;P42892-3;P42892-2;P42892-4;P42892	Endothelin-converting enzyme 1	ECE1	0	0	0	0	0	0	0	0	553090	640130	0	328290	375260	0	414970	245450	0	2	0.0014395	2
B4DLN1;P52815	39S ribosomal protein L12, mitochondrial	MRPL12	615190	2655300	1108900	746460	1091100	688200	545660	897550	1006400	1197100	970080	981270	1868900	695030	2087600	2314900	1633300	2	0	13
B4DLR2;Q12884	Prolyl endopeptidase FAP;Antiplasmin-cleaving enzyme FAP, soluble form	FAP	7281100	7431800	7779200	3982800	5297100	2541000	0	2137700	668030	1137300	3684900	1550700	7326500	0	6023100	1462400	2926800	10	0	40
Q9Y3F4;B4DNJ6	Serine-threonine kinase receptor-associated protein	STRAP	4766000	5756600	2505000	1304300	1289700	1531000	1850900	5346800	3688700	4021100	2462400	2826900	2889600	278720	3285500	5128900	5355200	9	0	42
B4DR61;P61619;P61619-3	Protein transport protein Sec61 subunit alpha isoform 1	SEC61A1	3248600	1901200	1388400	0	680970	1083000	0	2573700	1917500	2340700	1727700	1356000	1905900	754240	1787600	1631400	2290200	4	0	19
B4DR80;Q9Y6E0-2;Q9Y6E0;C9JJV0;C9JDH9;C9J6L2;C9JCC0;C9J232;Q5JV98;H7C279;H0Y630;Q8NBY1;B4E0Y9;O00506-3;Q9P289-2;O00506-2;Q9P289-3;Q9P289;O00506	Serine/threonine-protein kinase 24;Serine/threonine-protein kinase 24 36 kDa subunit;Serine/threonine-protein kinase 24 12 kDa subunit;Serine/threonine-protein kinase 25;Serine/threonine-protein kinase 26	STK24;STK25;STK26	800710	512800	555380	0	0	0	555050	699700	770700	794910	0	0	0	0	0	0	728860	2	0.0023299	2
B4DUC8;Q13126-4;Q13126;Q13126-3;Q13126-2;F2Z2F3;J3QSB7;Q13126-7;Q13126-6;Q13126-5	S-methyl-5-thioadenosine phosphorylase;Purine nucleoside phosphorylase	MTAP	2267300	2812300	2677600	2704000	3182200	4147500	4536000	3597600	2961000	4708500	3163100	2767100	2583200	3020800	2521800	2853700	2456100	3	0	29
J3QS39;J3QTR3;F5H6Q2;F5GYU3;F5H2Z3;F5H265;B4DV12;F5H388;F5H747;F5GXK7;J3QKN0;Q96C32;F5H041;P62987;P62979;P0CG47;P0CG48;M0R1V7;M0R1M6;M0R2S1;J3QLP7;J3QRK5;J3QSA3;F5GZ39	Ubiquitin-60S ribosomal protein L40;Ubiquitin;60S ribosomal protein L40;Ubiquitin-40S ribosomal protein S27a;Ubiquitin;40S ribosomal protein S27a;Polyubiquitin-B;Ubiquitin;Polyubiquitin-C;Ubiquitin	UBB;RPS27A;UBC;UBA52;UBBP4	24498000	33928000	34313000	28471000	22736000	41567000	26425000	18548000	29614000	15821000	22334000	21697000	22368000	20133000	28905000	21591000	21609000	6	0	71
H0YML5;B4DW73;Q16822	Phosphoenolpyruvate carboxykinase [GTP], mitochondrial	PCK2	897330	390930	350650	666340	0	554220	187610	348950	453550	486250	428590	944260	0	0	0	0	0	3	0.0041133	4
P25205;B4DWW4;J3KQ69	DNA replication licensing factor MCM3	MCM3	284740	257820	0	0	0	0	0	1729700	0	0	0	0	0	0	104620	308310	237260	4	0.00052274	4
G3V4W0;B4DY08;P07910-2;G3V4C1;P07910-4;P07910;G3V2Q1;G3V576;G3V2D6;P07910-3;G3V251	Heterogeneous nuclear ribonucleoproteins C1/C2	HNRNPC	45334000	58841000	35486000	30786000	35462000	32052000	16320000	64598000	54912000	83358000	41677000	53864000	77707000	10616000	85533000	70542000	61544000	19	0	185
I3L1J1;B4DYU0;I3L145;P04278-4;P04278-2;P04278-3;P04278;P04278-5	Sex hormone-binding globulin	SHBG	0	0	0	308960	0	232860	0	473380	216610	225250	0	0	0	4836500	264460	567530	490640	4	0	4
B4DZG7;P40616-2;P40616;F8W1Z8;F8VYN9	ADP-ribosylation factor-like protein 1	ARL1	3471000	3165600	2427600	1677800	0	3049600	2888700	4062600	3034400	3321100	0	0	3235300	3748900	2980900	3030200	3931400	2	0	7
B4E1Z4;E7ETN3;P00751;H7C5H1	Complement factor B;Complement factor B Ba fragment;Complement factor B Bb fragment	CFB	15829000	40673000	16832000	38860000	31876000	66114000	93138000	114310000	21338000	36477000	88603000	54616000	32709000	172920000	46458000	74341000	127500000	47	0	292
B4E227;E9PIN3;Q9UBU9-2;Q9UBU9	Nuclear RNA export factor 1	NXF1	3870000	5714000	5920400	3408000	3106000	4842300	0	1326800	1880000	2062000	4283600	2325800	2491100	1216700	2938400	833310	2353200	1	0.0062195	6
H0YCQ8;B4E2Q4;Q7L2H7;J3KNJ2	Eukaryotic translation initiation factor 3 subunit M	EIF3M	2065900	1860400	1608100	1128300	929710	786660	0	3028300	1552300	5423000	1682400	0	2825600	0	1129800	2488800	1262200	4	0	8
B4E2V5;P27105	Erythrocyte band 7 integral membrane protein	STOM	11082000	3773800	8244500	6053100	9318300	18635000	9867800	3803900	12225000	12830000	6140300	12427000	13341000	10771000	2476700	3119600	1245800	9	0	63
B4E3H9;H0YDW8;P22749-2;P22749	Granulysin	GNLY	127020	470480	233430	157390	0	0	0	401800	5903300	21722000	257500	188190	4757900	0	1223400	187550	139290	4	0	11
B4E3T4;Q93062-4;Q93062-5;Q93062;Q93062-2;Q93062-3;H0YBU9	RNA-binding protein with multiple splicing	RBPMS	0	380710	0	0	0	0	0	437290	776400	473900	437760	0	630130	0	512370	530320	523520	3	0	4
B5MBZ0;Q9HC35-2;Q9HC35	Echinoderm microtubule-associated protein-like 4	EML4	443610	0	348820	0	0	0	289960	209360	658930	367950	451290	458940	917920	0	411660	278240	246540	2	0.0070578	3
B5MBZ8;C9JD73;C9J177;H7C003;Q15435-5;Q15435-4;Q15435-3;Q15435-2;Q15435	Protein phosphatase 1 regulatory subunit 7	PPP1R7	2756200	801930	0	1911400	0	1127800	0	1340900	2383600	3154700	0	1730300	2152100	0	3369700	1820100	1181700	5	0	17
B5MC59;P35244	Replication protein A 14 kDa subunit	RPA3	1975400	2159600	2503000	1041800	1293400	1961500	1434000	3564200	2132300	1876800	0	0	3866900	0	2732000	3017300	1919000	3	0	15
B5MCA4;P16422	Epithelial cell adhesion molecule	EPCAM	1375900	6577300	897670	245490	1585300	0	2132400	8789000	12218000	8527500	9610000	4167300	5830900	1674700	11205000	8768200	9276100	9	0	48
B5MCP9;P62081	40S ribosomal protein S7	RPS7	7842800	6286000	4224700	3006000	1969600	2863200	1951700	8837900	4599000	7406700	3748000	3897100	6378900	1040800	6326900	5280000	3990600	5	0	36
K7ELA4;B5MD17;J3KS05;P83916;C9JWS9	Chromobox protein homolog 1	CBX1	2881500	1706100	796090	2386600	620960	299450	176910	2816100	1410000	3249500	822350	2779700	7971600	256580	13645000	6714700	6979500	3	0	26
B5MDF5;J3KQE5;P62826;F5H018;H0YFC6	GTP-binding nuclear protein Ran	RAN	21849000	16354000	17942000	15744000	16004000	14278000	15885000	40411000	49001000	38339000	25979000	46101000	48572000	17350000	30798000	40229000	33312000	13	0	102
Q99613-2;Q99613;B5ME19	Eukaryotic translation initiation factor 3 subunit C;Eukaryotic translation initiation factor 3 subunit C-like protein	EIF3C;EIF3CL	2352000	2223300	853820	1026500	950700	1427800	688980	1339400	1796800	2738800	1277800	1376900	1359700	1100400	1553200	1674900	1901700	5	0	14
B7Z641;B7Z2A9;Q93050-1;Q93050;Q93050-3;K7EPG4	V-type proton ATPase subunit a;V-type proton ATPase 116 kDa subunit a isoform 1	ATP6V0A1	977910	0	0	0	0	0	0	0	0	0	0	0	0	0	0	0	0	2	0.0018779	2
E9PCH5;E7EVY3;B7Z574;E7ESM9;P20810-3;P20810-4;P20810-8;P20810-2;P20810;P20810-9;B7Z468;P20810-5;P20810-7;P20810-6;H0Y9H6;E9PDE4;E7EQ12;H0Y7F0;E7ES10;E7EQA0;H0YD33	Calpastatin	CAST	8932700	5574000	5116900	5692800	8017800	8831600	4207800	4144200	10345000	9062100	8058400	12443000	11039000	6477400	6498400	6818800	6482300	16	0	67
B7Z4B8;Q9BUJ2-4;Q9BUJ2-2;Q9BUJ2;Q9BUJ2-3;M0QYZ0;M0R3F1	Heterogeneous nuclear ribonucleoprotein U-like protein 1	HNRNPUL1	0	1301500	747780	0	0	0	0	1490800	1521800	2676600	1045300	1327100	1592700	0	1133200	1060300	1085700	6	0	6
B7Z4R5;Q99571;Q99571-2	P2X purinoceptor;P2X purinoceptor 4	P2RX4	0	0	237540	0	0	0	222690	0	126820	159240	0	122170	93915	177650	97803	114590	0	1	0	1
B7Z7P8;P62495-2;P62495	Eukaryotic peptide chain release factor subunit 1	ETF1	1407900	2000700	1380500	1593400	1378400	2990300	0	2303800	2922400	2356100	2224500	2536200	1588600	1191100	1523800	2380200	2577800	4	0	16
B7Z964;H7C3M8;H7BZK0;Q14BN4-5;Q14BN4-4;Q14BN4-2;Q14BN4-3;Q14BN4;H7BZW9;B7Z863;Q14BN4-8	Sarcolemmal membrane-associated protein	SLMAP	0	0	10532000	25978000	12280000	772680	0	0	0	0	0	372650	301530	0	332730	0	0	12	0	15
B7Z9I1;Q5T4U5;P11310;P11310-2	Medium-chain specific acyl-CoA dehydrogenase, mitochondrial	ACADM	3008500	331870	0	0	354640	197510	0	473690	838750	1152100	0	0	552650	0	473610	724280	0	5	0	10
B7ZKJ8;Q14624	Inter-alpha-trypsin inhibitor heavy chain H4;70 kDa inter-alpha-trypsin inhibitor heavy chain H4;35 kDa inter-alpha-trypsin inhibitor heavy chain H4	ITIH4	0	540870	0	0	733220	621660	1556100	1444900	843530	771990	1221600	789060	475600	2402500	403060	736240	2177600	1	0.0023116	6
B8ZZQ6;B8ZZA1;B8ZZW7;H7C2N1;P06454-2;P06454	Prothymosin alpha;Prothymosin alpha, N-terminally processed;Thymosin alpha-1	PTMA	52710000	91351000	46722000	27055000	23503000	24493000	56072000	85749000	66610000	69411000	63965000	41317000	66995000	22199000	92935000	67339000	101260000	7	0	119
B8ZZF0;C9JIR6;O75688-5;O75688-4;O75688-2;O75688	Protein phosphatase 1B	PPM1B	379370	298370	262600	0	0	0	272250	291610	0	0	0	0	0	0	0	256300	340810	1	0.0018788	1
B8ZZJ0;B9A032;B8ZZN6;P63165	Small ubiquitin-related modifier 1	SUMO1	0	1011800	0	319290	0	0	0	329450	0	0	0	0	0	0	0	0	411990	1	0.009867	1
B8ZZU8;Q15370;Q15370-2;I3L0M9	Transcription elongation factor B polypeptide 2	TCEB2	2616200	4524500	1770000	1076300	3374500	0	1551100	4080600	1008800	1684400	2436300	2106600	2322000	1717200	6126200	6268100	5356300	2	0	11
B9A064;A0A075B6K8;P0CG04	Immunoglobulin lambda-like polypeptide 5;Ig lambda-1 chain C regions	IGLL5;IGLC1	12360000	61788000	17023000	25719000	31901000	63788000	119050000	88444000	24689000	23189000	79970000	33997000	17573000	123840000	20052000	49639000	68325000	5	0	93
B9A067;Q16891-2;Q16891-4;Q16891;Q16891-3;C9J406;H7C463	MICOS complex subunit MIC60	IMMT	14230000	8548100	6070200	7619200	9579800	7341200	396900	8058400	11188000	14478000	10341000	12417000	16076000	1582900	17925000	14537000	13695000	25	0	103
C9J3L8;C9J5W0;E9PAL7;C9IZQ1;P43307;P43307-2	Translocon-associated protein subunit alpha	SSR1	5115700	7359800	608060	3124300	1328200	6602300	1737700	4674000	4724700	3961000	4294900	3928200	6358400	1932500	6843200	4982300	4764100	3	0	28
C9JRU6;C9J0B2;C9JUW4;C9J8R4;C9JVE2;Q96GG9	DCN1-like protein;DCN1-like protein 1	DCUN1D1	958640	0	0	0	543400	585710	0	0	0	617360	968380	642200	792270	0	689910	724690	787320	1	0.0014549	1
C9J0K6;P30626-2;P30626;P30626-3	Sorcin	SRI	4989500	7016200	5145500	4655800	7391800	9975700	6515000	5282000	12578000	9489000	10649000	10790000	12242000	7709900	10853000	7903000	6407200	9	0	62
H0YAL7;D6RBD7;C9J1V9;O43324-2;O43324;D6RCQ0	Eukaryotic translation elongation factor 1 epsilon-1	EEF1E1;EEF1E1-BLOC1S5	521810	0	491760	589360	482410	515340	1370900	1523100	1784700	1358600	800540	741800	551440	515920	899470	1398900	996880	2	0.0062444	7
C9JJV6;C9JZL8;C9J5M0;C9JC07;Q96S97	Myeloid-associated differentiation marker	MYADM	1792900	1441600	5364400	6214100	0	0	550390	722320	2541300	0	1564500	2019400	1333300	0	1320100	983270	893710	2	0	16
C9JDT9;C9J695;C9JC99;Q6ICL3-6;Q6ICL3-3;Q6ICL3;Q6ICL3-4	Transport and Golgi organization protein 2 homolog	TANGO2	0	0	0	0	574340	0	0	0	0	671520	0	1459400	0	0	0	0	0	1	0	2
C9J6A7;Q96AT9-5;Q96AT9;C9IYE8;C9J8S0;C9J9T0;E7EW52;C9IZU8;Q96AT9-3;Q96AT9-4;Q96AT9-2	Ribulose-phosphate 3-epimerase	RPE	1562500	1268400	1369700	958250	0	0	1517700	1731700	1220600	0	934360	0	0	0	1518800	0	2369100	3	0.00051073	5
C9J8N6;P24557-2;P24557;P24557-3;E7ENP0;P24557-4	Thromboxane-A synthase	TBXAS1	4869100	0	0	215100	0	0	0	167970	0	145550	0	248740	0	0	0	0	0	8	0	9
C9J9K3;P08865;A6NE09	40S ribosomal protein SA	RPSA;RPSAP58	49873000	79587000	42286000	22703000	41735000	51868000	35323000	70175000	53738000	42094000	51463000	42010000	63775000	18316000	79132000	83460000	74060000	16	0	160
C9JA28;Q9UNL2;Q9UNL2-2	Translocon-associated protein subunit gamma	SSR3	1798700	1330600	923370	0	0	0	0	1767700	1911800	1115400	1461200	0	0	0	1570700	1432700	1645800	1	0.00050607	11
C9JAB2;Q16629-3;Q16629-2;Q16629-4;Q16629	Serine/arginine-rich splicing factor 7	SRSF7	1241500	2548300	1160200	598530	573290	1089400	0	2097000	1966800	2210500	1446900	796900	1441600	992110	1887200	1431200	724850	3	0	8
C9JEU5;C9JC84;P02679-2;P02679	Fibrinogen gamma chain	FGG	46406000	50918000	31795000	38098000	50690000	90842000	1497100	67708000	29920000	72303000	113300000	218910000	44873000	18528000	28726000	80827000	37284000	19	0	214
C9JF51;E7EQY1;Q96C01	Protein FAM136A	FAM136A	0	0	0	0	0	0	0	431880	160720	191300	0	0	169930	0	211030	231160	230940	1	0.00051706	1
C9JFR7;P99999	Cytochrome c	CYCS	7739300	3612900	1835300	1902300	3182600	1443800	3272100	5412600	4832800	5666700	4197100	4767000	6644100	856010	5411400	4137300	3518100	7	0	50
I3L1P4;I3L4M7;I3L445;I3L3A8;C9JFV4;Q8IZL8	Proline-, glutamic acid- and leucine-rich protein 1	PELP1	0	536490	186320	0	0	0	0	467160	304800	282940	0	0	0	0	225550	0	0	1	0.002331	2
C9JGI3;P19971;P19971-2	Thymidine phosphorylase	TYMP	68585000	10231000	17781000	280450	322010	9301100	658010	3976000	19471000	13812000	13334000	23822000	16588000	1287600	16703000	3738600	2622600	20	0	95
F5GZZ9;C9JHR8;Q86VB7-3;Q86VB7-4;Q86VB7;Q86VB7-2	Scavenger receptor cysteine-rich type 1 protein M130;Soluble CD163	CD163	26671000	4918400	6202000	426790	0	3414800	0	943360	298650	154020	509220	4090500	426830	450490	0	237010	152590	19	0	37
C9JIF9;P13798;H7C393	Acylamino-acid-releasing enzyme	APEH	6799000	5325000	4120900	3390400	8714700	11189000	14349000	6439500	10835000	9203800	12461000	15681000	11243000	9791100	5704200	7123900	4903600	15	0	71
C9JUE0;C9JJP5;Q92734-2;Q92734;C9JTY3	Protein TFG	TFG	4375600	11405000	11534000	5455000	3622600	4628900	921750	4020400	11712000	5999900	5382700	6269300	6086100	975510	7505900	8052100	6131800	7	0	39
C9JJT5;C9JU26;G3V325;P56134-4;P56134-3;P56134-2;P56134	ATP synthase subunit f, mitochondrial	ATP5J2-PTCD1;ATP5J2	1320200	515660	1512000	708590	0	0	0	663660	718630	1306900	0	747970	894460	605720	815190	636330	0	2	0	10
H7C1S7;C9JNL5;H7C3V9;H7C277;Q96I15-2;Q96I15	Selenocysteine lyase	SCLY	499680	0	0	0	0	0	0	0	639460	0	0	0	569290	0	1516200	0	0	2	0.00050994	2
C9JXB8;C9JNW5;P83731	60S ribosomal protein L24	RPL24	713580	644930	441540	451220	251440	0	0	0	0	710610	0	0	0	0	0	0	0	2	0.0023408	4
H7C4T5;C9JP00;Q9NR56-3;Q9NR56-4;Q9NR56-7;Q9NR56-6;Q9NR56-2;Q9NR56-5;Q9NR56;C9JCX1;H7C4Y1;O95205;Q86VM6;Q5VZF2-3;Q5VZF2-2;Q5VZF2	Muscleblind-like protein 1;Muscleblind-like protein 2	MBNL1;MBLL;MBNL2	1802100	530340	298500	541570	564610	0	296780	671630	342970	487000	245560	392610	597630	0	734680	638150	343660	4	0.00050556	6
C9JQD4;O43447-2;O43447;H0YEL5	Peptidyl-prolyl cis-trans isomerase;Peptidyl-prolyl cis-trans isomerase H	PPIH	1018400	1269000	0	899710	863320	770930	0	1121200	0	1515400	785430	698840	654810	0	1661100	1053500	1249500	3	0	5
C9JRL6;K7EIK7;O95834;O95834-2;O95834-3;K7EKG3;K7ELI8;K7EII6	Echinoderm microtubule-associated protein-like 2	EML2	726290	0	1065100	915190	1222700	0	2735200	0	1074800	784600	0	2315500	710090	2542000	668420	678710	0	4	0	7
C9JRZ6;F8WAR4;Q9NX63	MICOS complex subunit MIC19	CHCHD3	2712900	956430	804050	774520	447630	258650	0	1573900	1403800	1754000	818740	668830	1621500	0	1878000	985710	630850	4	0	15
C9JS50;Q687X5;Q687X5-2	Metalloreductase STEAP4	STEAP4	338280	0	435480	343250	0	378520	0	0	0	0	0	0	0	0	0	0	0	2	0	2
C9JTN7;P31483-2;E7ETC0;H7BY49;Q01085;Q01085-2;A6NKZ9;E7ETJ9	Nucleolysin TIA-1 isoform p40;Nucleolysin TIAR	TIA1;TIAL1	519590	652400	0	0	0	0	0	782600	0	446920	0	0	0	0	1067100	0	604000	1	0.0018984	2
F8VNT9;F8VV56;F8W022;F8VWK8;C9JV86;P08962-3;P08962-2;P08962	Tetraspanin;CD63 antigen	CD63	0	0	151360	0	0	252990	0	0	0	0	0	0	0	0	0	0	0	1	0.0098165	1
C9JWL3;F8VX55;Q12800-2;Q12800-3;Q12800-4;Q12800;Q9NZI7-4;Q9NZI7	Alpha-globin transcription factor CP2;Upstream-binding protein 1	UBP1;TFCP2	0	360050	0	0	0	0	0	0	0	296260	0	0	0	0	366470	453220	366300	1	0.0014416	1
C9JXF9;P08833;C9J6H2	Insulin-like growth factor-binding protein 1	IGFBP1	0	0	355890	0	0	135490	321430	0	24721000	183030	0	112270	0	0	80682	71866	119960	7	0	7
C9JYN0;Q16563-2;Q16563	Synaptophysin-like protein 1	SYPL1	1782000	1475000	3058200	3414500	4369700	0	695850	0	2095500	1930500	1622400	0	0	1016800	0	0	1556800	1	0.0005176	8
C9JZR2;O60716-21;O60716-19;O60716-18;O60716-17;O60716-13;O60716-11;O60716-10;O60716-9;O60716-5;O60716-3;O60716-2;O60716;O60716-24;O60716-23;O60716-22;O60716-20;O60716-16;O60716-15;O60716-14;O60716-12;O60716-8;O60716-7;O60716-6;O60716-4;O60716-29;O60716-27;O60716-26;O60716-25;O60716-32;O60716-31;O60716-30;O60716-28	Catenin delta-1	CTNND1	660690	2244600	512050	662300	1063400	0	0	1939100	3840500	8143100	1158900	2116600	3017700	0	1613100	1605000	924630	9	0	18
C9K0C4;Q9UKG1;C9JAB0	DCC-interacting protein 13-alpha	APPL1	1190600	0	667030	948040	0	0	0	0	1008600	840570	0	0	867810	0	0	577550	0	2	0.0074366	2
D3DQV9;P78344;H0Y3P2;P78344-2;E9PKF8	Eukaryotic translation initiation factor 4 gamma 2	EIF4G2	522900	445340	639990	0	514830	396300	0	489730	431000	1268300	442430	526790	688370	0	1321900	433240	513190	4	0.00052029	4
F6U1T9;D3YTA9;H7BYZ3;P63098	Calcineurin subunit B type 1	PPP3R1	856240	1867600	613090	734190	712740	419420	0	0	387670	505630	0	673320	0	0	972120	853880	0	2	0	5
D3YTG3;Q7Z7G0;H0Y897;Q7Z7G0-2;Q7Z7G0-3;Q7Z7G0-4	Target of Nesh-SH3	ABI3BP	0	351570	4161700	15603000	12289000	5651200	0	0	0	0	0	0	0	0	0	156430	0	10	0	17
D6R907;D6RBI9;D6RBR6;D6RFG3;D6REL6;I6L9I8;Q9H201-2;Q9Y6I3-3;Q9Y6I3;Q9H201;Q9Y6I3-1	Epsin-3;Epsin-1	EPN3;EPN1	0	0	0	0	0	0	0	0	364730	0	0	247950	382340	0	0	477720	507920	1	0.0040853	2
D6R934;P02746	Complement C1q subcomponent subunit B	C1QB	2376400	1458100	0	0	1286600	4420600	6588300	3246000	2646300	959190	3300500	1514500	849200	1196500	804080	2299800	4603400	5	0	16
D6R9P3;D6RD18;D6RBZ0;Q99729-3;Q99729-2;Q99729-4;Q99729	Heterogeneous nuclear ribonucleoprotein A/B	HNRNPAB	6927300	7270200	5254800	4678000	2965600	2735100	2319100	12584000	10003000	16140000	8521500	9909000	16920000	542320	16641000	9848400	9472400	10	0	65
D6R9Z7;P15954	Cytochrome c oxidase subunit 7C, mitochondrial	COX7C	1059700	1160500	706880	213660	382580	380280	851810	778010	872650	550420	385240	332250	316460	177710	594750	379030	637910	1	0.0045249	10
D6RIZ4;D6RA47;D6RE79;Q14728	Major facilitator superfamily domain-containing protein 10	MFSD10	801500	0	475040	1209900	0	0	0	0	0	269370	0	0	0	0	262300	0	0	1	0.00051099	3
D6RAA6;P57088	Transmembrane protein 33	TMEM33	659330	459690	208540	0	0	0	0	219830	0	0	0	0	0	0	0	0	276580	1	0.0053667	3
D6RAE9;D6RDG7;S4R2X2;D6RFI0;Q9H9B4	Sideroflexin-1	SFXN1	697620	397830	343700	241480	240880	0	0	350870	636800	708600	450200	448220	0	0	262840	420120	477700	1	0.0019029	5
D6RAW0;D6RFM0;D6RAH7;H9KV45;P62837-2;P62837;P61077;P61077-2;P61077-3;D6RA11;C9J9H9;Q9Y2X8;P51668	Ubiquitin-conjugating enzyme E2 D2;Ubiquitin-conjugating enzyme E2 D3;Ubiquitin-conjugating enzyme E2 D4;Ubiquitin-conjugating enzyme E2 D1	UBE2D3;UBE2D2;UBE2D4;UBE2D1	3781400	3656800	3397400	3533000	3011500	3893100	2121600	4602700	6949300	7078500	5071600	9138400	5586900	2744300	3861900	6044000	3985400	2	0	17
H0Y970;D6RAN6;F6SKB8;Q9NVZ3-3;Q9NVZ3;Q9NVZ3-2	Adaptin ear-binding coat-associated protein 2	NECAP2	1010900	417620	0	0	0	0	0	0	599290	362000	557320	0	547150	0	476880	352920	790510	1	0.0070516	2
D6RAT0;P61247;D6RG13;D6RB09;D6R9B6;E9PFI5;H0Y9Y4;D6RAS7;H0Y8L7	40S ribosomal protein S3a	RPS3A	9257200	6777900	1683000	2028700	1426500	3288200	1534700	9790000	9833300	10293000	2643600	3682700	7224000	638870	11084000	11300000	3849700	13	0	45
D6RBW1;P06730;P06730-3;P06730-2	Eukaryotic translation initiation factor 4E	EIF4E	1439700	561160	683600	644110	0	0	809120	1541700	1278300	1727600	1010200	1245500	1557100	570330	1852900	963640	571640	3	0	12
D6RC71;D6RD65;H0YAL4;D6RF48;Q9P2W9	Syntaxin-18	STX18	0	311580	0	0	0	0	0	1067200	209830	0	205130	78586	0	0	0	389650	435320	2	0	2
D6RCM8;O95379-3;O95379-2;O95379;O95379-4;E5RIJ3	Tumor necrosis factor alpha-induced protein 8	TNFAIP8	1888400	0	0	0	0	0	0	0	187940	197170	0	155770	0	0	0	0	0	2	0.00049407	3
D6RD17;P01591;D6RHJ6	Immunoglobulin J chain	JCHAIN;IGJ	2026500	3186800	5186200	2180700	2134500	4831500	47255000	5278400	5136300	3935900	5327100	3299400	2956700	41321000	2649300	11612000	14529000	6	0	36
D6REB4;Q9H074-3;Q9H074-2;Q9H074	Polyadenylate-binding protein-interacting protein 1	PAIP1	788690	1686800	889700	747960	575120	662140	794100	1105100	968590	858930	929340	728790	745230	0	989680	1255300	1389900	3	0	7
D6RGI3;D6RER5;Q9NVA2;Q9NVA2-2;D6RDU5	Septin-11	2011-09-01	5267300	5281800	6088900	6198900	3903400	4152800	1412200	3923500	4542600	6096500	3055300	3018300	7087600	0	9811900	6910000	4906400	9	0	37
D6REX3;O94979-6;O94979-3;O94979-10;O94979-4;O94979-9;O94979-2;O94979;O94979-8;H7BXG7;O94979-7;D6RHZ5	Protein transport protein Sec31A	SEC31A	8576600	7286700	2619500	2007500	689030	1337800	1383900	5132700	5100000	7449100	4256700	2836500	10795000	878440	9056200	5594600	4723000	13	0	37
D6RIS9;D6REX5;P49908	Selenoprotein P	SEPP1	0	1259800	1568300	1834800	982790	1280100	6351200	1818200	826510	969860	2352600	1284900	0	0	0	0	0	1	0.0018921	7
D6RF35		GC	13286000	71219000	40845000	31999000	38143000	70760000	388220000	89864000	34509000	21598000	110000000	30128000	21739000	256480000	37451000	77650000	101060000	30	0	240
D6RGG3;Q99715;Q99715-4;Q99715-2	Collagen alpha-1(XII) chain	COL12A1	37630000	18217000	59149000	90833000	26541000	32746000	579010	6215700	768470	805930	189520	1519200	299410	338590	849950	12116000	1326900	52	0	120
D6RHI9;O00584;D6REQ6;H0YAE9	Ribonuclease T2	RNASET2	7642000	4313400	1553100	1872500	5251600	1540900	12318000	7648700	6090600	5778200	9432300	4795400	6717200	34614000	13005000	10756000	8070200	8	0	54
E5KLK1;E5KLJ6;E5KLJ9;E5KLJ5;O60313;O60313-2	Dynamin-like 120 kDa protein, mitochondrial;Dynamin-like 120 kDa protein, form S1	OPA1	501320	312210	0	0	0	0	441090	338430	290820	1076900	0	349400	675640	0	397710	293650	0	3	0.00049068	3
E5RFP0;Q8WVJ2	NudC domain-containing protein 2	NUDCD2	425050	729340	485690	462620	467740	545140	0	557030	310780	455310	412100	380400	0	409470	365340	556730	668450	2	0	6
E5RGV5;E5RG67;F8W8I6;Q96B58;P31483	Nucleolysin TIA-1 isoform p40	TIA1	1067500	1362400	1171000	1207700	0	1454300	0	1932300	931250	948930	1894300	943060	1294100	0	2393500	1842000	1058100	4	0	7
E5RGR0;O75608-2;O75608;E5RJ48	Acyl-protein thioesterase 1	LYPLA1	1612200	1311600	1398800	616630	205600	0	0	1932200	4146000	4899700	10344000	820310	839690	0	1178800	1538400	266780	6	0	18
E5RGS4;O60925	Prefoldin subunit 1	PFDN1	550790	2057600	960740	900500	641790	838070	1215000	807920	915760	601170	845500	544460	773170	794520	1531200	879750	1480600	2	0	9
E5RGX5;Q93045;Q93045-2	Stathmin;Stathmin-2	STMN2	3180400	8197600	5719600	2385200	1600700	1808400	2258500	8735800	5029300	6021400	5081800	3079300	4746600	0	8793700	10363000	11895000	1	0	15
E5RHG8;Q15369-2;Q15369	Transcription elongation factor B polypeptide 1	TCEB1	2667200	6267700	5067700	2824000	2514200	3297600	3729800	4931200	2094300	2634000	3207200	1198200	2586700	2375800	1047100	3600800	3076100	5	0	21
E5RJB8;E5RHU3;E7ESK6;E9PBI9;P34741	Syndecan;Syndecan-2	SDC2	589770	1895400	931380	0	801650	469140	866140	2132300	438290	458590	731020	185730	740460	0	1142600	1482700	2687000	2	0.0018993	8
E5RIM3;Q9Y263	Phospholipase A-2-activating protein	PLAA	244880	323050	220390	0	0	0	311000	447060	253960	245340	0	161370	181710	0	220780	180060	215720	2	0.0023148	2
E5RIW3;E5RJD8;O75347;E5RHG6;O75347-2	Tubulin-specific chaperone A	TBCA	5587400	12439000	7520600	6723800	6827100	6755900	5820400	10557000	7508300	8112500	7683600	8925100	9633700	7061100	11755000	10950000	12676000	7	0	54
E5RJR5;P63208	S-phase kinase-associated protein 1	SKP1	3124200	5277900	4563000	4188200	5845900	4005600	4220100	5076100	5662700	7301700	5842000	5930700	6160400	5415700	5504600	4817900	6945700	8	0	46
E7EM64;Q7L5N1	COP9 signalosome complex subunit 6	COPS6	0	487000	391340	571180	528980	1810300	0	527610	765280	741190	678660	918510	0	842100	438590	1285000	864580	2	0	8
E7EMB1;Q9UH65	Switch-associated protein 70	SWAP70	1830600	232510	0	0	0	0	0	312410	0	0	0	0	0	0	0	0	0	3	0	3
E7ETZ0;H0Y7A7;E7EMB3;P62158;Q96HY3;G3V361;G3V226	Calmodulin	CALM1;CALM2	23303000	3072200	17303000	19107000	15865000	39141000	4884100	13944000	51813000	61588000	50717000	61528000	54217000	14425000	11790000	14269000	29395000	9	0	65
E7EMB6;E7ETB3;Q9ULA0	Aspartyl aminopeptidase	DNPEP	2743700	1113800	2716900	1979000	2276500	1241500	1607800	1312900	1128100	2268100	409480	1082200	3237000	620910	1252700	2611300	0	5	0	14
J3QLD9;E7EMK3;Q14254;K7EKW9	Flotillin-2	FLOT2	1771300	2292000	1516700	1459100	1974800	1831500	1283800	1548300	4612400	3991900	2856900	4820700	4337200	994180	2721200	2513100	1547400	7	0	21
E7EMM4;Q13510;Q13510-2;Q13510-3	Acid ceramidase;Acid ceramidase subunit alpha;Acid ceramidase subunit beta	ASAH1	68436000	15253000	9488500	2254800	3049100	781380	5282500	6685400	12486000	11757000	9282200	11037000	17715000	626620	16847000	7297700	6707800	17	0	71
E7EMN6;P41236;E7EUI7;Q6NXS1	Protein phosphatase inhibitor 2;Protein phosphatase inhibitor 2-like protein 3	PPP1R2;PPP1R2P3	534000	0	856970	0	967510	2637700	0	514180	1516700	0	794590	1911800	0	1609900	684850	667080	622420	2	0.0082861	6
G3V2V8;J3KMY5;G3V3E8;E7EMS2;G3V3D1;P61916-2;P61916;H0YIZ1	Epididymal secretory protein E1	NPC2	6368400	395810	281240	0	0	0	466100	517200	717260	846840	323060	1141800	801660	388400	1521700	577220	717380	4	0	8
E7EU94;E7ESX0;E7EN72;E7EVX8;Q8WWY3-3;Q8WWY3-2;E7ESA8;Q8WWY3	U4/U6 small nuclear ribonucleoprotein Prp31	PRPF31	182610	300400	256370	0	143860	0	0	448660	0	0	157690	0	403060	0	297520	224240	238320	1	0.0062416	2
E7EWN1;E7ENC5;E9PDY6;Q99102-12;Q99102-13;Q99102-3;Q99102-17;Q99102-10;Q99102	Mucin-4;Mucin-4 alpha chain;Mucin-4 beta chain	MUC4	0	0	0	0	0	0	559840	0	0	0	0	0	0	1208200	0	0	0	1	0.0070454	1
E7ENR4;P19367-4;P19367-2;P19367;P19367-3	Hexokinase-1	HK1	18825000	11809000	9318800	7719300	5113100	3098200	0	12085000	10024000	7888800	2311500	5635800	4460800	232220	5902300	7474900	3553100	25	0	68
E7ENX8;Q03519-2;Q03519	Antigen peptide transporter 2	TAP2	759300	411630	349150	345320	0	0	0	384900	553640	0	351020	298930	329530	0	321270	0	338680	2	0.0041152	3
E7EV99;E7ENY0;P35611-2;P35611-6;P35611;P35611-3;P35611-5;P35611-4;H0Y9H2	Alpha-adducin	ADD1	2492800	1150000	1810600	3359300	1068700	3569000	1023400	2294600	1770000	2484700	1668800	1376600	2620200	1750000	1184300	1117800	1336100	6	0	15
E7ES33;E7EPK1;Q16181-2;Q16181;G3V1Q4;H0Y3Y4	Septin-7	2007-09-01	15151000	7936200	10055000	11693000	7869000	7137000	2135900	8762500	8728500	14535000	5446100	4857300	13976000	0	17396000	8776300	7242000	15	0	62
E7EPT4;P19404	NADH dehydrogenase [ubiquinone] flavoprotein 2, mitochondrial	NDUFV2	3613500	5032400	4058600	2492500	3057500	4364800	1701900	3948400	4430700	3421100	3299400	3784100	3966200	1142000	4307800	3903400	3604800	5	0	36
E7EPV7;P37840-2;P37840;D6RA31;P37840-3	Alpha-synuclein	SNCA	5715300	5436000	9705400	7617900	29598000	35042000	27584000	7175500	39321000	32765000	45296000	48025000	33024000	31570000	4153200	9121500	12529000	12	0	115
E7EQ47;Q5VSJ9;P18577-9;P18577-4;P18577-10;P18577-11;Q02161;P18577	Blood group Rh(CE) polypeptide;Blood group Rh(D) polypeptide	RHCE;RHD	288240	196860	0	0	1119900	2013600	570170	261900	765590	535330	1038500	3159100	2856600	670570	151310	277870	311030	2	0.0040761	5
E7EQ72;Q15363;F5GX39	Transmembrane emp24 domain-containing protein 2	TMED2	3247300	3203000	2963000	993900	1642500	1887800	1880600	3700000	4666100	4525200	2638800	2797500	6326400	2179100	4193300	3709600	4490200	4	0	35
Q13030;E9PH25;E7EQF3;E9PD10;P02724-3;P02724-2;P02724	Glycophorin-A	GPErik;GYPA	1800400	2343400	2227900	2097100	15661000	31341000	7477400	4275200	18800000	18152000	14649000	20378000	29454000	13992000	3929700	4952500	6273200	1	0	21
S4R3H4;E7EQT4;Q9UKV3-5;Q9UKV3;G3V3B0;Q9UKV3-3;Q9UKV3-2	Apoptotic chromatin condensation inducer in the nucleus	ACIN1	0	224700	261440	0	0	0	0	304120	294490	777430	0	0	0	0	0	0	0	2	0.0014382	2
E7EQV9;P61313;E7ENU7;E7EX53	Ribosomal protein L15;60S ribosomal protein L15	RPL15	2852600	1129400	829290	922310	1141600	488930	1058600	3710000	878710	1297800	1111500	464020	515600	879280	799650	0	0	5	0	10
E7ER44;P02788;E7EQB2;P02788-2	Lactotransferrin;Lactoferricin-H;Kaliocin-1;Lactoferroxin-A;Lactoferroxin-B;Lactoferroxin-C	LTF	18981000	945250	242470	240730	13575000	76241000	186650000	128860	52138	128940000	2808600	150090000	3893800	504260000	178010	657470	0	51	0	177
E7ERW8;E9PHQ0;E9PEZ3;H9KV28;O60610-2;O60610-3;O60610;E7EMV0	Protein diaphanous homolog 1	DIAPH1	1998800	460480	0	0	0	993300	1161000	1179100	2031000	4202800	1533800	2949800	2261700	0	836410	776470	480090	8	0	17
E7ES28;Q9NP59	Solute carrier family 40 member 1	SLC40A1	1370700	0	0	0	0	0	0	0	0	0	0	0	0	0	72755	0	0	1	0.0099053	1
E7ESC6;Q9UIA9;H0YBE1	Exportin-7	XPO7	353710	0	0	0	0	0	533160	613410	545370	599620	493400	422750	559600	432330	388660	0	504170	2	0.00048972	4
E7ESZ7;O95299;O95299-2;H7C2W5;H7C1Y7;H7C2X4;Q8N1B9;C9J6X0	NADH dehydrogenase [ubiquinone] 1 alpha subcomplex subunit 10, mitochondrial	NDUFA10	298350	1212600	1026600	0	0	0	0	928810	563530	861510	0	789590	1202000	0	470650	495610	458750	2	0.00051867	5
E7ETC2;Q5F2F8;Q08209-5;Q08209-3;Q08209-2;P16298-2;P16298-3;Q08209;P16298;P16298-4;E9PPC8;E5RJH4;E9PK68;H0YB04;H0YC26;G3V111;P48454-2;P48454;P48454-3	Serine/threonine-protein phosphatase;Serine/threonine-protein phosphatase 2B catalytic subunit alpha isoform;Serine/threonine-protein phosphatase 2B catalytic subunit beta isoform;Serine/threonine-protein phosphatase 2B catalytic subunit gamma isoform	PPP3CA;PPP3CB;PPP3CC	1039900	299500	188580	198890	176450	0	331940	396610	211370	424900	126790	189480	172870	0	210690	130340	170190	2	0	5
G3XAM2;E7ETH0;P05156	Complement factor I;Complement factor I heavy chain;Complement factor I light chain	CFI	378780	5051100	3234400	4086400	6257900	15076000	41127000	17304000	4234800	3744900	17680000	9064800	4929200	53145000	8897000	15464000	25042000	17	0	91
E7ETK0;P62847-2;P62847-3;P62847;P62847-4	40S ribosomal protein S24	RPS24	1058900	734320	0	376350	0	0	0	0	412560	767090	0	614830	530010	0	574280	815510	0	2	0.0019039	7
E7EU05;P16671-4;P16671;E9PLT1;P16671-2;P16671-3	Platelet glycoprotein 4	CD36	724370	0	0	0	0	1306600	0	0	0	808490	0	1228300	0	0	0	0	0	3	0.0018904	2
E7EUC7;Q16851-2;Q16851;C9JNZ1;C9JVG3;C9JQU9	UTP--glucose-1-phosphate uridylyltransferase	UGP2	11670000	7443600	12556000	7829900	7067700	6651300	6277800	6060200	8780100	7683900	8491800	7427200	5231500	7175700	6258500	6008000	5079100	14	0	65
E7EX73;E9PGM1;E7EUU4;Q04637-6;Q04637-7;Q04637-5;Q04637-4;Q04637-3;Q04637;Q04637-8;Q04637-9;H7C044;C9J6B6;C9J2Z7;C9K073;C9JF13	Eukaryotic translation initiation factor 4 gamma 1	EIF4G1	318900	0	0	0	0	811630	0	672010	458650	859920	0	491060	416100	0	335350	414090	453620	2	0.0054005	3
E7EV59;P21283	V-type proton ATPase subunit C 1	ATP6V1C1	2307800	0	300890	0	0	0	0	191580	202900	0	0	0	291330	0	0	147130	0	4	0	4
E7EVA0;P27816-6;P27816;P27816-2	Microtubule-associated protein;Microtubule-associated protein 4	MAP4	12426000	21861000	16524000	22132000	7382700	15481000	4001600	10860000	12220000	13663000	6679200	7797300	11819000	457600	15444000	19677000	20544000	23	0	86
E9PID8;E7EWR4;P33240-2;P33240;Q9H0L4	Cleavage stimulation factor subunit 2;Cleavage stimulation factor subunit 2 tau variant	CSTF2;CSTF2T	0	1662500	765480	0	0	0	0	736140	704270	0	643160	591520	0	0	1020000	923940	0	2	0	3
E7EX17;P23588;F8W0K0;F8VSC7;F8VP89;F8VX11;B4DS13;F8VYE9	Eukaryotic translation initiation factor 4B	EIF4B	4429900	1130200	1166400	911990	0	0	0	2809100	546490	2196100	0	1620700	1234200	0	2844700	1648800	1433000	4	0	9
E7EX90;Q14203-5;Q14203-2;Q14203-3;Q14203-4;Q14203-6;Q14203;Q6AWB1	Dynactin subunit 1	DCTN1;DKFZp686E0752	4263500	2911900	3360400	3194700	1810300	1521800	1013600	2554700	3274800	3330500	2044000	2420000	2749800	1080000	4365600	2039800	3101600	11	0	38
F8VZJ2;F8W0W4;H0YHX9;Q13765;E9PAV3-2;E9PAV3;F8W1N5;F8VNW4	Nascent polypeptide-associated complex subunit alpha;Nascent polypeptide-associated complex subunit alpha, muscle-specific form	NACA	4446700	4161500	3897800	3114900	3084600	3261700	0	8051500	6977800	8123400	5979200	5500800	7912500	0	10374000	9822200	9614700	5	0	48
E9PB18;Q6UXG2-3;Q6UXG2-2;Q6UXG2-4;Q6UXG2	UPF0577 protein KIAA1324	KIAA1324	0	181800	0	0	0	0	269230	720620	0	216680	0	189810	0	0	190140	0	0	1	0.0014402	1
E9PB51;Q9BWF3;Q9BQ04;E9PLB0;E9PM61;D6R9K7;U3KQD5;J3QRR5;Q9BWF3-3;Q9BWF3-4;Q9BWF3-2	RNA-binding protein 4;RNA-binding protein 4B	RBM4;RBM4B	606440	841590	779830	0	0	0	0	1353300	998910	2330700	1367300	1147500	1447300	0	2523200	1113000	964070	6	0	7
E9PB61;Q86V81	THO complex subunit 4	ALYREF	0	1242800	427030	884380	1124300	482360	130350	7510100	7411200	12471000	4060900	10690000	21995000	122950	17195000	12313000	7520900	6	0	42
E9PC52;Q16576;Q16576-2	Histone-binding protein RBBP7	RBBP7	0	3948100	2116200	2169200	2315700	0	0	3783200	4277700	2445400	2058500	1967300	3844900	0	2965300	4459900	6263800	3	0	10
E9PD68;Q14194;Q14194-2	Dihydropyrimidinase-related protein 1	CRMP1	0	1057700	1693000	2023100	931620	0	673750	961320	832980	1861900	522640	500970	1179000	0	831580	609520	1151600	5	0	6
E9PDG3;Q562E7-2;Q562E7-6;Q562E7-5;Q562E7-3;Q562E7	WD repeat-containing protein 81	WDR81	256560	0	371950	250380	0	0	316370	1880900	0	0	0	0	0	0	0	0	0	1	0.0070237	1
E9PDH4;Q9Y2I7	1-phosphatidylinositol 3-phosphate 5-kinase	PIKFYVE	0	6779500	952340	1177300	0	0	0	2850900	0	0	1934000	630470	866680	9022200	930470	2565400	3030000	1	0.0040816	10
E9PDI2;P40123;B7Z385;P40123-2	Adenylyl cyclase-associated protein;Adenylyl cyclase-associated protein 2	CAP2	0	329030	388530	1630300	483780	0	0	0	0	0	0	0	0	0	0	401870	0	2	0.001443	2
E9PEB5;Q96AE4;Q96AE4-2	Far upstream element-binding protein 1	FUBP1	7582300	18982000	6883000	4106800	6672300	7494500	2713200	15239000	14301000	12982000	11579000	15696000	14436000	990950	19907000	17904000	18042000	17	0	88
E9PEE8;P18564-2;P18564	Integrin beta;Integrin beta-6	ITGB6	0	0	0	0	0	0	0	0	0	1199800	1207900	970630	1536200	0	716740	1132300	0	3	0.0014507	3
E9PEJ4;P10515;H0YDD4	Acetyltransferase component of pyruvate dehydrogenase complex;Dihydrolipoyllysine-residue acetyltransferase component of pyruvate dehydrogenase complex, mitochondrial	DLAT	2510100	2066100	1852400	1588100	2017400	2039500	0	2069500	2647700	2719700	1759700	2439500	2406800	0	2068800	1849300	1805700	6	0	21
Q5JWQ6;E9PEP6;O14786;E7EX60;Q5T7F0;O14786-3;O14786-2;Q5JWQ4	Neuropilin-1	NRP1	415630	1390700	797670	295370	638790	1019300	0	579690	0	0	0	0	0	0	1610300	1034400	873990	4	0.0023256	5
E9PEX6;P09622;P09622-2;P09622-3	Dihydrolipoyl dehydrogenase;Dihydrolipoyl dehydrogenase, mitochondrial	DLD	13703000	13414000	15000000	7438800	6607000	6605100	4217600	8490700	11925000	11383000	8280600	9083300	11872000	2739300	11461000	11131000	13821000	13	0	99
E9PF58;Q92747-2;Q92747	Actin-related protein 2/3 complex subunit 1A	ARPC1A	2156100	1732100	2183000	2294500	1225300	894370	1298500	1787900	1023800	1619600	1744400	981820	1019700	1151000	1375300	1488100	2044500	3	0.0014409	6
E9PFF5;P51114-2;P51114;E7EU85;A8MQB8;G3V0J0;B4DXZ6;P51114-3;Q06787-8;Q06787-6;Q06787-2;Q06787-4;Q06787-5;Q06787-9;Q06787-7;Q06787-3;Q06787;P51116	Fragile X mental retardation syndrome-related protein 1;Fragile X mental retardation protein 1;Fragile X mental retardation syndrome-related protein 2	FXR1;FMR1;FXR2	0	649690	198910	0	0	0	0	613400	503440	562090	504300	678380	998320	0	1161000	1114200	0	3	0	5
E9PFW3;Q96CW1-2;Q96CW1;C9JTK4;C9JGT8;C9JJ47	AP-2 complex subunit mu	AP2M1	3279900	858400	940950	339460	0	0	0	1160500	714110	872810	266510	340550	386140	344240	557140	817260	563500	6	0	10
H0Y755;E9PG94;M9MML0;P08637;C9JC71	Low affinity immunoglobulin gamma Fc region receptor III-A	FCGR3A	2521100	527900	433750	0	265120	507690	0	0	0	1204400	554670	743170	439940	308080	363190	227590	293060	3	0	6
E9PGF5;E9PF55;Q9HBL0	Tensin-1	TNS1	205640	159920	25596000	51539000	16762000	734310	0	129290	408160	855610	0	157830	654840	0	1644000	372390	0	21	0	33
E9PGT1;Q15631;H7C1D4	Translin	TSN	6701800	9875500	7945100	6033700	6012600	2790000	3720900	6524100	9469100	10699000	8316700	7856200	10188000	2124000	9196400	11361000	9907200	10	0	51
E9PGT6;Q99627-2;Q99627;H7C3S9	COP9 signalosome complex subunit 8	COPS8	1384500	939540	784590	742770	920650	0	1072100	1666600	2637100	1699500	0	1735900	1582000	1097600	999620	1992700	1077700	4	0	12
E9PGZ4;Q9NTJ5-2;Q9NTJ5;F8WDN7	Phosphatidylinositide phosphatase SAC1	SACM1L	1420900	492820	0	0	167330	195620	290420	518530	600410	467470	167470	0	0	0	0	0	0	4	0	6
E9PHK0;P05452	Tetranectin	CLEC3B	2307100	6535000	6986100	8045800	5278600	12502000	8060600	5887300	531110	824500	6118400	1500800	1156800	7265500	4672500	7329300	10828000	9	0	40
E9PLF1;E9PHN6;F6XZQ7;P28161-2;P28161;E9PHN7	Glutathione S-transferase Mu 2	GSTM2	351890	269430	550990	1774300	464600	0	0	852720	0	465710	380410	0	301850	314080	328430	901850	393600	2	0.00050633	3
E9PHY5;O43491-4;E9PK52;O43491-3;E9PII3;O43491-2	Band 4.1-like protein 2	EPB41L2	692460	517830	367500	0	336790	444700	375830	826220	0	0	0	0	0	164590	0	525900	639030	1	0.0095197	4
E9PL01;E9PI68;Q15005;E9PRB9	Signal peptidase complex subunit 2	SPCS2	5015600	5430200	5286900	2348300	2278800	3229700	3026400	4080000	5564000	4095200	5142200	3909100	8382400	3616100	7484800	4838600	7393500	8	0	30
E9PIB2;G3V1A6;P57764	Gasdermin-D	GSDMD	745520	473590	0	0	183830	0	0	390560	0	358170	0	0	0	0	0	0	0	1	0.0053933	3
E9PIE4;Q9Y6C9	Mitochondrial carrier homolog 2	MTCH2	1064900	496500	829560	408390	602290	751920	0	410070	1202300	713280	305360	1775400	724230	0	613360	637160	0	4	0	7
E9PIM6;E9PNQ8;P04216;J3QRJ3	Thy-1 membrane glycoprotein	THY1	3239800	8370700	12569000	7185900	8346100	12457000	2313000	5947100	3385400	2759200	0	0	3081700	0	4220000	6779300	9693700	4	0	37
E9PIT3;P00734;C9JV37	Prothrombin;Activation peptide fragment 1;Activation peptide fragment 2;Thrombin light chain;Thrombin heavy chain	F2	923040	7712800	1836900	3284800	6691600	20661000	34668000	18906000	5622800	9795100	18776000	18107000	5131400	25868000	6356600	14578000	12333000	16	0	66
E9PJT3;E9PJ04;H0YCG1;E9PPJ0;Q13435	Splicing factor 3B subunit 2	SF3B2	0	814320	406400	550630	445750	556350	0	1124200	1375400	957660	712390	647450	862800	0	1373600	669760	72050	1	0.00051894	9
E9PMI6;E9PJF4;J3KN38;P54105	Methylosome subunit pICln	CLNS1A	2666100	2491900	1252000	837470	0	0	1757600	2545900	1488800	3055000	2101100	2160100	1896000	1005000	1277200	1739700	2266600	3	0	11
E9PK01;E9PRY8;P29692;P29692-2;E9PQ49;E9PI39;P29692-4;E9PPR1;E9PL12;E9PQZ1;E9PMW7;E9PIZ1;H0YCK7	Elongation factor 1-delta	EEF1D	16209000	24814000	14012000	6917600	2373200	12644000	4918400	21391000	19704000	12455000	11051000	12692000	14902000	1807600	26888000	21453000	27203000	12	0	82
G3V1A4;E9PK25;P23528;E9PP50	Cofilin-1	CFL1	193630000	189680000	166430000	97970000	98995000	93568000	95540000	174060000	183010000	152310000	156820000	191240000	204020000	60564000	214710000	193150000	209880000	19	0	252
E9PKG1;H7C2I1;Q99873-3;Q99873-2;Q99873-4;Q99873;E9PQ98;E9PIX6	Protein arginine N-methyltransferase 1	PRMT1	3512800	7278800	3392400	3178900	1492600	2436600	641120	8015300	6190400	3409600	3695700	852990	1983500	0	3696100	9210400	4318300	11	0	28
E9PKG6;P80303-2;P80303;J3KQU0;E9PLR0;E9PLE9	Nucleobindin-2;Nesfatin-1	NUCB2;Nucb2	1696300	4993800	2519900	1840800	493210	2303900	3773000	2441900	3840100	3523800	1521800	1510000	4258100	7394800	2296400	3856000	5630600	8	0	24
E9PKL9;Q13630;E9PLH9;E9PP14	GDP-L-fucose synthase	TSTA3	1276300	1832600	1379300	1076000	1028300	1625600	0	1656300	2703300	2804600	2239800	2591200	3455300	1679700	1708300	1393800	1715300	5	0	15
E9PL69;P23921	Ribonucleoside-diphosphate reductase large subunit	RRM1	0	469790	360540	755190	0	853990	0	1007300	0	0	0	833810	0	0	433710	673850	599780	3	0.00052192	3
E9PLK3;P55786;P55786-2	Puromycin-sensitive aminopeptidase	NPEPPS	22883000	16525000	19906000	18999000	13681000	15204000	11264000	16923000	18638000	17760000	17485000	20881000	15803000	12062000	14465000	13413000	11473000	27	0	150
R4GMU8;E9PLX3;O43504	Ragulator complex protein LAMTOR5	LAMTOR5	0	0	0	0	990690	0	0	0	1667600	1288600	1240500	0	1546400	992340	939860	515580	761840	1	0.00051493	2
E9PLX7		RPL27A	2096000	730390	0	732850	0	0	578120	0	488150	0	702330	0	620360	0	541880	681470	395390	3	0	9
E9PM35;P49407-2;P49407	Beta-arrestin-1	ARRB1	2669300	573550	1026200	776160	903870	775070	0	402090	717360	1392000	829570	794630	471090	0	499580	516330	424750	3	0	9
E9PRZ9;E9PM92;O00193;E9PQA1	Small acidic protein	C11orf58;SMAP	213810	251570	153530	229110	164110	0	0	394340	407560	249920	143750	266790	266010	0	385580	872370	390730	2	0	4
E9PMU9;H0YDN9;G5E9L0;Q8N6H7-3;Q8N6H7-2;Q8N6H7	ADP-ribosylation factor GTPase-activating protein 2	ARFGAP2	0	0	0	0	0	0	0	256290	244470	313830	0	286590	0	0	260380	258320	231000	1	0.0074463	2
E9PMV2		HLA-DQA1	3229200	0	0	0	0	0	0	0	0	0	0	0	0	0	207340	0	0	1	0.0014542	2
E9PN17;O75964	ATP synthase subunit g, mitochondrial	ATP5L	2664900	1671000	2195500	1357200	1916800	2080400	738740	3508100	3378900	3162500	3025800	1721300	2835600	690210	4042700	2177500	1615800	4	0	21
E9PNW4;E9PR17;P13987;H0YET2	CD59 glycoprotein	CD59	2486700	2909600	3449600	3946300	2763800	3857200	2660500	1005300	1725500	1857300	1909900	1298900	2191100	2286400	3218800	1089100	1895200	2	0	25
E9PPX6;Q5TC12-3		ATPAF1	8041500	1921300	2229500	5598800	3381400	2140200	0	7000000	2865600	5819000	2102200	2150100	7480900	3514400	5478200	6973300	6470700	1	0.0095362	10
E9PQI5;E9PQ80;E9PSI1;Q9BY43;Q9BY43-2;H0YI89	Charged multivesicular body protein 4a	CHMP4A	476360	414560	398980	0	0	0	275740	432540	575680	346200	0	0	486060	0	561340	0	0	2	0.0070361	5
E9PQY2;Q9NQP4	Prefoldin subunit 4	PFDN4	504370	1273500	826340	470500	0	0	734000	945960	1232400	629220	0	656820	1177800	535020	1302900	932520	1317100	2	0	11
E9PQY3;P11117;B7Z7D2;E9PP23;E9PHY0	Lysosomal acid phosphatase	ACP2	1216600	340920	0	0	0	0	0	331310	354550	535490	444100	518420	752220	0	462810	0	476070	4	0	5
E9PRL4		TRIM29	0	0	1773300	1476400	0	1545100	0	2913200	2936500	0	2699600	0	3564600	1281900	2980300	2841400	3235100	1	0.0023105	5
E9PRU1;O95967;H0YET5	EGF-containing fibulin-like extracellular matrix protein 2	EFEMP2	1121900	1612600	4216500	3192400	0	1702500	0	1676600	0	0	0	0	0	0	1869400	0	0	4	0	4
F2Z2U8;G8JLL9;Q7Z406;Q7Z406-6;Q7Z406-2;Q7Z406-4;Q7Z406-5;M0QY43	Myosin-14	MYH14	8415000	3139100	4443800	10834000	4899200	0	0	4000800	5694300	7679800	3089500	3675800	4458600	0	5058200	0	2666100	5	0	15
F2Z2W6;F2Z2Y5;H7BXJ5;P05114	Non-histone chromosomal protein HMG-14	HMGN1	3182900	2972100	1758300	1610100	778860	417840	650840	1699600	1096600	2035400	632490	279190	1219700	585910	3557200	1682000	1175900	1	0	21
F2Z2Y8;Q9H0E2;E9PNS3;E9PP67;E9PQ25;E7EN89;Q9H0E2-2	Toll-interacting protein	TOLLIP	1417900	920570	705180	422150	0	0	0	462190	784450	0	0	468790	0	633120	452690	461990	0	2	0.0005152	4
F5GXW0;F5GWI4;P00813;F5GYD4	Adenosine deaminase	ADA	3535100	0	0	0	0	2336900	0	0	0	0	0	0	0	0	0	0	0	2	0	2
F5GWP8		KRT17	0	1451600	0	0	0	0	0	0	0	0	0	0	0	0	0	0	0	2	0.0005	2
F5GX07;H0YG83;H0YGR4;H0YG54;Q9Y3B8-2;Q9Y3B8-3;Q9Y3B8	Oligoribonuclease, mitochondrial	REXO2	1339800	0	0	1661400	0	0	0	0	1180100	0	0	0	0	0	1463700	0	0	1	0	2
F5H5V4;F5GX23;J3KN29;O00233-2;O00233;F5H169;F5H7X1	26S proteasome non-ATPase regulatory subunit 9	PSMD9	2551400	2241800	3549000	2716400	2211900	2380700	2442000	1777100	3938800	3355700	2990600	4535500	2348800	1728700	2856500	1148300	2977800	6	0	21
F5GX77;Q9UI30;F5GYQ2;Q9UI30-2	Multifunctional methyltransferase subunit TRM112-like protein	TRMT112	991920	1461200	691920	0	413090	0	0	798950	1072600	718410	739410	507420	933950	0	662080	1425300	0	3	0	11
F5GXX5;P61803;F5H895	Dolichyl-diphosphooligosaccharide--protein glycosyltransferase subunit DAD1	DAD1	716750	1078900	687910	0	564010	502320	0	677820	771130	525010	542700	0	0	583030	1051600	0	0	2	0	5
F5GY80;F5H7G1;P07358	Complement component C8 beta chain	C8B	0	531220	852590	1417800	329570	404280	6378000	4099300	755540	565940	868220	777610	473760	2505500	625990	2591400	1754800	8	0	13
F5GYN4;J3KR44;Q96FW1;F5H6Q1;F5GYJ8;Q96FW1-2	Ubiquitin thioesterase OTUB1	OTUB1	8764800	12134000	8991300	8347900	7170600	4932700	10063000	9886500	10839000	9999300	12280000	7936500	11175000	6867300	10304000	11485000	15460000	11	0	76
J3QL14;R4GN72;F5GYQ1;P61421	V-type proton ATPase subunit d 1	ATP6V0D1	1844400	495740	201040	0	517530	653950	0	513400	550400	575350	0	0	0	704550	0	0	0	2	0.0023267	3
F5GZ78;P49023-2;P49023;P49023-3;F5H836;P49023-4	Paxillin	PXN	646790	341770	1065600	0	0	0	0	340050	660550	711980	326360	388970	412220	0	430020	458910	393630	4	0.0018877	7
F5GZS6;J3KPF3;P08195-2;P08195-3;P08195;P08195-4	4F2 cell-surface antigen heavy chain	SLC3A2	7456100	1370900	1502700	0	483020	1680200	0	967860	3358400	1632700	2954100	0	1177100	0	1284600	853620	1120900	7	0	14
F5H0B0;P55327-2;P55327-4;P55327;P55327-7;P55327-5;P55327-6;P55327-3;E5RFR7;H0YC44;P55327-8	Tumor protein D52	TPD52	1167100	2792100	2357900	0	0	0	4688500	4329700	6305000	6775600	5836700	2860900	3762500	5533800	4258700	4076500	3539400	6	0	32
F5H0L8;Q9Y6Y8-2;Q9Y6Y8	SEC23-interacting protein	SEC23IP	398010	0	0	0	0	0	0	492960	683740	403810	0	408450	332210	0	308690	384330	314890	2	0.0054176	2
S4R418;F5H0W4;Q9UBW5-2;Q9UBW5	Bridging integrator 2	BIN2	0	0	0	0	0	0	0	0	106680	738950	0	188150	0	0	91808	0	0	1	0.0027574	1
F5H125;H0YG94;X5DQS5;Q9BY67-2;Q9BY67-5;Q9BY67;Q9BY67-4;Q9BY67-3	Cell adhesion molecule 1	CADM1	0	599390	0	0	483990	0	0	1068500	0	0	0	367740	550710	714820	628380	1930700	1575500	1	0.0070609	4
F5H157;Q15286	Ras-related protein Rab-35	RAB35	930120	238150	373970	354160	206980	302970	249730	297640	637640	554980	170160	201410	167520	0	230200	180530	210950	1	0.0018913	4
F5H2A7;P61758	Prefoldin subunit 3	VBP1	1643600	938840	812340	793880	0	0	1064800	1222900	1245900	1199200	866480	764640	825860	622100	1205900	821100	1110000	2	0	8
F5H2F4;P11586	C-1-tetrahydrofolate synthase, cytoplasmic;Methylenetetrahydrofolate dehydrogenase;Methenyltetrahydrofolate cyclohydrolase;Formyltetrahydrofolate synthetase;C-1-tetrahydrofolate synthase, cytoplasmic, N-terminally processed	MTHFD1	4208300	3031700	2404100	1257400	0	1328900	0	9726900	2403500	2942100	698500	1562500	3208600	625300	702910	2272200	623480	13	0	25
F5H2S7;Q13561;Q13561-3;Q13561-2;F8W1I6;F8VW18;H0YI98	Dynactin subunit 2	DCTN2	12654000	12650000	15153000	12478000	12023000	9907600	9377800	10539000	13215000	9650100	11690000	10982000	12741000	6925600	13104000	10235000	11545000	18	0	108
F5H345;P08397-4;P08397-3;P08397-2;P08397;F5GY90;F5H226	Porphobilinogen deaminase	HMBS	0	0	0	0	671800	0	0	610820	1232200	1371600	0	1466600	2182200	0	539600	0	0	4	0	5
F5H365;Q15436;Q15436-2	Protein transport protein Sec23A	SEC23A	9773200	10152000	4526800	4309200	2288800	1599600	970430	6722300	6515500	6467400	2956500	4446900	6965000	0	5573900	7433300	7127000	18	0	54
F5H4B6;Q8IZ83-3;Q8IZ83	Aldehyde dehydrogenase family 16 member A1	ALDH16A1	2088800	0	0	265840	0	0	0	1135800	0	408130	0	0	207790	0	419510	0	0	4	0	5
F8VY35;F5H4R6;H0YIV4;P55209-2;P55209;F8W020;F8W118;F8VV59;F8W0J6;H0YH88;H0YHC3;F8W543;B7Z9C2;F8VRJ2;F8VXI6;F8VUX1;F8VVB5;B3KV44	Nucleosome assembly protein 1-like 1	NAP1L1	6399600	7011400	3675200	2387100	2063900	3268100	3136800	15161000	9317300	5751100	2603900	8021800	9605700	652170	7678800	20350000	16701000	7	0	42
F5H4Z3;Q5QPM9;Q5QPM7;Q92530	Proteasome inhibitor PI31 subunit	PSMF1	0	0	0	0	2425500	0	0	0	0	0	2274900	1854400	0	1315800	0	504300	349150	1	0.0023343	4
H3BLU2;F5H5G1;Q13449	Limbic system-associated membrane protein	LSAMP	0	1089200	0	0	0	0	367240	746830	0	0	0	0	0	0	0	0	0	1	0.002318	2
F5H6E2;O00159-2;O00159-3;O00159	Unconventional myosin-Ic	MYO1C	4355900	1274300	16708000	45869000	18975000	9752500	0	419060	776140	706040	357560	0	278990	484560	557330	421780	0	25	0	42
F5H6I0;P61769;H0YLF3	Beta-2-microglobulin;Beta-2-microglobulin form pI 5.3	B2M	15267000	6512100	14210000	4157200	4064300	12654000	6347600	7039000	13216000	9187500	7392300	5381400	8903300	17398000	7773300	4608500	7301600	4	0	42
F5H796;Q9NR28-2;Q9NR28;F5GXT8;Q9NR28-3;F5H0Q4;F5GYH3;F5GX50;H7BZK7	Diablo homolog, mitochondrial	DIABLO	976020	2911800	992540	700760	792930	550300	848160	1649300	3257100	2175100	1722000	1220200	3221100	0	2408700	2230700	2455200	6	0	22
H7C3P4;F6S8M0;P15586-2;P15586;H0YFA9;F5H4C6	N-acetylglucosamine-6-sulfatase	GNS	3735700	1127700	990010	508340	804730	0	825590	1369900	996780	1183400	715250	509460	1554200	0	1875100	1515400	390310	5	0	9
F6SBX2;Q9NSE4	Isoleucine--tRNA ligase, mitochondrial	IARS2	0	0	0	0	0	0	0	0	0	0	0	0	0	0	0	0	0	1	0.0062278	1
F6UB75;P28068	HLA class II histocompatibility antigen, DM beta chain	HLA-DMB	1931700	0	0	0	0	0	0	0	0	0	0	0	0	0	0	0	0	1	0.0018762	2
F8VPD4;P27708	CAD protein;Glutamine-dependent carbamoyl-phosphate synthase;Aspartate carbamoyltransferase;Dihydroorotase	CAD	1314600	1781900	744700	541030	807010	1167600	556300	3048200	654350	958240	1316100	764810	415780	0	1148900	1403700	1335900	6	0	14
F8VPF7;Q96D96-4;Q96D96-3;Q96D96	Voltage-gated hydrogen channel 1	HVCN1	460760	0	0	0	0	0	0	0	0	0	0	0	0	0	0	0	0	1	0.0062361	2
F8VU90;Q9NYL4-2;Q9NYL4	Peptidyl-prolyl cis-trans isomerase;Peptidyl-prolyl cis-trans isomerase FKBP11	FKBP11	527140	1101100	443110	0	0	1035200	0	408490	0	0	0	0	572150	558030	640710	623130	663520	1	0.00050659	4
F8VVA7;P61923;P61923-4;F8W651;F8VYZ4;P61923-5;F8VYK5;F8VXB1;F8VUC5;F8W156;F8VXR1;P61923-2;P61923-3	Coatomer subunit zeta-1	COPZ1	8294400	7767900	7044800	2208400	2559100	3261800	4329100	4635400	7780500	6282800	5548900	4080700	8088000	6676200	6855200	6364000	7929200	4	0	27
F8VXC8;Q8TAQ2-2;Q8TAQ2-3;Q8TAQ2;Q92922	SWI/SNF complex subunit SMARCC2;SWI/SNF complex subunit SMARCC1	SMARCC2;SMARCC1	0	1215400	0	0	0	0	0	0	0	683950	0	0	0	0	0	0	0	2	0.0004902	2
F8VXJ7;F8W031;Q9Y2B0;F8W1K5	Protein canopy homolog 2	CNPY2	4167100	7879400	3150800	2089500	1739800	2265100	2373100	3509700	4630200	4649000	921170	1938700	4759300	1047000	4913600	3563400	3816100	7	0	42
F8VXU5;Q9UBQ0;Q9UBQ0-2	Vacuolar protein sorting-associated protein 29	VPS29	3694300	3360000	2669100	1472800	1258500	1595900	1498400	1953100	2885300	1390600	886730	1431100	1353200	0	1799200	2164600	1869600	5	0	19
F8W038;Q8IXM2;Q8IXM2-3;H0YIS7;Q8IXM2-2	Chromatin complexes subunit BAP18	C17orf49;BAP18;RNASEK-C17orf49	1176200	2089800	1214900	635370	747320	1471500	1156100	1354900	1740700	788840	1724500	1862100	1729100	0	2684300	1248400	1833300	3	0	12
F8W1A4;P54819-2;P54819;P54819-6;P54819-3;P54819-5;F8VZG5;F8VY04;P54819-4	Adenylate kinase 2, mitochondrial;Adenylate kinase 2, mitochondrial;Adenylate kinase 2, mitochondrial, N-terminally processed	AK2	21091000	18245000	11646000	7796900	12309000	9540200	7530000	17246000	21033000	25586000	18152000	24077000	25261000	5872800	22347000	20608000	12243000	15	0	91
F8W6I7;P09651-3;P09651-2;P09651;F8VZ49;F8VTQ5;Q32P51	Heterogeneous nuclear ribonucleoprotein A1;Heterogeneous nuclear ribonucleoprotein A1, N-terminally processed;Heterogeneous nuclear ribonucleoprotein A1-like 2	HNRNPA1;HNRNPA1L2	69733000	87652000	53064000	34619000	36780000	46652000	25468000	113160000	105490000	111830000	95970000	85551000	129510000	22460000	156630000	123170000	117620000	26	0	268
F8W6L6;P35580;P35580-5;P35580-2;P35580-3;P35580-4	Myosin-10	MYH10	34604000	21633000	64645000	64827000	59662000	20182000	948160	16328000	9469400	15464000	7732800	9896700	18290000	2180400	29081000	22719000	21709000	40	0	136
F8W726;Q14157-4;Q14157-1;Q14157-3;Q14157;Q14157-5;Q5VU77	Ubiquitin-associated protein 2-like	UBAP2L	769860	2171000	1827900	575570	486650	0	0	1670700	1761500	2414000	555650	1019600	2410600	0	3111800	2547200	2227900	4	0	18
H7C123;H7C2C5;F8W7C6;X1WI28;Q96L21;P27635	60S ribosomal protein L10-like;60S ribosomal protein L10	RPL10;RPL10L	1703600	1475100	550090	501900	417090	652760	0	975860	620690	875760	629000	545650	0	514380	599340	0	0	3	0	7
F8W7Q4;Q96A26	Protein FAM162A	FAM162A	368750	554920	0	0	312160	379930	0	0	0	287630	243650	675000	706310	0	609710	494730	610840	2	0	7
Q96P56-2;F8W9H2		CATSPER2	2834100	36570000	2716900	0	0	1345200	2135800	2446600	1971200	0	0	1431300	1598100	1220500	2490100	2395100	2660400	1	0.0054201	1
F8WCF6;P59998;P59998-3;F8WDD7;H7C0A3;P59998-2	Actin-related protein 2/3 complex subunit 4	ARPC4-TTLL3;ARPC4	25920000	11466000	11208000	14771000	6574200	9714700	767820	9037200	14553000	12456000	9564300	11946000	8060200	1658800	7862800	6444400	6058300	7	0	56
F8WJN3;Q16630-3;Q16630;Q16630-2	Cleavage and polyadenylation specificity factor subunit 6	CPSF6	853260	0	0	0	0	0	0	0	0	590320	0	534590	934830	0	904790	623960	621810	2	0	2
G3V0I5;P49821-2;P49821;E9PPR0;E9PQP1;E9PMX3;B4DE93	NADH dehydrogenase [ubiquinone] flavoprotein 1, mitochondrial	NDUFV1	2507000	1347800	1379600	0	0	0	0	1600700	1348000	1171100	0	0	2281700	0	1519700	2362000	1452900	4	0	7
G3V169;P29466-2;P29466;P29466-4;P29466-3;B4DVD8;H0YEC7	Caspase;Caspase-1;Caspase-1 subunit p20;Caspase-1 subunit p10	CASP1	3540200	318970	309260	0	0	460130	0	0	308810	0	0	494700	583730	0	349040	0	0	6	0	6
G3V1D3;G3V180;Q9NY33-4;Q9NY33	Dipeptidyl peptidase 3	DPP3	6224500	7014900	7657600	2967000	3082400	6372100	6365900	7888600	8689000	9424200	9818300	9445600	9130900	2710000	6737200	7530000	6961900	15	0	81
G3V1B3;M0R181;P46778	60S ribosomal protein L21	RPL21	646500	996340	523220	483620	715330	943020	0	3131600	1093800	1190600	752180	795210	1679200	405250	1428400	1683600	467500	2	0	8
G3V1C3;Q9BZZ5-3;Q9BZZ5-2;Q9BZZ5;E9PQK6;Q9BZZ5-5;B4E283	Apoptosis inhibitor 5	API5	2753100	2032400	1991100	1128900	1495100	504740	0	2911200	2833600	4203400	801980	1831000	4430700	0	4458700	3304600	2103900	7	0	26
G5E9E7;G3V1L9;Q07157-2;Q07157	Tight junction protein ZO-1	TJP1	432720	522840	381470	260720	586500	206700	0	617360	351520	1402200	317430	355790	230170	0	321450	184460	290590	3	0	4
G3V1N2		HBA2	12687000	2039500	2938900	2299000	12158000	19382000	2482400	3098000	5293100	63330000	8252400	22102000	32810000	4586000	1511100	5611000	3656800	1	0.0070703	20
G3V203;H0YHA7;J3QQ67;Q07020-2;Q07020;F8VUA6;F8VYV2;A0A075B7A0	60S ribosomal protein L18	RPL18	2659800	2411000	2041700	667070	986610	1276800	1207500	2486800	1901000	2870100	857250	505150	949000	0	1948900	1071300	582430	5	0	16
H0YJN8;G3V267;G3V5T0;G3V4T6;O43708-2;O43708	Maleylacetoacetate isomerase	GSTZ1	0	0	0	0	0	0	0	545810	311180	615080	0	325150	323090	0	353300	379300	0	1	0.0074529	3
G3V2F7;Q13404;Q13404-7;Q13404-2;Q13404-1;Q13404-8;Q13404-6	Ubiquitin-conjugating enzyme E2 variant 1	UBE2V1	5207600	4361700	5437700	4422000	6776200	5701400	4671200	4532700	9274200	5589500	6504700	5415100	8350500	4285200	5386500	4924800	5342500	7	0	31
G3V2Y4;P34897-3;P34897;G3V5L0;H0YIZ0;P34897-2	Serine hydroxymethyltransferase;Serine hydroxymethyltransferase, mitochondrial	SHMT2	711510	861600	642650	0	0	0	0	960760	0	674540	0	0	0	0	570670	613970	529440	2	0	5
G3V4P8;P60983	Glia maturation factor beta	GMFB	4938200	4184200	3658000	1744000	1331200	1861900	2290400	2574900	2779600	3800200	2910100	3179100	2355100	0	3907300	2960900	2598800	4	0	22
G3V5H8;G3V4S9;Q9UN36-4;Q9UN36-2;Q9UN36-3;Q9UN36-6;Q9UN36;H7C0X0;G3V5L7;G3V2I9;G3V578;H0YJT9;Q9UN36-5	Protein NDRG2	NDRG2	463820	799330	0	646850	1519400	0	1271200	0	531580	0	0	0	0	0	0	0	0	3	0	3
G3V4U0;Q9UBX5;G3XA98;H0YJ31	Fibulin-5	FBLN5	386890	716110	32208000	46246000	26786000	20297000	0	185980	1719100	487910	191240	0	535500	496170	3730200	4345400	2485900	11	0	41
G3V5H2;Q96L50-2;Q96L50	Leucine-rich repeat protein 1	LRR1	508420	7645000	0	1897800	475270	5181200	0	632340	3698300	595910	14805000	3582100	1306300	15333000	889250	733800	3416000	1	0.005403	4
G3V5X4;Q8WXH0;Q8WXH0-2	Nesprin-2	SYNE2	4094700	0	29165000	0	25949000	9154400	48213000	19259000	18542000	21563000	30669000	18358000	15476000	46814000	9951000	4589600	12930000	6	0	8
G3V5Z7;P60900;G3V295;G3V3I1;P60900-2;G3V3U4	Proteasome subunit alpha type;Proteasome subunit alpha type-6	PSMA6	15181000	18013000	12927000	6354700	7857600	10695000	12738000	14206000	17871000	13728000	13292000	10123000	9594100	7868100	12038000	13472000	12764000	12	0	106
G3XAI2;P07942	Laminin subunit beta-1	LAMB1	8012000	14975000	79088000	37635000	14774000	13952000	20783000	6711300	17882000	10421000	4787800	5214700	9063500	14900000	10851000	8120500	9034400	20	0	59
G3XAJ6;Q14699;C9JHG2	Raftlin	RFTN1	476240	565650	587750	0	0	482500	0	623080	820380	552430	0	0	0	0	680700	0	0	4	0	4
G5E972;P42167-2;P42167;P42167-3;P42166;H0YJH7	Lamina-associated polypeptide 2, isoforms beta/gamma;Thymopoietin;Thymopentin;Lamina-associated polypeptide 2, isoform alpha;Thymopoietin;Thymopentin	TMPO	5132200	7207400	3703900	4612200	3359100	5784500	0	6674500	5577200	8163600	5414600	7447700	10411000	0	14284000	9345300	6943500	12	0	62
G5E977;Q6XQN6-3;Q6XQN6;Q6XQN6-2;C9J8U2	Nicotinate phosphoribosyltransferase	NAPRT	2636600	0	2147900	1346900	1190600	1627900	3407300	1491500	4223200	3326900	1419500	5274500	4034900	2114900	2155900	1759100	0	8	0	23
G5E9Q6;P35080-2;C9J0J7;C9JQ45;P35080;C9J712;C9J2N0	Profilin;Profilin-2	PFN2	1452100	5426500	2369200	4271900	2293300	1712400	2173500	2046600	1297900	777760	771690	565040	1101800	1431100	1001000	3725100	1308800	7	0	12
G5E9W9;Q9NUV9	GTPase IMAP family member 4	GIMAP4	10356000	373270	574980	667660	0	503100	161670	0	541420	654930	0	0	531960	0	457390	243920	185420	7	0	11
G5EA09;O00560-2;O00560;O00560-3;B4DHN5;E9PBU7	Syntenin-1	SDCBP	7934100	749480	1350000	1028600	777780	1150700	1106700	362010	782200	780750	731890	605540	0	1122600	639080	705760	863600	6	0	7
G5EA31;P53992	Protein transport protein Sec24C	SEC24C	874740	889260	706580	829690	872980	1226100	0	1765900	1434200	1314700	1328500	637010	585790	0	712760	769750	1799500	6	0	9
G8JLA2;P60660-2;F8VZU9;F8W180	Myosin light polypeptide 6	MYL6	0	0	0	0	0	0	0	0	0	0	0	0	0	0	0	0	0	1	0	0
G8JLB6;P31943;E9PCY7;D6RBM0;D6RIU0;D6RFM3;D6RIT2;H0YB39	Heterogeneous nuclear ribonucleoprotein H;Heterogeneous nuclear ribonucleoprotein H, N-terminally processed	HNRNPH1	29415000	37639000	23244000	21880000	20998000	21789000	5209500	51474000	43501000	51710000	36200000	41838000	59987000	5956700	75932000	56913000	50116000	18	0	171
G8JLD5;O00429-4;O00429-5;O00429-3;O00429-2;O00429;O00429-8;O00429-6;H0YHY4;F8VR28;F8VYL3;B4DPZ9;F8W1W3;F8VUJ9;B4DDQ3;F8VZ52;O00429-7	Dynamin-1-like protein	DNM1L	1096200	305210	324880	301300	376970	0	234390	311530	0	0	343990	508530	393570	0	370360	393510	360990	2	0.0070268	2
H0UI06;P14406;D6RIE3;D6RGV5;D6R9C3	Cytochrome c oxidase subunit 7A2, mitochondrial	COX7A2	8530400	8931200	7022500	2365500	3382700	6919300	3052700	6108300	8881700	9108900	7294400	6152300	5898400	2966800	8594500	6833500	5034700	4	0	28
H0Y2X5;P47895	Aldehyde dehydrogenase family 1 member A3	ALDH1A3	2164900	865680	895930	0	2213500	0	0	0	0	0	0	0	0	0	503290	0	0	3	0	3
Q5T205;H0Y6T7;H0Y3Z4;Q92542-2;Q92542	Nicastrin	NCSTN	690690	724650	662760	0	0	0	0	644580	0	0	594680	0	0	0	580760	512460	686110	2	0.0023288	4
H0Y4R1;P12268	Inosine-5-monophosphate dehydrogenase 2	IMPDH2	3004700	2679200	4034600	1497100	1739200	2783000	2276000	3492000	2351100	2265600	1890900	1694000	2345500	0	3653500	3667800	3986800	9	0	20
H0Y4T6;J3KMW3;H0Y8P6;H0Y610;Q9Y237;Q9Y237-3;Q9Y237-2	Peptidyl-prolyl cis-trans isomerase NIMA-interacting 4	PIN4	0	0	0	0	0	0	0	0	0	363670	335390	315550	380520	0	1256200	466280	482090	1	0	1
H0Y4U4;H0Y6A4;Q5T6T6;P09466-2;P09466	Glycodelin	PAEP	176030	0	10415000	0	128400	0	1280500	0	477980000	19607000	4563500	2424000	5453400	90582000	5190400	318680	414760	7	0	47
H0Y7G7;H0Y5P2;P04440	HLA class II histocompatibility antigen, DP beta 1 chain	HLA-DPB1	2558700	0	0	0	0	734490	0	0	0	0	0	0	0	0	0	0	0	2	0	4
H0Y612;Q9UPN9-2;Q9UPN9	E3 ubiquitin-protein ligase TRIM33	TRIM33	340350	360660	0	0	743670	5403100	599360	313230	1620000	5546900	1403300	3327300	2131100	854690	246120	179570	431800	1	0.0053788	9
H0Y6A0;Q9NP61-2;Q9NP61	ADP-ribosylation factor GTPase-activating protein 3	ARFGAP3	0	419200	351560	0	0	0	300750	617950	561640	654890	387430	333670	283710	0	452290	296130	406250	2	0.0004995	3
H0Y704;O15231-5;O15231-4;O15231-7;O15231;O15231-3;O15231-8;O15231-6;H7BZT5;J3KNL4;O15231-9;O15231-2	Zinc finger protein 185	ZNF185	430540	2841000	0	0	0	0	1116200	917010	412980	368950	792530	814690	446150	561980	821730	3266900	1451800	5	0	8
H0Y8C6;O00410-2;O00410;O00410-3	Importin-5	IPO5	2092300	1754600	0	1521200	566590	716400	965450	4051300	1010900	2953800	1569900	0	1636400	1320100	1262100	1875900	2618100	8	0	15
H0Y8E6;P49736	DNA replication licensing factor MCM2	MCM2	0	362010	0	0	0	0	0	1407300	0	0	0	0	0	0	0	689050	684570	3	0	3
H0Y9Y3;Q9UMS6-4;Q9UMS6-2;Q9UMS6;Q9UMS6-3	Synaptopodin-2	SYNPO2	1897800	0	3840200	11414000	2898200	380030	0	0	0	0	437160	0	640330	0	765820	998240	0	8	0	11
H0YA47;Q96T51-2;Q96T51;H0YAC8	RUN and FYVE domain-containing protein 1	RUFY1	1185200	535130	0	0	0	2463800	0	449290	1171400	1953200	0	543700	552520	0	527440	320770	0	2	0.00051975	6
H0YAC1;P03952;E9PBC5	Plasma kallikrein;Plasma kallikrein heavy chain;Plasma kallikrein light chain	KLKB1	1053800	1585400	4093300	0	667640	1862400	7386000	8586800	1460900	1064000	1833600	3121500	1002400	2071600	1403300	5556900	1981400	13	0	18
H0YB09;Q7Z3D6-4;Q7Z3D6-3;Q7Z3D6-2;G8JLP2;Q7Z3D6-5;Q7Z3D6;H0YB62	UPF0317 protein C14orf159, mitochondrial	C14orf159	1022300	573870	872980	436620	451200	0	436570	1297800	1928800	364240	213630	254530	260490	0	326410	782000	245020	4	0	8
H0YCY6;Q3LXA3;I3L252	Bifunctional ATP-dependent dihydroxyacetone kinase/FAD-AMP lyase (cyclizing);ATP-dependent dihydroxyacetone kinase;FAD-AMP lyase (cyclizing)	TKFC;DAK	1934800	886100	962650	960120	750720	1108200	0	2358000	2367100	2557000	1298700	2275200	2678500	1472700	2408300	2191800	961790	5	0	22
H0YFH3;F6T9X8;F5GZR1;F5H2D0		C1R	0	779180	0	0	380780	0	2430300	756850	0	0	866680	0	0	0	494450	0	1383300	1	0.000499	5
H0YHG0;P82979;F8VZQ9	SAP domain-containing ribonucleoprotein	SARNP	486560	2774400	1346000	1979500	808650	998080	0	3257900	3555400	2103600	1555300	1300000	4257400	479130	6129300	3098200	2924400	7	0	18
H0YI09;Q9H8H3;F8VQX6	Methyltransferase-like protein 7A	METTL7A	11055000	2282100	724010	1464700	1081100	3604900	0	944290	1040900	472240	0	0	338400	0	337390	731560	482040	4	0	12
H0YJ66;Q9Y394-2;Q9Y394;H0YJE4	Dehydrogenase/reductase SDR family member 7	DHRS7	3027300	0	998230	766690	0	1257200	0	1363900	1129500	2248200	0	1771600	1197400	0	1093000	706370	735530	5	0	6
H0YKD8;P46779;P46779-2;P46779-3;H0YLP6;H0YMF4;P46779-4;P46779-5	60S ribosomal protein L28	RPL28	1748500	1022900	1049100	337290	625720	541360	965660	2039300	1801000	2596900	1495600	1004500	1200100	979880	1073000	1100800	809480	5	0	17
H0YKT4;H0YNG3;P67812-4;P67812;P67812-3	Signal peptidase complex catalytic subunit SEC11;Signal peptidase complex catalytic subunit SEC11A	SEC11A	799260	0	323500	0	251570	0	170140	1179400	457030	0	0	872630	488290	313670	785980	864290	905730	1	0.0098207	5
H0YLC0;Q03169	Tumor necrosis factor alpha-induced protein 2	TNFAIP2	306150	0	0	0	0	0	0	0	0	476810	255740	0	0	0	176800	0	0	2	0.00049116	3
H0YNE9;Q92930;H0YMN7	Ras-related protein Rab-8B	RAB8B	2095100	0	1331000	0	623270	1184900	0	0	954780	1290000	0	915150	1163200	0	0	0	0	2	0	6
H3BLU7;O43488	Aflatoxin B1 aldehyde reductase member 2	AKR7A2	6055900	4086400	5477300	7839600	3573100	2785200	8137600	7555900	5171300	5149700	3783300	3426000	5335000	3375500	5947700	8992000	4262100	8	0	35
H3BLZ8;Q92841;Q92841-1;Q92841-3;Q92841-2	Probable ATP-dependent RNA helicase DDX17	DDX17	4026300	3247000	2128400	1724200	2153400	2055100	413210	4320700	5231400	10143000	4328600	5942300	6665400	795440	5644400	5728200	4388900	13	0	47
H3BV11;H3BRI8;H3BM93;H3BVG0;Q8N1F7;H3BNN5	Nuclear pore complex protein Nup93	NUP93	471810	929750	425800	443190	309870	279800	355190	577660	535090	621230	448600	443550	1100100	0	908070	893110	525080	3	0	7
H3BMU1;H3BUI0;J3KR23;P53990-2;P53990-3;P53990;P53990-4;P53990-5;F5GXM3;H3BQF7	IST1 homolog	IST1	2050000	1083900	1187600	1015900	748270	523030	0	1037000	0	2030900	1174300	961240	1604400	0	1528100	1252300	953770	3	0	11
H3BU66;H3BPM5;H3BQX0;H3BMZ9;H3BPP3;H3BP57;H3BT48;H3BUZ9;H3BPB8;P34949;H3BPU7;H3BUG1;H3BNY8;H3BT46;F5GX71;P34949-2	Mannose-6-phosphate isomerase	MPI	0	0	0	0	0	0	0	0	0	0	0	909100	1353300	1744800	2540000	1675000	898860	2	0.0078603	3
H3BN02;P20702	Integrin alpha-X	ITGAX	17390000	223280	0	0	92167	0	452600	229790	0	51472	0	246190	153900	0	148010	500280	472100	12	0	22
H3BND8;Q93009-3;Q93009	Ubiquitin carboxyl-terminal hydrolase;Ubiquitin carboxyl-terminal hydrolase 7	USP7	1592600	1163500	1547800	0	1368400	884070	0	2171500	2211500	2296900	0	0	1608500	0	2622300	1382900	1285200	6	0	10
H3BS10;H3BP20;P06865	Beta-hexosaminidase;Beta-hexosaminidase subunit alpha	HEXA	8429900	1041100	216580	0	392120	0	0	945700	0	563840	0	0	0	0	902660	1122600	0	6	0	11
H3BPE1;H3BQK9;Q9UPN3;Q9UPN3-4;Q9UPN3-3;Q9UPN3-2;Q9UPN3-5	Microtubule-actin cross-linking factor 1, isoforms 1/2/3/5	MACF1	440640	1422100	1136700	2045100	1094100	0	0	1586500	1045900	939240	0	0	0	0	1518400	3888400	5438300	2	0.0095528	5
H3BPF6;Q99471;H3BMQ1;Q99471-2;Q99471-3	Prefoldin subunit 5	PFDN5	635990	1162600	1440500	0	0	1369600	1028800	884290	997700	1393400	0	819890	1396700	865030	751380	943170	1249000	2	0	8
H3BPJ9;O96000;H3BV16;O96000-2	NADH dehydrogenase [ubiquinone] 1 beta subcomplex subunit 10	NDUFB10	711890	743260	502450	353970	504530	514260	0	935170	0	653870	742040	1085800	1337900	0	1006100	1730200	523270	2	0	10
H3BQZ7;Q1KMD3	Heterogeneous nuclear ribonucleoprotein U-like protein 2	HNRNPUL2-BSCL2;HNRNPUL2	11385000	8453600	2089100	3458800	3493300	694150	544800	5213100	5688200	16135000	3059800	5418900	12335000	699770	15015000	9821900	5076000	15	0	54
H3BR35;P15170;P15170-2;P15170-3;Q8IYD1	Eukaryotic peptide chain release factor GTP-binding subunit ERF3A;Eukaryotic peptide chain release factor GTP-binding subunit ERF3B	GSPT1;GSPT2	1604500	1272200	1936900	2021500	0	1641900	1353300	2982600	1461300	3693600	2787700	2046300	618670	1438800	2720700	1940200	2677300	7	0	12
H3BRG4;P22695;H3BSJ9	Cytochrome b-c1 complex subunit 2, mitochondrial	UQCRC2	11596000	6292700	5342300	2823200	5306000	1579000	4748000	7379000	8899000	8042100	3150900	5362000	4803900	1250000	6359700	5660300	5927200	12	0	56
H3BRL3;O14562	Ubiquitin domain-containing protein UBFD1	UBFD1	433780	676100	0	0	326580	0	591380	1673600	773760	1090300	601640	426470	561330	331380	1144000	946430	969520	3	0.00051282	4
H3BV85;H3BTW0;H3BVE0;Q9H3K6-2;Q9H3K6	BolA-like protein 2	BOLA2B;BOLA2	586290	1270500	781560	0	727280	1277000	781330	1209300	2056000	1016500	1602300	1284400	1227600	1117100	1097600	890550	768720	1	0	6
H3BU68;Q7L5N7	Lysophosphatidylcholine acyltransferase 2	LPCAT2	222170	158360	0	154310	0	0	0	0	0	0	0	0	0	0	0	0	0	1	0.0053763	1
H3BUX2;J3KNF8;O43169;D6RFH4;J3QR91	Cytochrome b5 type B	CYB5B	6264500	5852500	5388100	2939700	4888700	2118900	3008400	4846800	6041600	6750300	4441200	5515000	6016700	0	6569200	6234600	7172500	4	0	25
H7C2Z6;H7BXD5;P28676	Grancalcin	GCA	415480	384920	333510	0	0	636550	0	303730	430370	2277600	232130	2085400	0	271610	246410	0	0	4	0	5
H7BXE0;Q5TG30	Rho GTPase-activating protein 40	ARHGAP40	4114100	506390	0	49845000	7447700	7146200	1527600	0	680470	0	0	0	0	1188600	0	0	0	1	0.00049505	2
H7BXQ8;Q8N2F6-6;Q8N2F6-4;Q8N2F6-5;Q8N2F6-3;Q8N2F6-2;Q8N2F6	Armadillo repeat-containing protein 10	ARMC10	505920	679830	0	0	546930	590960	0	475900	633530	663940	0	0	0	0	926860	793050	665650	1	0.0041077	4
H7BXY5;Q0ZGT2-4;Q0ZGT2-3;Q0ZGT2-2;Q0ZGT2	Nexilin	NEXN	0	0	490140	1617100	1273000	0	237970	0	251940	0	0	0	0	0	242930	0	0	2	0.00049579	3
H7BY58;P22061;P22061-2;B7Z972	Protein-L-isoaspartate O-methyltransferase;Protein-L-isoaspartate(D-aspartate) O-methyltransferase	PCMT1	6645200	5171100	6350800	3884800	9438800	4668700	10386000	4597000	4248700	1769800	7356800	16251000	12460000	8825500	9228800	11337000	5623600	9	0	54
H7BYH4;P00441	Superoxide dismutase [Cu-Zn]	SOD1	0	685560	0	1020900	881370	1354500	1019500	545340	1265400	1250900	893810	2061800	1339700	0	546460	405280	749460	2	0	6
H7BYY1;P09493-2;F5H7S3;B7Z596	Tropomyosin alpha-1 chain	TPM1	2030300	3200200	3380500	1493300	2102300	4156400	0	1862500	4329800	4346400	3363700	4193800	4157900	1837300	3331400	1875700	2405500	3	0	19
H7BZJ3		PDIA3	17547000	14646000	12352000	7386300	8754000	16590000	4225500	14559000	14816000	13823000	10523000	15966000	14546000	6023200	19839000	20049000	19414000	1	0	21
H7BZT4;P61956-2;P61956	Small ubiquitin-related modifier 2	SUMO2	1213100	1467600	1216500	0	0	0	0	1860600	0	2065400	0	0	0	0	0	0	0	1	0	3
H7C0R7;Q9UHQ9	NADH-cytochrome b5 reductase 1	CYB5R1	635720	0	235990	0	0	0	0	0	0	213980	0	281750	218470	0	0	0	0	1	0.0070485	1
H7C1E4;P61966	AP-1 complex subunit sigma-1A	AP1S1	158860	0	0	0	0	0	0	452670	0	0	0	0	0	0	0	0	0	1	0.0099095	1
H7C1N3;O15155;C9JTT8;Q68DU7;O15155-2	BET1 homolog	BET1;DKFZp781C0425	413120	580390	263060	0	0	0	0	361540	545580	390940	0	0	613010	0	531130	875200	637020	2	0	3
H7C382;Q9BV57-2;Q9BV57	1,2-dihydroxy-3-keto-5-methylthiopentene dioxygenase	ADI1	0	0	0	0	0	0	0	0	781110	0	0	498290	0	0	414790	691380	686710	1	0.0018815	1
H7C4G6;P26440-2;P26440;H0YN10;H0YLC3	Isovaleryl-CoA dehydrogenase, mitochondrial	IVD	2245600	1225300	1219600	1184900	0	0	0	1496400	4607200	1665100	0	0	1782300	0	1185400	1598800	1238800	4	0	8
H7C5G1;Q2TAA2-2;Q2TAA2	Isoamyl acetate-hydrolyzing esterase 1 homolog	IAH1	1174800	827100	0	1128200	1501800	0	0	990500	1411600	1071400	0	773670	961930	852140	1068700	980020	1081700	4	0.00050531	8
H9KVC7;H9KVC9;P20591-2;P20591;F8W8T1;P20592-2	Interferon-induced GTP-binding protein Mx1;Interferon-induced GTP-binding protein Mx1, N-terminally processed;Interferon-induced GTP-binding protein Mx2	MX1;MX2	3362000	827190	610780	0	0	725660	3226100	628870	0	0	0	0	581950	0	0	0	0	4	0	6
I3L0H8;Q9NUU7;H3BTB3;H3BN59;H3BQK0;Q9UMR2-2;Q9UMR2-4;Q9UMR2	ATP-dependent RNA helicase DDX19A;ATP-dependent RNA helicase DDX19B	DDX19A;DDX19B	1849500	2951600	2024500	1186100	864150	1308200	3018100	3215800	1621500	1106000	830080	707390	1627100	0	1262100	3414900	2257400	3	0	14
I3L0N3;P46459-2;P46459	Vesicle-fusing ATPase	NSF	11553000	4287000	1309900	2158600	829190	1749300	1067500	3825300	5447800	2679700	1559500	1592800	1373300	1223100	1374000	2310100	1095500	16	0	29
I3L1P8;Q02978;Q02978-2	Mitochondrial 2-oxoglutarate/malate carrier protein	SLC25A11	2991400	1334500	1354900	815910	938220	0	0	1228200	1793500	935150	0	533190	831830	0	1185200	802530	814170	5	0	10
J3QS48;I3L295;J3KTK8;J3QQZ4;J3KT75;J3QW43;J3QRD5;O75352-2;O75352;J3KSI4;I3L405;I3L261;I3L1D2;I3L4E0	Mannose-P-dolichol utilization defect 1 protein	MPDU1	710100	323980	256140	140000	0	0	0	418580	398430	921270	398740	620430	781390	122160	372370	246570	322360	2	0.0040946	7
I6L894;Q01484;B7Z651;D6RHE1;E9PHW9;Q12955-5;Q01484-5;Q12955-4;Q01484-2;Q12955-7	Ankyrin-2;Ankyrin-3	ANK2;ANK3	846450	1866700	639870	0	776680	0	0	506350	509020	1108700	0	390220	631110	772750	617190	333370	438650	3	0.0054078	3
J3KMX5;P62277;E9PS50	40S ribosomal protein S13	RPS13	990470	1217800	0	0	0	663920	639650	1329600	388440	931730	0	454150	752740	0	710960	1105400	724830	3	0	5
J3KN08;O00339-3;O00339-2;O00339	Matrilin-2	MATN2	0	0	3598400	4717800	2898100	0	0	0	0	0	0	0	0	0	0	0	0	3	0	3
R4GMY1;J3KN16;Q5VYK3	Proteasome-associated protein ECM29 homolog	KIAA0368;ECM29	855110	0	0	0	0	0	0	0	0	0	0	0	0	0	552460	0	0	1	0	1
J3KN36;Q5JPE7-2;Q15155;P69849;Q5JPE7;Q5JPE7-3	Nodal modulator 2;Nodal modulator 1;Nodal modulator 3	NOMO3;NOMO2;NOMO1	1948500	4622400	2343800	996160	2149900	2218700	0	2547400	2097000	2893100	2744700	1797700	1877400	0	2988200	3148400	3468900	7	0	20
J3KN66;Q5JTV8;Q5JTV8-3;H0Y4R4	Torsin-1A-interacting protein 1	TOR1AIP1	3422200	2499800	1396400	1773700	1555600	2110300	394910	1181400	827460	1944500	1157000	3193800	5131200	0	4473100	1299900	1200000	7	0	13
J3KNB4;P49913	Cathelicidin antimicrobial peptide;Antibacterial protein FALL-39;Antibacterial protein LL-37	CAMP	1381100	255520	0	0	377690	5911700	229100	0	0	6373800	0	5490200	966680	308840	0	0	0	4	0	13
J3KND3;P60660;F8W1R7;G3V1V0;B7Z6Z4;G3V1Y7;F8VPF3	Myosin light polypeptide 6	MYL6	91482000	100710000	282020000	289950000	323830000	100340000	32034000	58168000	66891000	73466000	66909000	76301000	99457000	25134000	89601000	78480000	73305000	9	0	191
J3KNF4;O14618;E9PP76;E9PK03	Copper chaperone for superoxide dismutase;Superoxide dismutase [Cu-Zn]	CCS	0	960360	662760	992300	1456700	1883100	1747500	0	2007600	1211800	1247900	1561800	1134000	2199400	762100	1053700	1082600	4	0	10
J3KNQ4;Q9NVD7;E9PS97	Alpha-parvin	PARVA	3802500	3405700	16483000	37064000	20413000	7581500	0	4157900	6328700	5979400	3647600	5505900	8616500	674780	8154700	5000200	3440700	13	0	48
J3KNW4;Q14192	Four and a half LIM domains protein 2	FHL2	1274700	2614300	2995500	1933000	2873800	1635800	747000	1792400	1283000	1174300	2086800	1468900	1767600	0	2388400	1399100	1455200	4	0	17
J3QL05;J3KP15;Q01130-2;Q01130	Serine/arginine-rich splicing factor 2	SRSF2	1504000	2360800	1440300	1139900	1242300	1557100	1953300	1305400	1659500	881830	1633200	853110	4085900	590390	2359400	1004700	960970	3	0	14
J3KPM9;P42224-2;P42224	Signal transducer and activator of transcription;Signal transducer and activator of transcription 1-alpha/beta	STAT1	14091000	4609100	2184700	1852600	0	1913500	1216000	4939400	869350	1399500	743930	711680	1662000	0	2624300	4541400	3169800	13	0	30
J3KPX7;Q99623;F5GY37;Q99623-2;F5H3X6;F5GWA7	Prohibitin-2	PHB2	57974000	37764000	31292000	21600000	17342000	23148000	873180	57624000	56534000	48742000	39220000	41645000	35024000	571590	28773000	45409000	39896000	14	0	108
J3KQ32;Q9NTK5;Q9NTK5-2	Obg-like ATPase 1	OLA1	1576500	1557200	730840	1151500	1194800	1106500	0	2110800	620260	4231400	3119300	3720700	3143800	0	1835500	1965000	1501200	6	0	17
J3KQ45;O43493-4;O43493-2;O43493-5;O43493-3;O43493	Trans-Golgi network integral membrane protein 2	TGOLN2	0	0	469450	236810	184010	342910	0	650500	606120	551980	645230	250790	325560	0	526210	306950	566300	1	0.0027624	5
J3KQ99;P20036;H0Y6F8	HLA class II histocompatibility antigen, DP alpha 1 chain	HLA-DPA1	8952100	0	0	213140	170780	0	0	96218	0	0	0	0	191140	0	139740	166880	0	3	0	4
J3KQJ1;Q8NBJ7-2;Q8NBJ7;E9PBT8;C9JL30;A8MXB9;C9J660;F8WA42;Q8NBJ7-3	Sulfatase-modifying factor 2	SUMF2	496070	0	0	0	266070	0	0	458250	752520	712250	484580	0	703170	0	563490	547260	449460	3	0.0005184	5
J3KQL8;Q9BQE5	Apolipoprotein L2	APOL2	684120	1156900	584730	501490	406110	595830	0	543910	2570900	1851800	2080900	2020300	647550	0	611450	291420	0	4	0	6
J3KR24;P41252;Q5TCC5;Q5TCD2	Isoleucine--tRNA ligase, cytoplasmic	IARS	573080	526540	306720	0	0	0	713890	842080	595290	480270	0	0	0	0	575460	920920	0	2	0.0070891	4
J3KR35;Q8WUD4	Coiled-coil domain-containing protein 12	CCDC12	0	0	0	0	0	0	0	0	0	0	0	0	0	0	766390	0	0	1	0.00049164	1
J3KRC4;Q8TCD5;J3KSY6;Q8TCD5-2	5(3)-deoxyribonucleotidase, cytosolic type	NT5C	0	0	0	0	556170	395810	0	615230	934750	779180	496390	0	0	558070	475530	915410	333550	2	0	4
J3KRL0;K7EIG7;J3QRN6;O94832	Unconventional myosin-Id	MYO1D	343960	0	305960	0	0	0	0	0	229800	300490	0	0	0	0	0	0	0	1	0.0014333	1
J3QQT2;J3QLC8;J3KRX5;P18621-2;P18621;P18621-3;J3QS96;J3KRB3	60S ribosomal protein L17	RPL17	1128200	409570	0	0	0	0	0	682340	828470	1106200	411630	286470	687720	0	743900	827630	444340	4	0.0005048	8
J3KS22;J3QS36;Q7Z4W1	L-xylulose reductase	DCXR	1012500	426390	495880	540860	570060	532160	593410	495810	846740	647700	674130	664120	665670	780450	965220	553000	596360	2	0	4
J3KSH8;J3KT51;Q9UK76-3;Q9UK76;Q9UK76-2	Hematological and neurological expressed 1 protein;Hematological and neurological expressed 1 protein, N-terminally processed	HN1	499380	699050	611020	0	0	0	0	485470	1403500	1491000	557610	690070	468690	0	689700	973990	0	2	0	4
J3KT73;J3QL01;P63173;J3KSP2	60S ribosomal protein L38	RPL38	1022300	0	0	0	945320	1047900	0	1386400	1215000	4255500	1055600	1248600	1815500	0	1548600	1798900	2154400	2	0	4
J3KTA4;P17844-2;P17844;J3KRZ1	Probable ATP-dependent RNA helicase DDX5	DDX5	554610	654920	432650	0	414420	0	0	1240100	629940	1313800	668110	759710	776090	0	714200	523200	619230	3	0.00050761	5
J3QR09;J3KTE4;P84098;J3QL15	Ribosomal protein L19;60S ribosomal protein L19	RPL19	4587000	2038200	548260	1132200	653390	883730	536950	1040000	1179200	1797700	963730	1211300	1616500	0	2183600	1482400	1332800	4	0	15
J3KTL2;Q07955;J3KSR8;Q07955-3;Q07955-2	Serine/arginine-rich splicing factor 1	SRSF1	1037100	1072600	1073100	878800	782430	0	0	2028200	1700500	3712200	1604300	275350	1775600	613920	1678300	1296000	1308700	4	0	7
J3QQM9;J3QRJ1;J3QL71;Q96FV2-2;Q96FV2	Secernin-2	SCRN2	418260	434990	393590	1497900	461640	187640	0	0	421970	906510	0	0	291500	0	388260	379610	0	1	0.0074431	2
J3QLE5;P14678-2;P63162;P14678;P63162-2;P14678-3	Small nuclear ribonucleoprotein-associated proteins B and B;Small nuclear ribonucleoprotein-associated protein N	SNRPN;SNRPB	1999600	1623600	1026900	514270	787210	1098500	1315200	2362200	1309700	2593400	1993700	2055000	3207900	0	2896500	2359100	1472500	4	0	20
J3QLM0;P09564	T-cell antigen CD7	CD7	0	0	0	0	0	0	0	0	1021200	608600	0	0	0	0	0	0	0	1	0.00051387	1
J3QLP3;Q6PCB0;J3QRR0	von Willebrand factor A domain-containing protein 1	VWA1	245520	266950	1856600	1469300	445600	0	0	0	266010	0	0	0	0	0	0	0	0	2	0.0023041	2
J3QRD1;P51648;P51648-2;J3QKK9;J3KTG1;I3L1M4;C9JGJ2;I3L0X1	Fatty aldehyde dehydrogenase	ALDH3A2	302060	0	0	0	0	0	0	134540	0	44276	0	0	0	0	0	0	0	2	0	3
J3QRS3;P19105;O14950;J3KTJ1	Myosin regulatory light chain 12A;Myosin regulatory light chain 12B	MYL12A;MYL12B	15830000	15218000	18843000	15932000	30259000	20788000	5397000	16968000	21835000	32518000	25130000	29142000	29797000	5240600	34411000	16219000	23185000	4	0	71
J3QT28;O43684-2;O43684;J3QSX4	Mitotic checkpoint protein BUB3	BUB3	1297200	864210	693960	761940	686690	830930	0	2089200	1199500	1530500	1019100	903540	1301000	0	1654300	1511500	1438100	4	0	17
J3QTS8;Q15661;P20231;Q15661-2	Tryptase alpha/beta-1;Tryptase beta-2	TPSAB1;TPSB2	15574000	4239000	10124000	43664000	26217000	24580000	0	533440	0	0	0	0	3027600	1029900	0	7175500	0	8	0	40
J9JID7;Q03252	Lamin-B2	LMNB2	41713000	53431000	48763000	56912000	56793000	37860000	9371600	41863000	36665000	50637000	37001000	33414000	105540000	2988400	111820000	61154000	53289000	47	0	327
K7EM02;K7EIJ8;Q8IYT4-2;Q8IYT4	Katanin p60 ATPase-containing subunit A-like 2	KATNAL2	4181700	3246900	3060200	2490300	2384400	2030700	2023000	3639200	5412800	7965800	5938100	4201100	6480400	2339000	4905400	3651300	2919200	1	0.00051467	18
K7EJ20;P36969-2;P36969;K7ERP4;K7ENB4;K7EKX7	Glutathione peroxidase;Phospholipid hydroperoxide glutathione peroxidase, mitochondrial	GPX4	2779700	826890	911020	0	0	836260	1197900	1097200	1151200	1166500	0	887350	963100	0	1267700	1099900	1214300	5	0	15
K7EJE8;K7EKE6;P36776-3;P36776-2;P36776	Lon protease homolog, mitochondrial	LONP1	1066300	0	0	604530	309950	603430	0	904580	700140	1864700	673620	834320	0	0	681180	463930	407540	3	0.00051046	6
K7EJL1;Q9BXS5;Q9BXS5-2;E7ENJ6;K7EQX3	AP-1 complex subunit mu-1	AP1M1	808750	459760	499090	1014300	0	0	425700	0	341830	638580	0	0	0	307200	604640	521880	0	4	0	4
K7EJR3;R4GMR5;P48556;K7ENY6;K7EJC1	26S proteasome non-ATPase regulatory subunit 8	PSMD8	1130400	1086100	784820	675760	0	832820	499860	1179600	956400	1303000	1083600	976970	566750	1265900	788750	944730	968260	2	0	10
K7EK07;P84243;Q16695;K7EMV3;B4DEB1;K7ES00;Q6NXT2;K7EP01	Histone H3;Histone H3.3;Histone H3.1t;Histone H3.3C	H3F3B;H3F3A;HIST3H3;H3F3C	124690000	152710000	107340000	134400000	119000000	117230000	45137000	106970000	92269000	124960000	122150000	117870000	211920000	35929000	256430000	174240000	89187000	6	0	83
K7EK35;P51692;P42229;K7EIF9;P42229-2	Signal transducer and activator of transcription;Signal transducer and activator of transcription 5B;Signal transducer and activator of transcription 5A	STAT5A;STAT5B	1224800	0	0	0	0	0	0	277300	181080	355110	0	0	651760	0	0	309070	0	3	0.0014375	3
K7EQ71;K7EKI8;O60437	Periplakin	PPL	0	0	0	0	514460	0	0	0	426750	0	0	326610	0	903230	0	0	476800	2	0.0070765	2
K7EKW4;Q96AB3;Q96AB3-2;K7ENV7;Q96AB3-3	Isochorismatase domain-containing protein 2, mitochondrial	ISOC2	1687100	2074700	3777100	2571100	3302000	0	0	2593300	2254900	3065700	0	0	2709900	0	2055200	3862300	0	2	0	3
K7EL21;Q13938;Q13938-3;K7ES72	Calcyphosin	CAPS	0	22251000	691830	1554600	7855800	379980	43529000	18146000	18799000	13964000	14491000	4408800	11226000	99976000	12474000	34863000	17942000	15	0	84
K7EM56;K7ELC2;P62841;K7EQJ5	40S ribosomal protein S15	RPS15	0	71031	0	0	667490	688340	0	1350600	487520	1266500	684860	930940	1817000	311680	793340	2650300	1156700	2	0	7
K7ELG9;Q3MHD2;Q3MHD2-2	Protein LSM12 homolog	LSM12	0	400310	279450	268820	0	0	0	493600	384740	786370	0	329790	0	0	386890	340620	0	2	0.0041002	2
K7ELL7;P14314-2;P14314	Glucosidase 2 subunit beta	PRKCSH	30783000	44850000	25492000	18865000	22421000	26201000	17704000	37036000	26203000	25796000	19118000	19879000	31481000	12666000	44886000	34117000	43312000	17	0	172
K7EM18;P41567;K7EQP2;O60739	Eukaryotic translation initiation factor 1;Eukaryotic translation initiation factor 1b	EIF1;EIF1B	1160200	1494900	1216500	0	484620	0	1086700	2569900	2514100	3668500	0	0	0	0	2016400	1666400	1230600	3	0	15
K7EMY7;K7ER15;Q9H0R4;K7EJQ8;K7ENF3;K7EQD2;Q9H0R4-2	Haloacid dehalogenase-like hydrolase domain-containing protein 2	HDHD2	787490	651260	1809600	1755000	1094200	1341000	0	577600	1083300	802350	753510	1358500	1022800	790170	1206100	919340	951490	2	0	9
K7EN45;Q13526	Peptidyl-prolyl cis-trans isomerase NIMA-interacting 1	PIN1	784650	1311000	4297400	1314900	1192600	825950	0	846670	0	644150	1922300	3023400	1394500	0	1563500	1985300	2057300	3	0	10
K7EN60;Q9BQ61;K7ELS0;K7ERU7	Uncharacterized protein C19orf43	C19orf43	199030	246150	0	0	0	0	0	462780	166830	505260	197700	206030	164050	0	207160	251540	277250	2	0.00049826	3
K7ENG2;P26368-2;P26368	Splicing factor U2AF 65 kDa subunit	U2AF2	6086200	3904900	3729100	2217200	2181700	2217400	2079300	2321500	2551500	5341200	3012500	2745600	2944100	1887400	1756200	1818600	3347300	4	0	11
K7EP07;Q99426-2;Q99426;K7EK42	Tubulin-folding cofactor B	TBCB	2212400	2019200	1514500	2005600	1033400	759070	1405700	1260700	1663300	996070	915600	781580	898610	485370	1269700	1319100	2477900	4	0	14
K7EQ02;Q96EP5-2;Q96EP5	DAZ-associated protein 1	DAZAP1	2194500	1611400	1871500	1224700	0	0	1096600	2611900	2935100	2416500	1861100	3053800	2140700	0	3180000	2561400	2295800	4	0	23
K7EQ60;Q13057;Q13057-2	Bifunctional coenzyme A synthase;Phosphopantetheine adenylyltransferase;Dephospho-CoA kinase	COASY	950780	340800	639500	0	0	0	0	756560	459330	0	0	0	0	0	0	0	0	1	0.0027561	3
K7ER74;P02655;Q6P163	Apolipoprotein C-II;Proapolipoprotein C-II	APOC4-APOC2;APOC2	332650	2277000	0	0	991740	1078300	6088000	3154300	1249500	1221800	4591700	985950	2321000	8526100	1653300	6688200	6980300	4	0	15
K7ERC8;Q06136;Q06136-2	3-ketodihydrosphingosine reductase	KDSR	481720	594500	922570	0	409000	0	0	461670	398640	391610	0	312530	432610	0	450320	325450	367600	2	0.00050454	2
K7ERF1;Q9UBQ5-2;Q9UBQ5;K7ES31;K7EMQ9;K7EQM4	Eukaryotic translation initiation factor 3 subunit K	EIF3K	2098300	3268500	1214600	931480	1209900	1655900	1199400	2657800	1530000	812900	1045200	2022300	3788800	1240500	1190000	2394700	2110100	5	0	8
K7ERG9;P00746	Complement factor D	CFD	162000	0	0	0	106650	442560	24954000	684330	20856	58739	76125	63712	47660	41188000	144830	180110	152730	8	0	14
K7ERI9;P02654;K7EJI9;K7ELM9;K7EPF9;K7EKP1	Apolipoprotein C-I;Truncated apolipoprotein C-I	APOC1	2020700	10040000	2700400	5630100	4738000	7524500	48914000	31405000	9202100	5330000	30145000	3700600	7219300	102410000	11597000	45234000	17319000	7	0	40
K7ES70;P55083;P55083-2	Microfibril-associated glycoprotein 4	MFAP4	2845000	288800	115110000	186380000	70657000	48456000	1327400	125730	585670	0	115130	388940	536850	782590	2315300	2022500	417530	6	0	26
X6RGC9;K7ES93;O43914-3;O43914-2;O43914	TYRO protein tyrosine kinase-binding protein	TYROBP	887720	0	0	0	0	0	0	0	296590	0	0	0	0	0	0	0	0	1	0.0091384	1
K7N7A8;P29972-4;P29972-2;P29972-3;P29972	Aquaporin-1	AQP1	7284000	3599400	10560000	13187000	12948000	17456000	7411500	2337400	6888000	5306900	0	10196000	8730500	0	1149200	1954500	3754000	3	0	14
M0QXB4;O14579;O14579-3;O14579-2;M0R061	Coatomer subunit epsilon	COPE	6601900	8069600	7328100	3896200	5332600	6363200	3906800	5412600	8973700	8845400	3361400	3776200	6177900	0	7890000	8232200	8181300	9	0	44
M0R0P1;M0R299;M0QXL5;M0R2Q4;P22087	rRNA 2-O-methyltransferase fibrillarin	FBL	557590	1370500	681360	669310	364990	419490	0	1230000	1180700	2498100	912310	0	0	0	658300	624220	667350	3	0	12
M0QXN5;P37198	Nuclear pore glycoprotein p62	NUP62	747310	2093300	950760	659910	0	538670	0	1246100	1269700	1487900	877430	1090400	1520900	0	1547300	1324600	1605000	3	0	10
M0QYG8;M0R1D2;M0R0C1;O60234;M0QX47	Glia maturation factor gamma	GMFG	3207300	2164500	0	0	0	0	0	0	0	0	0	2502300	0	0	0	0	0	1	0	1
M0QYS1;P40429;Q6NVV1	60S ribosomal protein L13a;Putative 60S ribosomal protein L13a protein RPL13AP3	RPL13A;RPL13AP3	1099100	1445700	691530	0	0	0	733910	1169100	802410	0	629960	0	0	287230	415670	566420	469380	3	0	10
M0QZC5;P62280	40S ribosomal protein S11	RPS11	1606700	2270800	1580900	1284500	1000600	1063500	1009700	4166600	2423600	2679500	939310	691670	1551900	669670	3161600	3396300	1410900	5	0	12
M0R221;M0R2B8;M0QZG7;P09012;M0R0G9;M0QXK2	U1 small nuclear ribonucleoprotein A	SNRPA	264340	368260	328450	0	340340	0	0	683920	1117400	1399300	351290	0	894290	0	1056400	0	0	3	0	8
M0R081;Q9Y240	C-type lectin domain family 11 member A	CLEC11A	0	0	0	0	375680	0	1049600	877960	0	0	427830	0	0	547240	400820	913470	589840	2	0.00050865	5
M0R0F0;P46782;M0R0R2;M0QZN2	40S ribosomal protein S5;40S ribosomal protein S5, N-terminally processed	RPS5	6685100	5123400	3009600	2085900	1604200	1606200	3100200	7281400	4971300	6164400	2337500	2850700	5346100	1546500	5564200	3975200	3449500	8	0	33
M0R117;Q02543;M0R3D6;M0R1A7;M0R0P7	60S ribosomal protein L18a	RPL18A	3627600	1383700	1394500	1402000	1187500	1404400	1210900	1843900	1023100	1583200	0	798460	589060	446280	777530	861590	493230	7	0	11
M0R2S2;M0R165;Q9UBC2-4;Q9UBC2-3;Q9UBC2;Q9UBC2-2	Epidermal growth factor receptor substrate 15-like 1	EPS15L1	316800	346900	443690	0	0	310940	0	0	307780	304270	0	300860	373860	0	358580	388110	273490	1	0.004104	1
O00115;K7ENE5	Deoxyribonuclease-2-alpha	DNASE2	0	1016100	0	0	0	0	0	0	1892000	0	0	0	0	0	427240	0	0	2	0.00049652	1
O00151	PDZ and LIM domain protein 1	PDLIM1	14685000	33643000	36290000	11619000	25420000	29455000	10224000	28411000	38049000	23682000	21270000	22329000	32297000	11723000	30256000	31827000	29886000	19	0	155
O00161;H3BNE1;H3BR18;H3BM38;H3BPJ0;O00161-2	Synaptosomal-associated protein 23;Synaptosomal-associated protein	SNAP23	2040100	2080200	2829300	1406200	1429400	2420700	665030	1267900	2146300	1376200	1450400	1222300	2207300	0	2493400	1714200	2122500	3	0	16
O00170	AH receptor-interacting protein	AIP	639770	608350	688710	684430	629150	741310	0	525160	502130	565390	888480	0	594280	0	1246700	666770	726780	1	0.00050839	5
O00182-2;O00182	Galectin-9	LGALS9	10939000	8018200	1780600	0	0	0	2039000	4138300	6952800	3450900	3106400	1864100	2074000	343950	6686000	1087200	1155900	10	0	33
O00217;E9PN51;F8W9K7;E9PKH6;E9PPW7	NADH dehydrogenase [ubiquinone] iron-sulfur protein 8, mitochondrial	NDUFS8	0	1785200	951230	1560400	977650	876600	1033500	1365500	2036200	1184100	1169600	1428600	1826400	446100	1411800	1236900	1208700	3	0	10
O00231;O00231-2	26S proteasome non-ATPase regulatory subunit 11	PSMD11	5684900	4051400	3310600	3043800	2278400	1561300	1180000	6922600	6708200	8319300	6982200	7183700	9602200	0	6470200	5740900	2082000	13	0	45
O00232;O00232-2	26S proteasome non-ATPase regulatory subunit 12	PSMD12	1740300	1024800	1695900	0	721540	640630	0	2869500	1501500	2564200	1883200	1033600	1560100	814770	1539200	1361600	1511900	5	0	14
O00244;E5RGN3;E5RIM7	Copper transport protein ATOX1	ATOX1	4284500	3790900	1229600	862900	541060	437950	8211300	1561200	1338500	465790	938090	723970	1131000	936110	6648500	3158300	1314500	5	0	11
O00264;O00264-2	Membrane-associated progesterone receptor component 1	PGRMC1	5619100	68663000	10522000	8768700	23690000	8658500	17507000	52965000	10742000	11607000	17783000	6409300	25235000	9118600	32928000	64356000	76779000	14	0	108
O00267-2;O00267	Transcription elongation factor SPT5	SUPT5H	0	0	0	0	0	208560	0	0	0	446090	0	0	0	0	291810	0	0	1	0.0014458	1
O00273-2;O00273	DNA fragmentation factor subunit alpha	DFFA	477690	840200	790020	962440	0	0	521390	908370	1062900	592100	0	598140	646340	0	1115600	1271200	1243400	4	0	8
O00299	Chloride intracellular channel protein 1	CLIC1	70663000	56091000	61640000	37621000	38397000	58844000	49036000	45397000	92422000	87757000	73665000	90978000	61904000	40634000	68057000	45950000	42462000	16	0	213
O00303	Eukaryotic translation initiation factor 3 subunit F	EIF3F	10839000	15438000	11265000	5940900	6299200	8601400	7347700	10666000	11594000	8770500	10122000	7726600	15071000	3548800	10787000	10504000	11519000	9	0	57
O00391-2;O00391	Sulfhydryl oxidase 1	QSOX1	303710	0	0	0	0	261650	9685200	0	550460	0	651380	0	0	6947000	0	216320	0	7	0	9
X6RAL5;O00422;H7BZW6	Histone deacetylase complex subunit SAP18	SAP18	633850	1301000	799800	1013200	437510	1082600	480820	1206800	2110200	2191600	780760	1131800	1893300	0	2338600	1119800	927650	5	0	10
O00442;O00442-2	RNA 3-terminal phosphate cyclase	RTCA	772540	432610	624830	0	0	0	0	432200	0	594320	0	0	0	0	0	0	0	3	0.0014479	4
O00483	Cytochrome c oxidase subunit NDUFA4	NDUFA4	3515600	2943400	1550300	1405500	1676200	2318000	1009100	3481100	3004200	1902300	1430700	1118300	2827200	0	2612800	3305900	2345900	3	0	17
O00487	26S proteasome non-ATPase regulatory subunit 14	PSMD14	1485200	1383300	1639200	948230	0	0	918970	1208200	1575700	935400	1028200	1025500	1303600	0	1277400	1568700	1114300	4	0	10
O00499-9;O00499-10;O00499-7;O00499-8;O00499-4;O00499-6;O00499-11;O00499-3;O00499-2;O00499-5;O00499	Myc box-dependent-interacting protein 1	BIN1	822770	983010	955700	631370	551820	0	0	1489700	961850	493610	467470	810290	619770	0	756810	1401600	839810	3	0	4
Q5JXT2;O00567	Nucleolar protein 56	NOP56	0	0	0	0	0	0	0	0	0	394420	0	210250	0	0	0	0	0	1	0.0074333	1
O00571-2;O00571;O15523-2;O15523	ATP-dependent RNA helicase DDX3X;ATP-dependent RNA helicase DDX3Y	DDX3X;DDX3Y	2050100	1426700	1630200	1690700	675620	1103000	0	1792100	2374900	3912800	1049700	2564800	1752800	551090	1363500	1097800	1244600	6	0	14
O00592-2;O00592	Podocalyxin	PODXL	272390	1955100	993160	365200	889460	769340	9965400	899130	1455200	433150	714460	280500	306060	12958000	424150	1410400	630220	4	0	13
O00629;H7C4F6	Importin subunit alpha-3	KPNA4	2389100	2882100	4225400	3128900	3040400	3216600	308910	3826900	3639100	3941100	4839800	3428100	4592900	970930	2361800	3073700	3884700	4	0	20
O00754-2;O00754	Lysosomal alpha-mannosidase;Lysosomal alpha-mannosidase A peptide;Lysosomal alpha-mannosidase B peptide;Lysosomal alpha-mannosidase C peptide;Lysosomal alpha-mannosidase D peptide;Lysosomal alpha-mannosidase E peptide	MAN2B1	1906300	1657300	1155900	1001700	0	1072600	0	1413400	681160	659980	906770	880430	1065000	0	931920	788430	956960	5	0	9
O00757	Fructose-1,6-bisphosphatase isozyme 2	FBP2	791470	0	0	0	0	0	658400	0	0	0	0	0	0	0	0	0	0	1	0.0070299	2
O00764;F2Z2Y4;O00764-2;O00764-3	Pyridoxal kinase	PDXK	12883000	6421700	4737300	5260100	5773200	3586600	9391600	7247800	2963300	6943700	8369000	5492900	6094800	9911800	8034000	6534400	6592800	11	0	56
O14494;O14494-2	Lipid phosphate phosphohydrolase 1	PPAP2A	541360	782860	647450	582870	0	0	0	586920	322950	591470	0	0	724350	0	937970	0	775840	1	0.0041096	1
O14498;H0YL90;H0YN67	Immunoglobulin superfamily containing leucine-rich repeat protein	ISLR	896160	4570300	3017000	2575100	2019400	792670	3319300	5034200	2147800	508280	7442500	460980	4547900	849080	16688000	9126900	7090400	9	0	33
O14558;K7EP04	Heat shock protein beta-6	HSPB6	3745100	12897000	132320000	63003000	40795000	39471000	4504100	4088200	27847000	5662200	281050	0	4096000	2221700	9768600	12878000	9077600	7	0	56
O14561;I3L505	Acyl carrier protein, mitochondrial;Acyl carrier protein	NDUFAB1	1035300	1179200	999500	0	534280	1224100	0	1160300	1186400	2053900	0	832130	1687000	0	1005700	923090	118750	3	0	8
X6RAC9;P47813;O14602;A6NJH9	Eukaryotic translation initiation factor 1A, X-chromosomal;Eukaryotic translation initiation factor 1A, Y-chromosomal	EIF1AX;EIF1AY	876850	611000	783710	453100	0	807300	0	1220000	627850	811840	725060	0	564250	0	0	786560	1197400	2	0.0014465	6
O14617-3;O14617-4;O14617-2;O14617;O14617-5	AP-3 complex subunit delta-1	AP3D1	450590	288890	0	0	0	0	0	178420	172270	180170	0	0	0	0	0	0	0	1	0.0098925	2
O14672	Disintegrin and metalloproteinase domain-containing protein 10	ADAM10	396480	1344400	507170	581390	717090	787720	360490	722340	1102300	1272100	1133500	1185000	1284600	652780	1579200	1103300	902800	2	0	18
O14737;K7EQA1;O14737-2	Programmed cell death protein 5	PDCD5	1468900	2891100	2361600	749320	991370	1107900	1210400	2497500	2350000	1182200	1701500	962820	1379800	625950	2997100	3452700	2743700	5	0	21
O14745;O14745-2	Na(+)/H(+) exchange regulatory cofactor NHE-RF1	SLC9A3R1	5095400	6351600	5119600	1684600	3038700	5618900	17345000	5093100	5586100	3337200	3855900	3268300	2485100	14526000	3186600	5555000	6428500	12	0	50
O14773-2;O14773	Tripeptidyl-peptidase 1	TPP1	40461000	22774000	15768000	8469300	12073000	15121000	6918300	15598000	18514000	18821000	22715000	19300000	42089000	4568900	36364000	15751000	12327000	8	0	96
O14791;O14791-2;O14791-3	Apolipoprotein L1	APOL1	271030	1258500	0	645020	192180	1331400	6999100	8693400	1387100	3486400	1880600	5974600	2023100	4288200	1472600	9177100	3494300	11	0	29
O14818;O14818-2;H0Y586;O14818-4	Proteasome subunit alpha type-7	PSMA7	14581000	12093000	9813400	8015300	9093300	9874600	6577300	16172000	13688000	15937000	14507000	16248000	16309000	8722600	18945000	18550000	18191000	11	0	85
O14828-2;O14828	Secretory carrier-associated membrane protein 3	SCAMP3	925400	636010	0	0	0	662620	0	542110	922550	539530	532380	505820	736250	452100	604410	717050	561320	2	0	6
Q5VV89;O14880;Q5VV87	Microsomal glutathione S-transferase 3	MGST3	9044400	1030100	2239500	2618700	2803900	928210	0	3736700	3322500	4819900	4361000	6639700	4374300	0	4618700	1704300	2351100	6	0	26
O14907	Tax1-binding protein 3	TAX1BP3	911010	1209300	1501600	0	0	1346500	913200	1469700	1617200	1535100	1845900	1377000	2198400	0	2172300	1736500	2038500	1	0	8
O14974-5;O14974-2;O14974;F8VZN8;O14974-4;O14974-3	Protein phosphatase 1 regulatory subunit 12A	PPP1R12A	1134500	781250	586390	2428500	1148700	0	0	747100	510790	1104700	0	797460	0	0	920770	0	0	4	0	7
O14979-3;O14979-2;O14979	Heterogeneous nuclear ribonucleoprotein D-like	HNRNPDL	3468900	7285800	2549700	2104000	1529600	1515200	1849900	7131700	9299700	4897300	4880000	4275000	9247800	961090	9616600	13100000	7655900	10	0	33
O14980	Exportin-1	XPO1	4852800	10170000	4088100	2183000	4481500	1129300	3782800	6843700	7745600	7768000	4922400	5809900	6701800	651340	6784800	10045000	8020900	17	0	56
O15061;C9JIE4;A0A075B7B1;O15061-2;H0YL34;O15061-3	Synemin	SYNM	0	0	4948400	1562400	25027000	461170	0	303600	0	212290	168920	290650	0	0	0	0	0	14	0	19
O15067	Phosphoribosylformylglycinamidine synthase	PFAS	741970	597980	890120	0	515060	747180	668740	2272100	925120	588520	642080	622810	2168900	0	466990	611020	0	6	0	7
O15127;H3BV04;H3BN93;H3BUB6;H3BPL9	Secretory carrier-associated membrane protein 2	SCAMP2	4146200	2754700	2741100	850400	691820	1970300	1026800	1247000	1769000	1927200	1688200	2219000	2044300	0	2551400	1313900	1570400	2	0	20
O15143	Actin-related protein 2/3 complex subunit 1B	ARPC1B	26806000	6299900	9245900	6473100	5082400	4565600	3391800	5174300	10694000	11286000	4855700	9920900	7952500	968080	4943900	5307600	3437200	15	0	67
O15144	Actin-related protein 2/3 complex subunit 2	ARPC2	36681000	12251000	11285000	10623000	6786300	7541900	4683500	9537700	15777000	12666000	8724200	9322400	12188000	648090	8191100	9985300	8817000	19	0	95
O15145;C9JZD1;F8VR50	Actin-related protein 2/3 complex subunit 3	ARPC3	16750000	4821100	4726500	5168900	3430700	5093200	986800	6023600	6769200	9764000	5349000	7616000	6625300	1217900	6338400	4853500	3635800	7	0	69
O15173;O15173-2	Membrane-associated progesterone receptor component 2	PGRMC2	3092300	5341800	3763500	3646400	4449000	6314000	1216200	3249600	5481500	2806200	3643800	3349300	4226500	1133400	5014300	4842500	4756400	5	0	51
O15212	Prefoldin subunit 6	PFDN6	1010300	4146800	2339100	1889700	1549500	1408300	1316400	2112200	1406500	1283300	1503700	554370	922080	919930	1999900	1829100	1752700	5	0	18
O15230	Laminin subunit alpha-5	LAMA5	459230	172120	4530400	9424600	1040100	437820	0	313980	16972000	1009900	223400	129390	199460	0	393930	255270	499330	15	0	23
O15247	Chloride intracellular channel protein 2	CLIC2	759840	0	495850	502250	0	0	0	0	0	0	0	0	0	0	395760	0	0	3	0.0019002	3
Q5T8U5;O15260-2;O15260;O15260-3	Surfeit locus protein 4	SURF4	2965500	1747700	1013900	1052600	0	1776000	791610	1662200	1612700	2136500	3127600	1235400	1798900	0	1782800	2485200	1781400	4	0	17
O15269	Serine palmitoyltransferase 1	SPTLC1	326270	863580	0	0	0	0	0	0	0	0	503990	0	0	0	0	0	200950	2	0	3
O15355	Protein phosphatase 1G	PPM1G	340440	5657500	0	0	0	2720800	3797400	2374100	1544000	4082400	1454300	0	0	0	0	0	0	3	0.00049261	4
O15400-2;O15400	Syntaxin-7	STX7	3395000	1482500	2134300	1775300	1374800	2251700	0	1206200	1597700	1367800	1602000	1609900	1361400	1042700	1937100	921260	1325100	5	0	13
O15427;J3QRP8;J3QLE3;J3KTM6;J3QRU2;J3KT83;J3QRA0;J3QQS9;J3QQV2;J3QSC3	Monocarboxylate transporter 4	SLC16A3	0	0	0	0	0	0	0	0	420120	402160	402790	0	0	0	0	0	0	2	0	3
O15498-2;O15498	Synaptobrevin homolog YKT6	YKT6	983090	0	458480	448760	0	0	0	540590	439920	467750	0	0	0	0	506930	512870	518360	2	0	2
O15511;B1ALC0;O15511-2	Actin-related protein 2/3 complex subunit 5	ARPC5	34074000	17784000	18312000	17797000	13727000	12441000	4652400	11150000	20531000	23663000	10787000	15261000	12934000	5219700	14709000	10969000	9990900	8	0	67
O43143	Pre-mRNA-splicing factor ATP-dependent RNA helicase DHX15	DHX15	702820	587950	585040	612160	704390	0	0	708870	813420	1124600	527960	530820	673060	0	685950	792350	0	2	0.00050277	5
Q5SZU1;O43175	D-3-phosphoglycerate dehydrogenase	PHGDH	1305300	1675500	1151600	1647100	1266300	1392900	455100	6471600	0	0	0	154200	178800	1530400	925730	3305000	1305700	8	0	17
O43237-2;O43237;H3BUM4	Cytoplasmic dynein 1 light intermediate chain 2	DYNC1LI2	872830	929050	0	875060	965790	404500	677310	807920	1628100	876480	1062500	649850	977200	657400	877530	0	0	3	0	10
O43242	26S proteasome non-ATPase regulatory subunit 3	PSMD3	2196500	2829800	999730	1541200	1059400	1810900	699510	2844800	4018000	3430800	1815000	2485300	2748400	1111100	1876800	2313400	1526000	9	0	25
O43252	Bifunctional 3-phosphoadenosine 5-phosphosulfate synthase 1;Sulfate adenylyltransferase;Adenylyl-sulfate kinase	PAPSS1	1326700	1658100	0	0	0	0	640130	2926300	6916800	2931600	941380	2825600	1362700	0	1271900	3391800	2467900	6	0	14
O43294-2;O43294;H3BQC4	Transforming growth factor beta-1-induced transcript 1 protein	TGFB1I1	456880	396500	7154200	9100500	2524600	0	0	370100	460340	1002000	0	353490	982000	0	1386500	0	0	4	0	10
O43390;O43390-2;O43390-3;O43390-4;B4DT28	Heterogeneous nuclear ribonucleoprotein R	HNRNPR	3856600	5664500	2939700	3466300	1353300	2679800	0	6589200	6330300	11676000	1824200	7357100	8027600	0	9376000	7989800	4964000	12	0	40
O43396;K7ER96	Thioredoxin-like protein 1	TXNL1	7363200	17718000	12082000	9285200	9260600	10972000	14036000	12546000	10989000	9376300	12228000	9787500	10613000	9326000	16318000	15401000	16427000	12	0	80
O43399;O43399-5;O43399-7;O43399-2;O43399-4;O43399-3;O43399-6	Tumor protein D54	TPD52L2	18214000	12268000	14467000	6898900	6988500	7944500	5383700	7928900	13483000	11588000	6386800	6347500	8421800	3587800	9282500	7055500	10053000	10	0	44
O43490-5;O43490-3;O43490-4;O43490-6;O43490-7;O43490-2;O43490	Prominin-1	PROM1	0	0	0	0	0	0	1797400	0	881380	0	0	0	0	4442900	0	0	0	2	0	3
O43491;Q6R5J7	Band 4.1-like protein 2	EPB41L2	4955100	3617400	2292200	9093400	5613100	6186400	2324000	4521800	1474300	1675600	1266400	811410	2611700	0	1573700	6156400	5143600	11	0	25
O43598;H0Y8X4;O43598-2	2-deoxynucleoside 5-phosphate N-hydrolase 1	DNPH1	7408300	4232500	3451400	8618200	2360000	1172400	6460500	5317000	6950300	4256500	1391300	2934400	5552100	4563400	3438300	6336600	4900000	7	0	34
O43681;K7ERW9	ATPase ASNA1	ASNA1	4368700	7846400	5962100	3283400	5696400	9204700	3746400	4673100	8593800	5549300	6750800	8186700	5804000	4024700	6801300	7131500	6727400	9	0	38
O43707;O43707-2	Alpha-actinin-4	ACTN4	184480000	146240000	279890000	407990000	339240000	147760000	70149000	152100000	208920000	246920000	184270000	225890000	246570000	67122000	236130000	181410000	146970000	69	0	800
O43747;O43747-2	AP-1 complex subunit gamma-1	AP1G1	1012000	698740	563070	0	0	663030	657570	974690	728240	1001700	573100	476170	435250	494290	533360	559660	486730	5	0	6
O43760;O43760-2;K7ELD9;K7ENG9;K7ELS8	Synaptogyrin-2	SYNGR2	491820	407010	479610	284450	189250	543270	0	314410	760880	255910	421740	537250	563640	360830	625490	334370	391580	3	0	5
O43765;K7EMD6	Small glutamine-rich tetratricopeptide repeat-containing protein alpha	SGTA	422450	1995300	789730	0	695300	1120100	973530	966160	601950	684850	646540	921210	1139600	739850	866290	911640	1170400	5	0	10
O43776	Asparagine--tRNA ligase, cytoplasmic	NARS	1540300	0	535640	0	0	0	0	0	1342900	0	0	0	747810	0	690010	687920	0	2	0	2
O43809;H3BND3;H3BV41	Cleavage and polyadenylation specificity factor subunit 5	NUDT21	745720	700450	434910	0	0	0	0	1143000	588690	642560	448100	0	720310	0	1367300	696950	582370	4	0	6
O43852;O43852-3;O43852-5;O43852-6	Calumenin	CALU	8606500	23494000	20189000	1470900	8412700	6197100	5535500	26521000	18134000	11137000	11598000	9940100	20330000	8124200	24996000	20575000	29058000	11	0	77
O43852-2;O43852-4;O43852-9;O43852-15;H0Y875;O43852-8	Calumenin	CALU	1647000	0	0	0	0	0	0	0	0	0	0	0	0	0	0	0	0	1	0.0018859	1
O43865-2;O43865	Putative adenosylhomocysteinase 2	AHCYL1	4806100	0	0	0	0	3824700	0	925620	0	4943500	3674600	29634000	12075000	0	11135000	15114000	23561000	3	0	5
O43866	CD5 antigen-like	CD5L	1718100	1477000	0	0	452860	1384500	7119700	2879200	1099800	2441600	2556200	4847700	1977200	1592500	1901800	7645200	10163000	7	0	13
O43920	NADH dehydrogenase [ubiquinone] iron-sulfur protein 5	NDUFS5	655730	0	0	0	0	0	0	430980	0	0	0	0	0	0	0	401580	0	1	0.0070547	2
O60443;O60443-3;H7C147	Non-syndromic hearing impairment protein 5	DFNA5	3010500	917450	1784000	1301700	1111800	0	0	989630	659770	0	0	0	917630	0	940720	0	0	4	0	6
O60493-4;O60493;O60493-2	Sorting nexin-3	SNX3	7975500	3735900	3026600	3764800	1602400	1505900	1173600	2993800	3487200	2502900	2007700	2148300	2965200	1210400	4676600	3013300	2872800	5	0	24
O60506-4;O60506-3;O60506-2;O60506;O60506-5;F6UXX1	Heterogeneous nuclear ribonucleoprotein Q	SYNCRIP	14162000	11672000	7585300	6057300	6211300	4510000	3046700	14861000	10682000	17434000	10001000	12833000	15412000	2192100	15936000	13819000	10403000	18	0	98
O60547-2;O60547	GDP-mannose 4,6 dehydratase	GMDS	485730	0	0	0	291260	236480	0	353320	434110	917250	354870	283800	345190	2266900	282720	0	407100	3	0.00050201	3
O60568;H7C2S8	Procollagen-lysine,2-oxoglutarate 5-dioxygenase 3	PLOD3	878060	0	0	0	0	0	0	642030	0	0	0	0	0	0	0	0	0	4	0	3
O60613	15 kDa selenoprotein	2015-09-01	1360800	2961900	1172400	632190	964020	1074300	1127200	1140500	973590	1211100	1591500	767250	1217700	887970	1569800	1656700	1654000	2	0	10
O60664-4;O60664;O60664-3;K7ERZ3;O60664-2	Perilipin-3	PLIN3	21365000	12144000	8264800	10761000	6255500	4567600	3962100	17427000	18329000	25011000	16574000	18319000	17941000	2125000	19351000	25491000	8877700	18	0	110
O60684;Q5TFJ7;O15131;P52294	Importin subunit alpha-7;Importin subunit alpha-6;Importin subunit alpha-5;Importin subunit alpha-5, N-terminally processed	KPNA6;KPNA5;KPNA1	1060900	1230200	1241500	990610	0	752310	0	801500	1498600	1612300	0	0	1007900	0	535910	1057800	0	3	0	6
O60701;O60701-3;O60701-2	UDP-glucose 6-dehydrogenase	UGDH	10322000	11513000	9228200	4908300	2236700	5560100	16153000	19004000	20453000	20371000	13518000	9585100	9265900	9170900	12624000	13541000	12788000	19	0	107
O60711;O60711-2;E9PNX9;B7Z5P7	Leupaxin	LPXN	2753800	0	0	0	0	0	0	0	1339900	0	0	0	0	0	0	0	0	3	0	4
O60749-2;O60749	Sorting nexin-2	SNX2	17778000	1922600	1278600	2605800	0	216250	573080	1759300	276830	4114700	2024000	1247200	1040000	994920	2243000	954370	0	11	0	27
O60763;O60763-2;F5H4X1;H0Y7C0	General vesicular transport factor p115	USO1	8441300	8043600	4598600	4130900	2115900	3972300	1815400	6163600	8889100	5254000	5813700	5104400	5308500	3673800	7580600	7747600	7778200	17	0	50
O60784-4;O60784;O60784-2;O60784-3	Target of Myb protein 1	TOM1	5068000	2657800	2444900	1793400	1728200	1653000	2282100	1879200	5656600	5701900	2508900	4333700	4510400	1808000	3767300	1770500	1439800	9	0	27
O60869-2;O60869-3;O60869	Endothelial differentiation-related factor 1	EDF1	939750	481620	212140	120860	104410	0	0	857450	357310	372500	414830	0	0	0	1495500	882230	558950	2	0.00049334	6
O60884	DnaJ homolog subfamily A member 2	DNAJA2	189820	0	0	187340	0	0	0	365980	0	487730	0	166340	196430	0	258040	0	0	1	0.0040872	2
O60888-3;O60888;O60888-2;C9IZG4	Protein CutA	CUTA	7052800	9469100	8745700	9134300	7757600	4616800	12622000	6735200	5484000	7180700	7120900	5981900	6416500	15130000	9146700	7269500	10370000	4	0	39
O75083;O75083-3	WD repeat-containing protein 1	WDR1	83805000	66633000	93298000	91730000	81528000	54090000	58589000	50602000	70717000	62446000	57706000	58853000	51455000	35928000	57372000	45189000	44643000	36	0	352
O75131	Copine-3	CPNE3	2600700	1591800	3016900	3659300	2664200	2719900	2072100	1281100	1957900	2082700	1982500	2284600	1349300	1030400	1896400	2364200	1791800	6	0	27
O75223;B8ZZK2;M0QZK8;H7BZK5;O75223-2;O75223-4	Gamma-glutamylcyclotransferase	GGCT	1591000	3482000	1654100	1695800	1884100	1705600	4068900	2752000	3342600	2035100	2566500	2722300	1505900	2544000	1647400	2094800	2596900	6	0	27
O75339	Cartilage intermediate layer protein 1;Cartilage intermediate layer protein 1 C1;Cartilage intermediate layer protein 1 C2	CILP	138160	0	0	0	0	0	3343200	0	0	0	0	0	0	58819000	43291	134080	193860	19	0	22
O75340;O75340-2	Programmed cell death protein 6	PDCD6	4554700	5478000	4777300	4692900	3922700	3230600	4174800	4802500	4318700	3956500	3380000	4303500	4209000	2018600	6352000	5660900	4690500	7	0	47
O75348	V-type proton ATPase subunit G 1	ATP6V1G1	6546600	752640	1132000	748130	526070	825090	814560	1619000	1982500	2036100	1403500	1456800	1975600	929530	1935100	1094600	1411200	4	0	14
O75351	Vacuolar protein sorting-associated protein 4B	VPS4B	1623100	492780	0	713590	600290	0	0	981500	980910	1540400	690950	864950	921970	0	1574300	626800	457490	4	0	9
O75367-3;O75367;O75367-2;B4DJC3	Core histone macro-H2A.1;Histone H2A	H2AFY	8502900	5969100	4924400	4057300	4719800	4203000	2522100	4080100	4486500	13886000	4571100	6346000	10454000	862390	13888000	5670000	4172200	11	0	44
O75368	SH3 domain-binding glutamic acid-rich-like protein	SH3BGRL	27113000	17426000	33390000	22005000	26526000	14772000	17203000	11543000	11009000	11309000	8206900	12323000	15695000	5081300	16556000	17142000	19761000	9	0	79
O75369-6;O75369-3;O75369-2;O75369-9;O75369;O75369-8;O75369-5;O75369-4;E7EN95;O75369-7	Filamin-B	FLNB	28808000	19251000	15167000	8311000	15128000	28068000	948480	17923000	44316000	54945000	26330000	45010000	37433000	4087500	27491000	10557000	6927300	59	0	179
O75380;D6RBT3	NADH dehydrogenase [ubiquinone] iron-sulfur protein 6, mitochondrial	NDUFS6	1593700	2321600	1806600	1019700	1393200	1194100	1080400	1970700	2055700	795620	1459100	1353000	1152400	0	2741900	3433200	1584900	5	0	13
O75396	Vesicle-trafficking protein SEC22b	SEC22B	13690000	8776200	4481700	3154300	3034500	4472600	2684700	6869900	6860900	6291100	4758200	4147200	7331000	2487400	8555800	7773000	5190800	11	0	55
O75400-2;O75400-3;O75400	Pre-mRNA-processing factor 40 homolog A	PRPF40A	341440	268560	122150	214250	178560	271400	0	487940	264020	786180	223860	413270	603820	0	827990	472210	334630	1	0.0014528	5
O75436;S4R3Q6;O75436-2	Vacuolar protein sorting-associated protein 26A	VPS26A	6865900	2255300	315510	1258000	1671900	1467500	0	1628300	2329700	1617700	1076400	957890	1491500	467770	2041800	1873400	1167800	8	0	21
O75489	NADH dehydrogenase [ubiquinone] iron-sulfur protein 3, mitochondrial	NDUFS3	4902500	4812900	4842300	2464000	3710100	4169400	0	4057500	4942100	4878100	4063100	3822500	6410500	1291400	4699900	4383600	5240200	11	0	48
O75506	Heat shock factor-binding protein 1	HSBP1	0	0	807940	530370	1924800	0	2371600	2748400	1895600	2878900	0	1413400	0	0	1289000	4164100	2083200	1	0	5
O75531	Barrier-to-autointegration factor;Barrier-to-autointegration factor, N-terminally processed	BANF1	7948500	10698000	9182400	15334000	14169000	5663100	4535400	11551000	9874200	10348000	9199900	9128800	20778000	2629900	21892000	18745000	10904000	8	0	52
O75533	Splicing factor 3B subunit 1	SF3B1	823280	709380	725280	0	0	0	0	940010	1004000	2102700	813110	1184200	1522400	243090	1109500	994980	660030	5	0	14
O75556	Mammaglobin-B	SCGB2A1	0	0	0	0	0	0	11051000	0	4123300	0	0	0	0	7496500	0	0	0	5	0	10
O75594	Peptidoglycan recognition protein 1	PGLYRP1	0	0	0	0	0	695310	0	0	0	1170800	0	1213800	0	0	0	0	0	2	0.0074398	3
O75636-2;O75636;Q5SSB9	Ficolin-3	FCN3	452090	0	0	0	288670	451480	1779600	1145900	224640	567580	780650	579850	383770	763380	0	569590	1109300	2	0	6
O75643	U5 small nuclear ribonucleoprotein 200 kDa helicase	SNRNP200	14738000	7498300	6087200	5722400	26267000	12939000	0	16436000	14760000	10858000	14919000	15523000	12590000	15543000	10620000	7704800	8066800	6	0	5
O75663-2;O75663	TIP41-like protein	TIPRL	691910	0	772830	1104200	1196600	0	828560	0	737700	786410	0	0	0	0	0	0	864100	1	0.0014514	1
O75821;K7ER90;K7EL20;K7ENA8	Eukaryotic translation initiation factor 3 subunit G	EIF3G	1829500	3482600	1750900	1252700	1008700	1268900	0	3896000	3410700	2473800	2075300	2161700	4101300	953010	3752200	3084800	2000700	5	0	12
O75874	Isocitrate dehydrogenase [NADP] cytoplasmic	IDH1	72245000	14711000	16551000	15622000	7022200	8424500	18336000	27737000	73568000	62679000	42938000	51597000	33886000	17311000	38806000	21815000	14228000	27	0	174
O75882-3;O75882-2;O75882	Attractin	ATRN	481130	954030	0	351820	352690	517490	5835600	2182700	385590	342090	743660	333000	406310	2509700	397250	665520	751490	6	0	7
Q92783-2;O75886;Q92783	Signal transducing adapter molecule 1;Signal transducing adapter molecule 2	STAM;STAM2	64999	1294000	513280	0	191030	0	0	0	0	633690	370050	0	0	235510	1571700	461450	573100	1	0.0053812	3
O75915	PRA1 family protein 3	ARL6IP5	2329400	602920	823850	751130	2051000	1357300	0	672780	864660	2636500	0	0	0	0	0	819620	558860	4	0	7
X6RCK5;O75935-3;O75935;X6RA56;X6RLR1;O75935-2	Dynactin subunit 3	DCTN3	959580	1674900	860100	973280	1409600	778700	873310	697050	1666500	984990	1048700	0	767740	0	536660	666680	841540	3	0	6
O75937	DnaJ homolog subfamily C member 8	DNAJC8	342140	0	252990	0	0	0	0	292640	860470	474190	339820	0	417000	0	2048000	309480	287870	3	0	6
O75947;O75947-2;F5H608	ATP synthase subunit d, mitochondrial	ATP5H	8574500	7682800	3702200	4658700	8581200	4242500	2299100	9219200	7431900	7233200	5636600	7132400	8844100	2102400	9909700	8216300	9549900	9	0	54
O75955;O75955-2	Flotillin-1	FLOT1	2380800	2403200	2018600	1050100	3769700	3714400	0	1403300	5030700	3666400	3369900	4605200	3397400	1872500	1809700	1619900	1961700	11	0	25
O76003	Glutaredoxin-3	GLRX3	1674900	962020	1085200	855520	616490	0	1237400	1812400	4963100	2898500	2135400	1539000	1328100	0	0	1299100	2312300	6	0	8
O76024	Wolframin	WFS1	234350	771580	696570	0	387550	0	0	1253300	761160	867370	376500	517350	341570	454380	305090	415940	515290	3	0	5
O94760;B4DGT0;O94760-2	N(G),N(G)-dimethylarginine dimethylaminohydrolase 1	DDAH1	528130	1192000	1318000	1346500	1744800	0	7123500	2924500	3266300	3173500	3468000	1807000	2170700	10538000	5481600	5701400	1728100	8	0	25
O94788;H0YMG7;O94788-2;O94788-3;O94788-4	Retinal dehydrogenase 2	ALDH1A2	5758500	36216000	17734000	5006400	2944500	0	26787000	45455000	17276000	8324400	6849300	3387200	21932000	0	28103000	40623000	36309000	26	0	121
O94804	Serine/threonine-protein kinase 10	STK10	1135400	0	470870	0	0	0	0	0	416600	254740	0	0	0	0	0	0	0	2	0	3
O94826	Mitochondrial import receptor subunit TOM70	TOMM70A	786780	365990	316570	0	664460	357850	0	724540	1183400	1196100	0	638310	792160	0	1357200	825420	0	3	0	10
O94855;O94855-2;E9PC44;E9PDM8	Protein transport protein Sec24D	SEC24D	687100	748430	633040	0	0	0	0	507320	941390	901460	635020	611270	576400	368260	549960	865360	749820	4	0	5
O94874-3;O94874;O94874-2	E3 UFM1-protein ligase 1	UFL1	1175600	502070	442340	301370	403860	433040	0	429700	0	0	379810	392740	482420	0	379810	404610	364460	2	0.0036597	3
O94905;E5RHW4;E5RJ09	Erlin-2	ERLIN2	4446900	10858000	5253700	3842500	3033200	5980100	1946600	5543800	3280700	4223400	2992500	1657800	5466900	1654900	5649100	6954100	5433400	12	0	43
O94925-2;O94925-3;O94925	Glutaminase kidney isoform, mitochondrial	GLS	1345100	394190	0	436080	568250	0	0	0	0	484740	0	0	0	0	0	0	0	1	0.0004878	2
O94973;O94973-2;O94973-3	AP-2 complex subunit alpha-2	AP2A2	5388700	2361700	3754000	1841300	2209400	1964700	0	1937000	2129000	2507800	2697700	1861200	2389700	0	1960600	1794700	1302600	8	0	21
O95169-3;O95169;E9PQ68;O95169-2	NADH dehydrogenase [ubiquinone] 1 beta subcomplex subunit 8, mitochondrial	NDUFB8	1244600	1231900	516070	615740	590800	763070	450270	2280900	730270	1001500	461010	830480	1161000	355890	1152800	1288100	965650	5	0	8
O95182	NADH dehydrogenase [ubiquinone] 1 alpha subcomplex subunit 7	NDUFA7	422660	634770	385880	0	379220	134390	0	1000500	761460	983520	528860	889910	619110	223430	1142800	895620	698240	3	0	9
O95197-3;O95197-4;O95197-7;O95197-2;O95197;O95197-5	Reticulon-3	RTN3	2767000	1781000	1270400	2240600	2374700	2395000	0	2125100	1976000	3111500	1521200	2539900	1524100	1668800	2265000	959900	1165900	4	0	18
O95202	LETM1 and EF-hand domain-containing protein 1, mitochondrial	LETM1	238980	0	0	0	0	200030	0	244600	252510	347860	154310	261130	357450	0	270320	213430	250990	1	0.0074301	2
O95292	Vesicle-associated membrane protein-associated protein B/C	VAPB	1226900	1188500	544910	413970	463650	464960	442740	861290	593090	615120	517180	457910	941010	617100	1131100	738440	741390	2	0	8
O95302;O95302-3;O95302-2	Peptidyl-prolyl cis-trans isomerase FKBP9	FKBP9	1320500	6540200	327340	891670	1030900	1161500	0	2410900	511800	0	0	0	0	0	1410600	1989900	3310000	6	0	15
O95336;M0R261;M0R1L2	6-phosphogluconolactonase	PGLS	15820000	14226000	13095000	9356500	7876600	8179900	18272000	10481000	15849000	14728000	11364000	11405000	13432000	8476500	15698000	12493000	10914000	14	0	91
O95352-3;O95352-2;O95352;C9JE55;C9J415;C9JFF4	Ubiquitin-like modifier-activating enzyme ATG7	ATG7	2233100	0	557240	0	0	0	0	391230	515600	462230	0	0	251440	0	0	0	0	3	0.0018939	3
O95372;Q5QPN9;Q5QPQ1;Q5QPQ0;Q5QPQ3;Q5QPQ2	Acyl-protein thioesterase 2	LYPLA2	2261800	703500	601300	769760	360270	522710	995050	1431900	1425200	2783000	729640	859380	1472200	1074800	3703200	1049100	1532400	5	0	11
O95373	Importin-7	IPO7	1077100	826380	0	1462800	1291000	0	1139400	4060800	1745000	1325700	0	806790	685150	0	880550	1511500	1244600	6	0	10
O95394;O95394-4;D6RCQ8;D6RF77;J3KN95;O95394-3	Phosphoacetylglucosamine mutase	PGM3	1299600	1342400	1076000	431050	0	408380	0	1563300	1795700	1314700	1193200	601750	712250	0	1294500	1238800	0	3	0.00052002	12
O95433;G3V438;O95433-2;H0YJU2;H0YJG7	Activator of 90 kDa heat shock protein ATPase homolog 1	AHSA1	1298300	861030	753050	838180	460960	0	1612900	1188900	874570	1223500	1150800	0	1090300	1090800	909820	876680	1522500	4	0.0005015	9
O95436-2;O95436	Sodium-dependent phosphate transport protein 2B	SLC34A2	0	0	0	0	0	0	0	0	1533200	1402200	209100	109830	121880	459540	165320	172250	125390	2	0	3
Q5SRP5;O95445-2;O95445	Apolipoprotein M	APOM	0	1220800	252260	0	0	0	5163100	4041400	559490	673590	939800	465340	475950	8625800	254690	2108400	3420100	4	0	11
R4GMU1;O95479	GDH/6PGL endoplasmic bifunctional protein;Glucose 1-dehydrogenase;6-phosphogluconolactonase	H6PD	0	0	0	0	0	0	0	0	0	0	0	0	792150	0	433960	799560	885460	4	0	5
O95497	Pantetheinase	VNN1	0	0	0	0	0	0	0	0	2338300	747830	0	0	0	0	378890	0	0	3	0	3
O95522	PRAME family member 12	PRAMEF12	0	62190000	1273100	31809000	242350000	315830000	750930	46222000	9840900	550250	4645900	9331300	1468500	209860000	35566000	82750000	100910000	1	0.0098755	22
O95571;M0QXB5	Persulfide dioxygenase ETHE1, mitochondrial	ETHE1	3646800	3930200	2323100	1219600	1340200	506850	1560200	2373600	8668400	3519900	7368600	7393400	6132900	0	10625000	3371200	1990500	10	0	29
O95674	Phosphatidate cytidylyltransferase 2	CDS2	1464800	790740	788350	0	0	0	0	0	0	0	0	0	0	0	0	0	0	2	0	4
O95716	Ras-related protein Rab-3D	RAB3D	681800	667370	0	0	0	719670	2380500	724790	1118800	873770	466250	771520	409130	17855000	718610	518210	535030	4	0	4
O95747;C9JIG9	Serine/threonine-protein kinase OSR1	OXSR1	1378400	0	355630	644250	541970	596130	0	367590	1256800	1770700	1061500	1119900	211650	0	537890	603140	0	4	0	9
O95777;F2Z2Y6;C9JIZ0;C9JNV3	U6 snRNA-associated Sm-like protein LSm8	LSM8	3853900	6343600	6702300	2631000	3536700	3414400	1085600	3391400	4012400	4506400	5136600	3819000	5519400	1536000	5913100	4823700	5175400	4	0	36
O95782-2;O95782	AP-2 complex subunit alpha-1	AP2A1	6210100	5202800	5685900	2961800	4073500	5460100	2063800	6064000	5115100	5809000	3172100	3238900	6140600	1182000	4109200	5576600	2185100	14	0	36
O95810	Serum deprivation-response protein	SDPR	1952700	0	1544900	904520	3030400	1439000	0	0	643400	2157100	0	1144600	555280	0	0	0	0	3	0	9
O95816;O95816-2;A2A296	BAG family molecular chaperone regulator 2	BAG2	396400	3209500	10938000	6232800	3667600	626110	1174300	1566800	1096600	675860	629640	456410	1151400	0	2371500	1698700	1796200	7	0	16
O95817;C9JFK9	BAG family molecular chaperone regulator 3	BAG3	238840	242440	1051600	1399900	954360	0	0	0	213290	0	0	0	0	0	0	256920	0	2	0	3
O95831-3;O95831;O95831-2	Apoptosis-inducing factor 1, mitochondrial	AIFM1	12128000	5985300	3734200	5039900	4393600	2680400	2042700	9754000	10283000	11883000	7661200	7510700	7538100	1087100	9203200	10075000	8630700	17	0	80
O95865;Q5SSV3;Q5SRR8;H0Y7N1	N(G),N(G)-dimethylarginine dimethylaminohydrolase 2	DDAH2	15820000	24234000	33723000	36443000	27060000	26421000	15139000	16925000	16819000	16623000	21116000	11114000	18353000	7771400	34907000	24434000	27435000	14	0	130
O95881	Thioredoxin domain-containing protein 12	TXNDC12	2941400	4358500	1513100	1376600	2172800	3248900	1655900	5058900	2808800	3681700	2644000	3065400	3918000	2396000	3911100	3249300	4053900	5	0	24
O95969	Secretoglobin family 1D member 2	SCGB1D2	0	0	0	0	0	0	4774000	646390	417230	601590	0	0	0	4321000	0	0	0	2	0.0014472	5
O95989	Diphosphoinositol polyphosphate phosphohydrolase 1	NUDT3	365450	0	0	444670	0	0	0	0	473930	527750	0	383630	0	0	0	0	0	1	0.00050813	2
O95994;B5MC07;C9J3E2;H7C3Z9	Anterior gradient protein 2 homolog	AGR2	0	1229500	0	0	386090	0	44540000	3367500	8178200	9111100	4853300	4805700	12172000	126220000	8602400	7944100	3546100	10	0	44
O96019-2;O96019;H7C5S0	Actin-like protein 6A	ACTL6A	1191900	1759900	960890	828000	1398200	1204100	0	1888400	1181100	1291800	0	1467000	2171000	0	2536900	2249900	2757800	2	0	11
P00167-2;P00167;P00167-3	Cytochrome b5	CYB5A	1871200	1492500	1254800	783710	1920200	1395300	2237100	1521800	2920800	2235700	1452600	1796200	2521600	2269700	1878200	2528600	1850300	4	0	15
P00325;P00325-2;P07327	Alcohol dehydrogenase 1B;Alcohol dehydrogenase 1A	ADH1B;ADH1A	38851	433970	18569000	118700000	14113000	92731000	0	0	263040	160680	241300	265570	58199	216500	33578	11189	68088	21	0	51
P00338;P00338-3;P00338-4;P00338-5;P00338-2;F5GXY2	L-lactate dehydrogenase A chain	LDHA	121210000	64243000	99285000	68731000	38237000	53617000	51522000	98404000	253850000	218320000	152770000	171600000	134030000	60148000	132070000	69944000	71098000	26	0	271
P00352	Retinal dehydrogenase 1	ALDH1A1	126550000	37188000	29967000	67773000	42626000	35933000	33332000	58348000	48823000	28421000	37796000	32510000	43120000	14352000	34474000	76536000	63607000	27	0	227
P00367;P00367-3;P00367-2;P49448	Glutamate dehydrogenase 1, mitochondrial;Glutamate dehydrogenase 2, mitochondrial	GLUD1;GLUD2	40918000	13992000	19625000	16575000	16927000	8690000	1171200	16533000	21399000	23646000	11692000	20564000	17597000	0	17112000	12653000	8776400	23	0	114
P00387-2;P00387;P00387-3;B1AHF3	NADH-cytochrome b5 reductase 3;NADH-cytochrome b5 reductase 3 membrane-bound form;NADH-cytochrome b5 reductase 3 soluble form	CYB5R3	16235000	5155200	5843400	7656000	2958100	5074100	160480	6107600	7738000	5198900	2462900	5675600	7203200	0	4753900	5430200	2009100	13	0	60
P00390-2;P00390-3;P00390;P00390-5;P00390-4	Glutathione reductase, mitochondrial	GSR	21963000	14428000	12852000	12409000	16467000	15465000	27442000	12332000	18181000	17533000	17885000	18508000	19591000	30668000	17226000	16093000	13861000	13	0	98
P00403	Cytochrome c oxidase subunit 2	MT-CO2	13097000	19004000	14377000	5424800	9162100	14045000	5034700	15431000	16772000	11677000	9500800	14637000	14586000	4426000	13401000	13131000	14072000	6	0	42
P00414	Cytochrome c oxidase subunit 3	MT-CO3	1143700	459700	633460	434220	213100	309200	0	962920	434280	1353300	379660	300670	0	183740	325140	274160	401010	1	0.0014451	4
P00450;E9PFZ2;H7C5R1	Ceruloplasmin	CP	26594000	66437000	35113000	57337000	62323000	132220000	343440000	212490000	110140000	95182000	262550000	109150000	71948000	627600000	118580000	174280000	320390000	53	0	442
P00488	Coagulation factor XIII A chain	F13A1	24600000	36413000	47884000	21999000	31875000	98996000	10673000	14785000	12715000	29349000	17308000	44056000	38642000	1287200	12758000	22077000	25900000	28	0	152
P00491;G3V5M2	Purine nucleoside phosphorylase	PNP	11357000	9136400	9530600	3856300	20845000	39581000	23799000	15565000	39666000	45911000	40861000	59129000	39573000	27214000	14845000	11960000	14699000	16	0	128
P00492	Hypoxanthine-guanine phosphoribosyltransferase	HPRT1	5101800	3977100	3188500	1814800	5098400	5688300	6395800	5522900	7941400	8155300	7925800	13056000	10726000	6394100	5016500	5121600	4594500	9	0	60
P00505;P00505-2	Aspartate aminotransferase, mitochondrial	GOT2	2079800	1498500	1174600	822620	884460	393760	1697100	1715500	1635500	2532200	184520	1530500	1695200	0	1948400	1745400	354090	9	0	15
P00558;P00558-2	Phosphoglycerate kinase 1	PGK1	242940000	130440000	110420000	129120000	114480000	94678000	139190000	173670000	242200000	228560000	209430000	252010000	207670000	185530000	222500000	160280000	121110000	33	0	554
Q5T9B7;P00568;H0Y4J6	Adenylate kinase isoenzyme 1	AK1	9809900	8504300	7150100	15464000	19928000	16707000	20845000	8840900	18658000	17710000	23654000	24769000	26363000	35839000	10146000	9926800	9500400	14	0	101
P00736	Complement C1r subcomponent;Complement C1r subcomponent heavy chain;Complement C1r subcomponent light chain	C1R	2016600	5777000	3970800	3056700	3550900	9641000	11895000	7994700	1822300	1120100	10190000	2027000	1810500	6411000	4457700	6757500	10318000	13	0	30
P00738;J3QR68;H0Y300;J3QLC9;P00738-2;H3BS21	Haptoglobin;Haptoglobin alpha chain;Haptoglobin beta chain	HP	62100000	428180000	58219000	141690000	88940000	678620000	974210000	824680000	159060000	224630000	292450000	529970000	195820000	1734000000	381080000	451990000	665690000	33	0	485
P00739;P00739-2	Haptoglobin-related protein	HPR	0	3566400	0	402780	698060	2893400	30029000	17243000	440700	1834600	980630	3476800	221150	27286000	395170	10394000	5942100	8	0	34
P00747	Plasminogen;Plasmin heavy chain A;Activation peptide;Angiostatin;Plasmin heavy chain A, short form;Plasmin light chain B	PLG	309910	6524000	2430600	4838300	4473200	7201200	26523000	24256000	3932400	5655000	18645000	12049000	4615500	23860000	3318900	15694000	12937000	25	0	72
P00748	Coagulation factor XII;Coagulation factor XIIa heavy chain;Beta-factor XIIa part 1;Coagulation factor XIIa light chain	F12	0	1151400	0	1224600	0	2224000	0	2681600	765370	0	2711100	1580600	1298400	3936300	1168200	3022000	4364200	3	0	16
P00846	ATP synthase subunit a	MT-ATP6	1403900	1009600	861200	632400	608050	615990	0	764440	1138700	832440	744450	947390	613160	193510	549530	786840	746650	1	0.0023332	9
P00915;E5RHP7;E5RH81;E5RIF9;E5RG43;E5RFE7;E5RFL2	Carbonic anhydrase 1	CA1	90873000	153500000	143640000	60211000	729810000	882060000	620560000	195440000	1382900000	607840000	1503600000	1734800000	1351500000	1359200000	120640000	257910000	299510000	16	0	484
P00918	Carbonic anhydrase 2	CA2	38106000	28218000	28873000	17394000	161460000	145740000	157270000	45201000	228520000	149390000	224280000	267220000	197290000	171800000	24377000	35873000	60370000	20	0	246
P00966;Q5T6L7	Argininosuccinate synthase	ASS1	0	1096200	605580	481870	559970	509660	0	456020	406650	628130	300810	345660	410490	2476600	369890	695280	0	2	0.0091424	3
P01008	Antithrombin-III	SERPINC1	8985700	78364000	47924000	80464000	101010000	72004000	281300000	175340000	39993000	48558000	148590000	42687000	30726000	432050000	48743000	125440000	152070000	27	0	287
P01009;P01009-2;P01009-3	Alpha-1-antitrypsin;Short peptide from AAT	SERPINA1	300190000	496270000	491010000	463770000	762350000	1187000000	2214900000	937730000	518190000	291770000	2548200000	886070000	417460000	5673400000	813470000	1354300000	1925300000	45	0	802
P01011	Alpha-1-antichymotrypsin;Alpha-1-antichymotrypsin His-Pro-less	SERPINA3	32282000	158380000	73168000	68536000	115780000	222750000	474040000	307350000	59595000	63042000	307070000	119300000	84412000	834830000	93258000	194470000	291130000	25	0	296
P01019	Angiotensinogen;Angiotensin-1;Angiotensin-2;Angiotensin-3;Angiotensin-4;Angiotensin 1-9;Angiotensin 1-7;Angiotensin 1-5;Angiotensin 1-4	AGT	3477200	7074100	8126300	13355000	8589600	17648000	56864000	19587000	9264000	12483000	27945000	12710000	10683000	56584000	9891000	21821000	29352000	10	0	81
P01023	Alpha-2-macroglobulin	A2M	165120000	583060000	214080000	226170000	463370000	786060000	1406500000	1180500000	546030000	630400000	1601100000	721700000	276340000	1848100000	294010000	663090000	1287400000	95	0	1307
P01024	Complement C3;Complement C3 beta chain;C3-beta-c;Complement C3 alpha chain;C3a anaphylatoxin;Acylation stimulating protein;Complement C3b alpha chain;Complement C3c alpha chain fragment 1;Complement C3dg fragment;Complement C3g fragment;Complement C3d fragment;Complement C3f fragment;Complement C3c alpha chain fragment 2	C3	224590000	685020000	243790000	338970000	493600000	1169400000	2301600000	1465300000	379970000	447720000	1406800000	834790000	407570000	3327600000	582350000	1132500000	1538800000	149	0	1890
P01031	Complement C5;Complement C5 beta chain;Complement C5 alpha chain;C5a anaphylatoxin;Complement C5 alpha chain	C5	807290	10868000	637960	2030600	8290100	18652000	52398000	25700000	2354400	1908200	20929000	9026200	1874600	32468000	2545200	10639000	24009000	35	0	86
Q5H9A7;P01033;Q5H9B5	Metalloproteinase inhibitor 1	TIMP1	0	286840	122010	0	89410	215750	73088000	0	709940	164020	171010	89969	0	24459000	78630	171140	0	6	0	10
P01034	Cystatin-C	CST3	76454	22974	64925	0	90050	0	57786000	203920	2227100	143520	257080	66885	55776	73831000	73629	188660	64327	8	0	15
P01042-2;P01042;P01042-3	Kininogen-1;Kininogen-1 heavy chain;T-kinin;Bradykinin;Lysyl-bradykinin;Kininogen-1 light chain;Low molecular weight growth-promoting factor	KNG1	17844000	48520000	19591000	46151000	40637000	90250000	252670000	103500000	26157000	34483000	104520000	53694000	32129000	280610000	49529000	96633000	128660000	28	0	265
P01593;P01609;P01608;P01607;P01599;P01594	Ig kappa chain V-I region AG;Ig kappa chain V-I region Scw;Ig kappa chain V-I region Roy;Ig kappa chain V-I region Rei;Ig kappa chain V-I region Gal;Ig kappa chain V-I region AU		0	1018500	0	0	0	0	2018800	0	0	0	0	0	0	0	0	682410	1823700	1	0.0036647	4
P01597	Ig kappa chain V-I region DEE		0	88800	62063	0	0	0	0	844680	72367	0	0	69060	0	0	0	0	0	1	0.0074496	1
P01598	Ig kappa chain V-I region EU		3967200	7130000	4074100	5069900	6433600	9762900	38709000	19387000	4920600	6544500	18687000	7268900	6523100	26925000	8981600	14811000	17627000	3	0	39
P01601	Ig kappa chain V-I region HK101		0	0	0	0	0	0	0	0	0	0	0	0	0	0	471780	763460	0	1	0	1
P01602	Ig kappa chain V-I region HK102	IGKV1-5	0	0	0	0	0	0	0	0	0	0	7851000	0	0	1187500	0	0	4490000	1	0.00050942	3
P01605	Ig kappa chain V-I region Lay		0	0	397970	657230	454770	0	876020	1273100	0	446820	734320	0	0	661900	267580	793150	1009600	1	0.0014313	4
P01610;P80362;P01600	Ig kappa chain V-I region WEA;Ig kappa chain V-I region WAT;Ig kappa chain V-I region Hau		6071100	5454400	3964200	8701000	6449100	14833000	59389000	26017000	7382900	9484100	18869000	8651700	6627900	30966000	7388100	22425000	15271000	4	0	32
P01611	Ig kappa chain V-I region Wes		627360	1022900	492070	802440	916040	1083000	5973500	3642400	1309200	968980	1475200	913180	714530	0	489000	1895800	1784200	1	0	15
P01612	Ig kappa chain V-I region Mev		0	0	0	0	0	0	1583200	491620	0	246480	625640	0	0	1529500	0	563200	0	1	0.0018824	3
P01613	Ig kappa chain V-I region Ni		1523600	2711600	2673600	1370800	3056100	3607400	11821000	6279900	1924300	1373700	6038000	2761100	2696800	10088000	1462600	7581200	5138800	2	0	30
P01617	Ig kappa chain V-II region TEW		4448100	12955000	5384000	6691400	8489400	14719000	53936000	19101000	8455600	4811900	1536200	9698500	6839000	44561000	9987000	27352000	24580000	2	0	25
P01619	Ig kappa chain V-III region B6		0	0	0	0	0	677450	1970100	0	352280	0	2394700	0	0	3389400	90575	538720	0	1	0.00145	3
P01620	Ig kappa chain V-III region SIE		154780	288160	0	0	222070	0	2433800	1354400	0	0	0	0	0	4322100	422930	1251500	2464300	1	0	5
P01621	Ig kappa chain V-III region NG9		2030300	10241000	2983900	5763900	3938100	5576700	32069000	15422000	5116900	2229200	13989000	3200300	3130600	18440000	6659500	20288000	15229000	3	0	24
P01623	Ig kappa chain V-III region WOL		19202000	68511000	30437000	32775000	50989000	102180000	251120000	100910000	32213000	24652000	149790000	50154000	37216000	254040000	47705000	116850000	115220000	6	0	115
P01624	Ig kappa chain V-III region POM		0	0	0	0	0	0	1903000	655210	0	0	0	0	0	0	0	0	0	1	0.00049456	2
P01625	Ig kappa chain V-IV region Len		6500500	10442000	7934900	7664700	11797000	19137000	59322000	19882000	9270600	14054000	27262000	17149000	9573500	54194000	12866000	33147000	34298000	1	0	38
P01700;A0A075B6K3;P01712;P01709	Ig lambda chain V-I region HA;Ig lambda chain V-II region WIN;Ig lambda chain V-II region MGC	IGLV2-11	1323000	902310	1013900	2931700	1119700	1752700	9284000	3970700	1871500	3651200	4148500	1877700	1474400	554740	1266100	3921700	4558300	2	0	17
P01714;A0A075B6J8	Ig lambda chain V-III region SH	IGLV3-19	1191300	3437200	1489900	3140800	4494400	6696800	11434000	6687100	2209800	3019900	11298000	3599000	1717900	13372000	3195700	7850600	7044400	3	0	26
P01717	Ig lambda chain V-IV region Hil		850090	2511700	1341800	1628300	954860	3592100	10222000	4886100	1964400	2084100	3798500	1978700	1634900	5631500	1475700	3385200	6351800	2	0	20
P01742;P01761;P06326	Ig heavy chain V-I region EU;Ig heavy chain V-I region SIE;Ig heavy chain V-I region Mot		0	0	0	0	0	0	0	0	0	0	0	0	0	0	0	0	0	1	0.0018753	0
P01743	Ig heavy chain V-I region HG3		205450	415610	230550	402290	775320	506620	4569900	1818700	976420	702070	2026900	585460	356780	5151000	0	2299900	2518200	2	0	10
P01762	Ig heavy chain V-III region TRO		0	0	0	0	0	0	0	0	0	0	0	0	0	0	0	0	0	1	0	0
P01763	Ig heavy chain V-III region WEA		160210	0	0	0	0	0	3188200	1444600	0	0	0	0	0	0	0	0	0	1	0	2
P01764	Ig heavy chain V-III region 23	IGHV3-23	531120	1890900	0	903120	650290	1059400	12522000	5609400	550410	534570	2257300	1141700	519860	6892500	1452300	3222900	4187100	2	0	15
P01765	Ig heavy chain V-III region TIL		2428200	28421000	14024000	3037400	3051600	46662000	47557000	72693000	24679000	22974000	58512000	30617000	2384300	15350000	24462000	56652000	74824000	3	0	56
P01766;P01777	Ig heavy chain V-III region BRO;Ig heavy chain V-III region TEI		740280	2106800	553790	976520	0	0	19097000	7475400	1857100	0	0	2072800	1089700	12783000	1611600	5718900	0	2	0	12
P01767	Ig heavy chain V-III region BUT		0	0	0	0	0	0	0	0	0	0	0	0	0	0	0	0	0	1	0	0
P01775	Ig heavy chain V-III region LAY		0	0	0	0	0	0	593120	392180	0	0	573730	0	0	0	0	427930	0	1	0.00050736	1
P01779;P01770	Ig heavy chain V-III region TUR;Ig heavy chain V-III region NIE		2109800	546050	0	0	0	0	2380200	924870	0	397880	0	0	0	1542000	0	0	1135700	1	0.0041115	4
P01780	Ig heavy chain V-III region JON		0	0	0	0	0	0	1526500	638980	0	0	0	0	0	613570	512950	637200	0	1	0	2
P01781	Ig heavy chain V-III region GAL		3175100	6194900	3759700	7593200	9349400	9072400	38988000	13957000	2061600	8702600	21833000	13740000	5515400	33866000	12219000	9618500	16386000	4	0	44
P01824	Ig heavy chain V-II region WAH		0	387550	302220	0	338420	565060	0	659110	501210	340990	716310	379300	0	1058000	215930	577060	2311000	2	0.0023063	2
P01833	Polymeric immunoglobulin receptor;Secretory component	PIGR	58461	634120	8564800	218950	4580000	695010	1501400000	2066400	38463000	4163500	323790000	669750	16724000	7393200000	6331100	49119000	4892400	44	0	213
P01834;A0A075B6H6	Ig kappa chain C region	IGKC	57594000	145050000	48948000	91498000	100480000	213530000	632260000	285660000	103630000	106270000	310280000	122980000	100420000	514130000	99136000	320290000	395360000	11	0	196
P01857	Ig gamma-1 chain C region	IGHG1	140510000	543420000	271820000	429170000	401970000	968280000	1161100000	1076100000	385250000	401650000	1591900000	592770000	298380000	1400600000	297450000	1511200000	1032300000	20	0	472
P01859	Ig gamma-2 chain C region	IGHG2	72821000	294070000	165720000	180930000	235910000	312860000	740370000	383840000	205150000	163410000	780770000	198550000	132780000	1057700000	219210000	365750000	557920000	13	0	298
P01861	Ig gamma-4 chain C region	IGHG4	13693000	35003000	22557000	16827000	13624000	2142200	128080000	62875000	34150000	17425000	55976000	638120	8363200	76478000	11105000	68568000	18298000	9	0	94
P01876	Ig alpha-1 chain C region	IGHA1	35140000	58945000	35336000	74507000	66593000	112870000	768480000	123210000	77573000	76063000	120680000	139440000	105610000	975050000	72050000	345950000	468490000	17	0	183
P01877	Ig alpha-2 chain C region	IGHA2	2585700	1828100	1992200	2927800	0	429250	45337000	2691600	3096100	3814300	2485100	3506000	4963400	19009000	2375100	7711200	11080000	3	0	14
P01880;P01880-2	Ig delta chain C region	IGHD	236440	0	0	0	0	318010	2834900	0	0	0	0	1816200	0	256530	0	9898700	620050	5	0	9
P01892	HLA class I histocompatibility antigen, A-2 alpha chain	HLA-A	58649000	42852000	34170000	14842000	12753000	36854000	7475300	20530000	42561000	22144000	20815000	16493000	23628000	3120500	30192000	16130000	16984000	22	0	148
Q30118;P01903	HLA class II histocompatibility antigen, DR alpha chain	HLA-DRA	26568000	506530	6336500	3681900	3394200	5749100	907610	1008900	515800	1717300	1529000	3015300	2006200	0	3067800	1514000	0	9	0	19
P01909	HLA class II histocompatibility antigen, DQ alpha 1 chain	HLA-DQA1	2069400	0	0	0	0	0	0	0	0	0	0	0	600800	0	0	0	0	3	0	4
P01911	HLA class II histocompatibility antigen, DRB1-15 beta chain	HLA-DRB1	0	0	0	0	3662900	0	0	0	0	0	0	0	0	0	1074000	0	0	2	0	3
P01920	HLA class II histocompatibility antigen, DQ beta 1 chain	HLA-DQB1	2893500	382350	0	0	0	0	0	0	0	0	480540	0	467230	0	0	339670	0	3	0	6
P02008	Hemoglobin subunit zeta	HBZ	0	0	1462400	0	720120	1080300	0	1616600	2035600	1907900	915390	447240	952430	0	0	0	0	5	0	10
P02042;E9PFT6	Hemoglobin subunit delta	HBD	26705000	32641000	59639000	21709000	132890000	230310000	307900000	52089000	181290000	177670000	142650000	304870000	305150000	343860000	50207000	105820000	104270000	13	0	110
P02452	Collagen alpha-1(I) chain	COL1A1	185890000	228990000	489350000	941160000	477430000	737120000	1477200	64840000	37330000	22594000	6776200	16695000	20383000	771070	48690000	138540000	121890000	29	0	211
P02461;E7ENY8;P02461-2	Collagen alpha-1(III) chain	COL3A1	7629800	9532600	6946300	6831500	965290	6659800	2720500	8027000	1583200	597880	2890000	718340	2858500	0	7559800	11597000	9028200	9	0	28
P02462-2;P02462	Collagen alpha-1(IV) chain;Arresten	COL4A1	3313500	3561800	14275000	7094100	7129100	4759300	0	1540600	2265300	3187700	0	0	2824400	0	3187500	1315800	0	6	0	19
P02511;E9PR44;A0A024R3B9;E9PNH7;E9PJL7;E9PRA8	Alpha-crystallin B chain	CRYAB	2849900	1443100	7083200	18013000	6321700	2954500	1096200	2672000	42300000	41386000	4601700	10535000	6096300	1712700	3955300	171850	984090	14	0	57
P02545;P02545-6;P02545-3;P02545-5;P02545-4	Prelamin-A/C;Lamin-A/C	LMNA	364700000	193610000	376960000	578410000	441560000	253110000	30613000	112330000	142490000	179330000	116540000	161080000	365540000	14450000	535850000	252500000	142280000	70	0	813
P02545-2;Q5TCI8	Prelamin-A/C;Lamin-A/C	LMNA	0	0	0	638140	0	487190	0	0	0	451160	414910	567110	2085100	0	900570	547920	441840	1	0	1
P02549;P02549-2	Spectrin alpha chain, erythrocytic 1	SPTA1	21826000	21615000	24999000	13493000	124950000	217790000	95507000	42977000	183930000	149580000	176250000	292470000	275860000	155320000	28718000	40358000	58463000	121	0	570
P02647;F8W696	Apolipoprotein A-I;Proapolipoprotein A-I;Truncated apolipoprotein A-I	APOA1	205960000	801290000	367950000	531960000	800330000	1175500000	3770700000	2065900000	837250000	971940000	3171500000	1153300000	670340000	6080900000	853840000	2289500000	2780400000	41	0	841
P02649;H0Y7L5;E9PEV4;E7ERP7	Apolipoprotein E	APOE	47573000	10890000	6908400	3383900	7326300	12316000	35885000	19350000	19322000	9572600	35492000	8669200	8463600	30793000	22830000	50745000	22943000	22	0	150
V9GYM3;P02652;V9GYE3;V9GYG9	Apolipoprotein A-II;Proapolipoprotein A-II;Truncated apolipoprotein A-II	APOA2	5102700	29229000	17270000	13933000	20695000	68832000	221200000	64386000	34435000	46451000	122440000	73798000	52468000	401260000	42180000	95248000	126490000	8	0	83
P02671-2;P02671	Fibrinogen alpha chain;Fibrinopeptide A;Fibrinogen alpha chain	FGA	39467000	126470000	35775000	49966000	152340000	414110000	17072000	127060000	54536000	153710000	94237000	592240000	77810000	32192000	35016000	94184000	69151000	40	0	391
P02675;D6REL8	Fibrinogen beta chain;Fibrinopeptide B;Fibrinogen beta chain	FGB	44666000	42480000	19471000	27994000	42490000	88742000	258310	65636000	34337000	81416000	77297000	285630000	46170000	9098900	25074000	75866000	21801000	37	0	282
P02730	Band 3 anion transport protein	SLC4A1	59381000	56477000	66483000	41252000	249390000	490370000	276130000	97050000	387130000	270160000	335680000	473060000	484170000	330120000	52917000	84428000	124810000	31	0	483
P02743	Serum amyloid P-component;Serum amyloid P-component(1-203)	APCS	2360600	6324900	11291000	20039000	24813000	22914000	22395000	12821000	2796800	5526200	10999000	9907200	3783100	11413000	1851300	9868600	11485000	7	0	61
P02745	Complement C1q subcomponent subunit A	C1QA	2322400	2951000	2763700	0	427960	614830	5664200	2088000	2435100	1323900	0	2170200	1168600	2837100	1937700	302110	7667900	3	0.0027548	8
P02747	Complement C1q subcomponent subunit C	C1QC	6096900	5707100	2726300	2206400	2976400	7364000	13011000	7301000	2568200	2366500	7278800	2171100	930170	4741500	2018900	2505900	9529000	5	0	39
P02748	Complement component C9;Complement component C9a;Complement component C9b	C9	2355400	11744000	544620	6122000	10381000	16150000	32758000	29324000	1675400	552580	24579000	6320700	542650	45024000	8933700	10158000	16501000	16	0	72
P02749	Beta-2-glycoprotein 1	APOH	4396600	18559000	12533000	21138000	14176000	28792000	38180000	49700000	9609200	13851000	26884000	22642000	21904000	67901000	29918000	23053000	53594000	19	0	112
P02750	Leucine-rich alpha-2-glycoprotein	LRG1	1100900	7519200	3820000	5007800	7907300	11063000	38505000	13460000	4458200	3367800	25562000	8149300	3607400	80327000	9041600	11899000	23300000	12	0	80
P02751-5;P02751-17;P02751-3;P02751;P02751-7;P02751-15;P02751-10;P02751-6;P02751-9;P02751-14;P02751-13;P02751-8;P02751-4;P02751-11;P02751-12	Fibronectin;Anastellin;Ugl-Y1;Ugl-Y2;Ugl-Y3	FN1	43786000	33701000	38475000	43383000	24506000	91475000	785110	11646000	8527500	15330000	7574400	27613000	8225900	3748400	2934400	17562000	17459000	37	0	180
Q5VY30;P02753	Retinol-binding protein 4;Plasma retinol-binding protein(1-182);Plasma retinol-binding protein(1-181);Plasma retinol-binding protein(1-179);Plasma retinol-binding protein(1-176)	RBP4	0	2228300	412150	546460	534600	2478800	6429500	1799500	623170	649450	5546100	1060500	428790	5821100	1356600	2497000	4060800	5	0	21
P02760	Protein AMBP;Alpha-1-microglobulin;Inter-alpha-trypsin inhibitor light chain;Trypstatin	AMBP	1226700	8392600	5242100	7827500	4507500	7048500	33365000	13873000	3173700	2729400	8872600	6639700	3224600	30798000	5700600	14637000	15909000	11	0	59
P02763	Alpha-1-acid glycoprotein 1	ORM1	42831000	58147000	32066000	64064000	82897000	269580000	498420000	222510000	82048000	68382000	241770000	162150000	53413000	432920000	107680000	133700000	249310000	12	0	192
P02765;C9JV77	Alpha-2-HS-glycoprotein;Alpha-2-HS-glycoprotein chain A;Alpha-2-HS-glycoprotein chain B	AHSG	12869000	21199000	12797000	31475000	16542000	35916000	118740000	67923000	23647000	23280000	57821000	26820000	16296000	134620000	43486000	61794000	72042000	10	0	112
P02766	Transthyretin	TTR	71212000	219300000	74019000	146230000	148620000	203660000	1175100000	393240000	119110000	121290000	532650000	167700000	106360000	1197700000	191250000	492580000	429860000	11	0	293
P02774;P02774-3;P02774-2;D6RBJ7	Vitamin D-binding protein	GC	0	1328400	0	1276400	749490	2137400	13800000	2044400	0	0	1011200	974770	0	4872600	520280	935580	3068700	2	0.0070953	7
P02775	Platelet basic protein;Connective tissue-activating peptide III;TC-2;Connective tissue-activating peptide III(1-81);Beta-thromboglobulin;Neutrophil-activating peptide 2(74);Neutrophil-activating peptide 2(73);Neutrophil-activating peptide 2;TC-1;Neutrophil-activating peptide 2(1-66);Neutrophil-activating peptide 2(1-63)	PPBP	170270	216060	139240	281460	1894500	7790900	164880	219140	235250	1152900	108730	146770	110150	0	137570	100840	0	4	0	6
P02776	Platelet factor 4;Platelet factor 4, short form	PF4	0	1158800	294680	459990	734350	9824800	87396	924060	743560	5064400	912970	8661900	3203500	377730	0	0	0	5	0	15
P02786;G3V0E5	Transferrin receptor protein 1;Transferrin receptor protein 1, serum form	TFRC	865160	3623400	2313700	0	740990	2699000	1036400	4079200	3797200	3467500	1687900	2017000	1458100	985760	1663800	1252800	3288500	8	0	18
P02787	Serotransferrin	TF	162570000	573650000	354450000	352330000	317820000	823570000	1634700000	1148000000	414810000	266050000	1166300000	534140000	278720000	2938100000	424530000	869500000	1045500000	67	0	995
P02790	Hemopexin	HPX	69513000	215500000	97465000	171900000	245250000	384770000	1455900000	545530000	148420000	179230000	493020000	264460000	138080000	1628700000	254020000	480270000	631720000	33	0	488
P02792	Ferritin light chain	FTL	1900200000	38607000	28579000	24097000	28537000	28547000	9229300	20238000	10131000	19849000	44839000	53250000	81443000	4739000	44987000	41852000	65313000	18	0	202
P02794;G3V192;G3V1D1	Ferritin heavy chain;Ferritin heavy chain, N-terminally processed;Ferritin	FTH1	294520000	17916000	19386000	21078000	17249000	28069000	9337500	29494000	19071000	36474000	44659000	49652000	60881000	1809500	51024000	43456000	79714000	16	0	160
P03973	Antileukoproteinase	SLPI	0	0	0	0	0	0	69965000	0	270440	0	371400	0	0	44550000	0	398620	0	7	0	9
P04003	C4b-binding protein alpha chain	C4BPA	1524100	9312700	889140	858980	5027100	16819000	19871000	26118000	8022900	5119500	13237000	9185700	3345800	9860700	3735900	8737700	15187000	14	0	63
P04004	Vitronectin;Vitronectin V65 subunit;Vitronectin V10 subunit;Somatomedin-B	VTN	3534700	8706200	5059400	6703800	7893700	15037000	25609000	17537000	3259200	5695100	14380000	16167000	5502900	37441000	3232100	9049300	8449000	8	0	54
P04040	Catalase	CAT	48007000	28762000	45831000	8422200	137440000	192950000	195020000	57243000	173560000	131610000	172680000	209990000	209770000	88338000	26826000	54771000	44764000	38	0	275
P04066	Tissue alpha-L-fucosidase	FUCA1	16922000	0	300910	0	0	0	0	347940	502370	767530	784840	190480	372720	242510	368730	146140	0	8	0	12
P04075;J3KPS3;P04075-2;H3BQN4;H3BPS8;H3BUH7	Fructose-bisphosphate aldolase A;Fructose-bisphosphate aldolase	ALDOA	171950000	105210000	133750000	163480000	116270000	113170000	126070000	129550000	179700000	190010000	150730000	221650000	169250000	139080000	160170000	109640000	100840000	34	0	417
P04080	Cystatin-B	CSTB	41983000	8576200	9384100	12356000	5164000	0	11337000	4221900	16732000	3844800	10435000	10705000	4301300	12771000	4565500	3845500	3251200	4	0	37
P04083	Annexin A1	ANXA1	138880000	40502000	53492000	55643000	59568000	84530000	37716000	36936000	69276000	79050000	88999000	188600000	69613000	31400000	68970000	47168000	25755000	24	0	300
P04114	Apolipoprotein B-100;Apolipoprotein B-48	APOB	31952000	77412000	26873000	30777000	39656000	113330000	258450000	162030000	67523000	60453000	145340000	75419000	36813000	122010000	32565000	101140000	114610000	155	0	555
P04179;P04179-4;F5H4R2;F5GYZ5;F5H3C5;P04179-2;P04179-3	Superoxide dismutase [Mn], mitochondrial	SOD2	165550000	108690000	81659000	47593000	72605000	124160000	30224000	67195000	198770000	178810000	209600000	239110000	231230000	67806000	221960000	80269000	69752000	18	0	248
P04196	Histidine-rich glycoprotein	HRG	4986400	19493000	10791000	20713000	18718000	53106000	78397000	29883000	9177200	16160000	54026000	17386000	9690100	94106000	15712000	57720000	35737000	13	0	138
P04207	Ig kappa chain V-III region CLL		0	0	538880	829590	911370	1321500	1653000	2774800	594840	1406700	2779000	944100	1672600	2586100	681770	4208400	2252800	1	0.0023202	6
P04208	Ig lambda chain V-I region WAH		1963900	4881300	4386400	4667500	1854300	8570900	22490000	9527700	5606200	4557600	13475000	264070	3588200	16400000	3080700	6589300	12788000	4	0	25
P04217;P04217-2;M0R009	Alpha-1B-glycoprotein	A1BG	10816000	47660000	16526000	30754000	41997000	66662000	203960000	105320000	23799000	22118000	111110000	45329000	30692000	283350000	43912000	70011000	84969000	21	0	181
P04233-2;H0YBZ2;P04233;H0YBZ8;E7ESL3;P04233-3;E7EQJ3	HLA class II histocompatibility antigen gamma chain	CD74	9143200	2589300	2489000	1014200	0	2778700	1017400	989160	999340	0	1461700	0	1718900	2079600	3392100	881370	629460	6	0	15
P04275	von Willebrand factor;von Willebrand antigen 2	VWF	47004000	17830000	33307000	12416000	19249000	12398000	4990300	8435200	12664000	6289700	8113300	35928000	15797000	12484000	17116000	11490000	7816400	13	0	18
P04350	Tubulin beta-4A chain	TUBB4A	740480	524470	2549200	1080200	0	955730	0	722790	949930	0	0	0	0	0	958140	317620	0	2	0	10
P04406;P04406-2;E7EUT5	Glyceraldehyde-3-phosphate dehydrogenase	GAPDH	628570000	348820000	358470000	368580000	304330000	256280000	272910000	522720000	570150000	664230000	396830000	583820000	536460000	327450000	478420000	487130000	407010000	36	0	601
P04424-3;P04424-2;P04424	Argininosuccinate lyase	ASL	175020	0	0	0	0	0	0	224850	372480	169780	0	0	0	0	0	0	0	1	0.0098291	2
P04430	Ig kappa chain V-I region BAN		675420	709450	0	721850	1248800	1804000	3777000	1831600	0	967550	2733900	768940	523360	2335300	538390	1355500	1467200	1	0	15
P04433	Ig kappa chain V-III region VG		1810100	7793100	3006200	3933200	6828500	11321000	24074000	14207000	5927100	2389500	17200000	7444000	5544800	23965000	3757700	10242000	10404000	2	0	23
Q5SRN7;Q5SRN5;P04439;P30455;P30443	HLA class I histocompatibility antigen, A-3 alpha chain;HLA class I histocompatibility antigen, A-36 alpha chain;HLA class I histocompatibility antigen, A-1 alpha chain	HLA-A	0	0	0	2141800	1215300	0	0	0	0	5251800	1419300	0	1261100	0	928880	0	0	4	0	6
P04632;A0A075B7C0;U3KQE2;K7EIV0;K7ELJ7;K7EM73;K7EKD8	Calpain small subunit 1	CAPNS1	14981000	19312000	26234000	21894000	26291000	16143000	16866000	13885000	18008000	23157000	19060000	20409000	20825000	18349000	20028000	18454000	16540000	11	0	99
P04792	Heat shock protein beta-1	HSPB1	157060000	63503000	361360000	503560000	242580000	94557000	96080000	92338000	141920000	119420000	112040000	97797000	96098000	99528000	185840000	141020000	129630000	18	0	288
P04839	Cytochrome b-245 heavy chain	CYBB	12619000	999200	1366400	224840	106590	538400	70281	152540	294230	4936700	371890	5293000	373010	0	206630	0	39717	8	0	22
P04843;B7Z4L4	Dolichyl-diphosphooligosaccharide--protein glycosyltransferase subunit 1	RPN1	45466000	49462000	37985000	24447000	25921000	42539000	18301000	46602000	45236000	41910000	31770000	34764000	44145000	19582000	40420000	47180000	53404000	34	0	246
P04844;P04844-2	Dolichyl-diphosphooligosaccharide--protein glycosyltransferase subunit 2	RPN2	50599000	63020000	49498000	25167000	28293000	47321000	23612000	48794000	47230000	43879000	45185000	30717000	40315000	19442000	39761000	49666000	45502000	27	0	201
P04899;P04899-4;P04899-6;P04899-3;P04899-5;P04899-2	Guanine nucleotide-binding protein G(i) subunit alpha-2	GNAI2	59073000	35685000	43484000	32283000	33391000	44389000	15151000	21373000	21341000	25361000	19554000	16720000	21416000	7044800	18223000	23085000	17861000	23	0	157
Q93077;Q7L7L0;P04908	Histone H2A type 1-C;Histone H2A type 3;Histone H2A type 1-B/E	HIST1H2AC;HIST3H2A;HIST1H2AB	14968000	10360000	11540000	15069000	13895000	10697000	2177400	12881000	14335000	7786100	9572000	7984500	17012000	1562400	21143000	11825000	6930500	2	0	63
P04921-2;P04921-3;P04921	Glycophorin-C	GYPC	1482200	619900	618000	762500	2578600	5283200	1376500	1088800	2700600	1742400	1013900	3670000	5353300	1659700	1006500	1246900	1564900	3	0	20
P05023-3;P05023-4;P05023;P05023-2	Sodium/potassium-transporting ATPase subunit alpha-1	ATP1A1	11844000	15192000	20571000	15640000	14041000	13387000	7037800	10782000	14895000	14291000	15975000	9678000	12290000	4528900	12791000	12222000	10607000	23	0	131
V9GYR2;P05026-2;P05026	Sodium/potassium-transporting ATPase subunit beta-1	ATP1B1	899600	931350	853510	1014300	1275500	0	0	670010	0	1078600	1173900	0	913690	645910	866590	661430	623790	2	0.00051626	6
P05091;P05091-2	Aldehyde dehydrogenase, mitochondrial	ALDH2	34156000	13239000	11166000	11088000	13656000	13591000	2124300	9906800	9779800	8365400	7028000	9552700	11746000	2136300	6513600	9421200	5695100	22	0	92
P05106;H3BM21;P05106-2;P05106-3;I3L4X8	Integrin beta-3;Integrin beta	ITGB3	0	325890	321260	0	1009500	6278500	0	0	661190	14316000	1870700	29110000	3170100	0	3163700	286230	81589	11	0	28
P05107;A8MYE6	Integrin beta-2;Integrin beta	ITGB2	35070000	2028200	1728800	158030	824870	10096000	276390	3738300	333220	1318500	310050	5899400	2304800	0	603830	354680	3618000	19	0	34
P05109	Protein S100-A8;Protein S100-A8, N-terminally processed	S100A8	67156000	26808000	15484000	10016000	52831000	174000000	103930000	9646700	13892000	156760000	40566000	255730000	38982000	80235000	10181000	5625900	3271700	10	0	119
P05141	ADP/ATP translocase 2;ADP/ATP translocase 2, N-terminally processed	SLC25A5	32207000	20263000	17479000	13009000	13565000	18705000	13001000	24977000	22638000	18176000	18964000	18852000	17647000	10154000	14388000	21155000	19824000	15	0	123
P05154;G3V5Q9	Plasma serine protease inhibitor	SERPINA5	0	0	676020	1091800	759680	708260	10960000	8872100	490810	0	678700	0	0	19296000	650530	1990200	3292300	11	0	20
P05155-2;P05155;P05155-3;H9KV48;E9PGN7	Plasma protease C1 inhibitor	SERPING1	20299000	50623000	30896000	29003000	65870000	79920000	199380000	94959000	89419000	34246000	147530000	58057000	48266000	371380000	61426000	98208000	127450000	21	0	224
P05161	Ubiquitin-like protein ISG15	ISG15	326410	452500	369110	161780	159570	273890	0	522530	298320	308160	438070	287210	826210	0	778890	0	0	1	0.0087184	4
P05164-2;P05164;P05164-3	Myeloperoxidase;Myeloperoxidase;89 kDa myeloperoxidase;84 kDa myeloperoxidase;Myeloperoxidase light chain;Myeloperoxidase heavy chain	MPO	2777100	0	0	0	3115500	68812000	0	0	51935	56401000	61071	60079000	536580	95352	47977	0	59575	23	0	46
P05165-2;P05165;P05165-3	Propionyl-CoA carboxylase alpha chain, mitochondrial	PCCA	397680	1078700	756280	1005700	750030	646350	489920	814720	719360	373520	604830	0	493350	0	510490	0	862560	3	0	4
P05198;H0YJS4;G3V4T5	Eukaryotic translation initiation factor 2 subunit 1	EIF2S1	2486700	2334700	1954600	1504000	1797200	2229000	0	2630800	3510000	3890800	1779600	2633400	2898600	0	3002600	4129700	2299800	5	0	20
P05204	Non-histone chromosomal protein HMG-17	HMGN2	3842400	7679600	7288700	6564800	3227200	1555800	0	4352700	5061800	5104000	4324900	1990000	5084800	406420	15844000	11124000	6317800	3	0	31
P05362;E7ESS4	Intercellular adhesion molecule 1	ICAM1	2999200	696100	1777400	0	835490	5349100	0	409340	721130	9297100	0	2904800	887790	0	936610	2942700	1304800	4	0	8
P05386	60S acidic ribosomal protein P1	RPLP1	18738000	30695000	14505000	9672500	10508000	12570000	8275500	21253000	13446000	11142000	11823000	8292900	12073000	5819600	21144000	26673000	21977000	3	0	30
P05387	60S acidic ribosomal protein P2	RPLP2	34068000	40696000	31919000	20455000	23830000	37515000	12022000	48901000	37701000	25462000	30069000	27898000	43564000	13070000	40334000	41284000	48847000	11	0	106
P05388;F8VWS0;P05388-2;F8VU65;F8VW21;F8VPE8;G3V210;F8VZS0;F8VQY6;F8VRK7;Q8NHW5	60S acidic ribosomal protein P0;60S acidic ribosomal protein P0-like	RPLP0;RPLP0P6	22691000	17083000	14519000	10872000	7245000	13739000	4950700	29038000	17508000	21925000	14121000	15890000	23023000	4987100	21375000	20174000	20642000	12	0	96
S4R371;P05413;S4R3A2	Fatty acid-binding protein, heart	FABP3	11970000	140460	6479100	26781000	7076300	475510	0	69318	147200	145500	0	171490	0	0	119950	0	0	9	0	25
P05455	Lupus La protein	SSB	6266000	7736000	2986600	2243200	1942600	2451400	1285200	7221100	4586000	9111600	3633200	6669300	10583000	725400	15065000	14347000	5651300	13	0	44
P05543	Thyroxine-binding globulin	SERPINA7	432930	2894100	608410	1057800	1038500	3281000	12699000	9962100	954000	1042800	9726100	1692600	1008700	25121000	2614600	5452800	7786400	9	0	24
P05546	Heparin cofactor 2	SERPIND1	1225500	5191300	1071700	5467000	1503200	7744300	11188000	7825600	2118400	4167500	8329200	3666900	1296000	18771000	2781600	6245100	7274000	8	0	48
P05556;P05556-2;P05556-5;P05556-4;P05556-3	Integrin beta-1	ITGB1	18238000	39222000	81501000	78959000	73003000	35110000	4126700	21383000	23944000	16739000	22324000	20686000	37243000	1880300	39089000	29703000	27791000	20	0	155
P05783;F8VZY9	Keratin, type I cytoskeletal 18	KRT18	38840000	127440000	75118000	25740000	118310000	111490000	117470000	72812000	143340000	138820000	187680000	124410000	119570000	130030000	155730000	67777000	53685000	36	0	314
P05976-2;P05976;P08590	Myosin light chain 1/3, skeletal muscle isoform;Myosin light chain 3	MYL1;MYL3	9709900	7783400	26276000	28003000	35590000	9728500	6137900	7054200	16050000	5811500	5546200	8214300	7302000	3558800	12161000	12088000	4464600	2	0	30
P05997	Collagen alpha-2(V) chain	COL5A2	2962700	0	3141700	4107000	6404600	3861400	0	0	581590	0	0	0	0	621020	593680	0	0	3	0	6
P06132;Q5T446;H0Y5R6	Uroporphyrinogen decarboxylase	UROD	4461700	1363700	1072400	0	2005400	0	3709700	3094800	3555500	3678800	0	0	1248700	0	2097500	1668000	952010	6	0	14
P06280	Alpha-galactosidase A	GLA	1931700	3714700	951030	0	0	0	0	7976700	903940	873570	1507200	2775600	3427500	0	2370000	6444400	6139800	7	0	21
P06312;P06313;P06314	Ig kappa chain V-IV region;Ig kappa chain V-IV region JI;Ig kappa chain V-IV region B17	IGKV4-1	2473600	5191400	3492900	3388300	6586500	11312000	38989000	19453000	8887300	5261300	26911000	9485700	8663300	33781000	10397000	20098000	28652000	4	0	46
P06396-2	Gelsolin	GSN	1638600	1421200	1645500	2162600	2000500	1620800	968930	1305800	1739300	3566700	1870200	2794300	1854100	663020	2264800	1344000	1058200	1	0.0018806	14
P06401-2;P06401-5;P06401;Q8NG45;Q8NG44;Q8NG42	Progesterone receptor	PGR;PR	0	574340	0	322530	0	0	0	1070400	0	0	0	0	0	0	351080	988550	442120	5	0	5
P06576;H0YH81;F8W079	ATP synthase subunit beta, mitochondrial;ATP synthase subunit beta	ATP5B	186240000	226170000	172680000	131440000	224900000	185830000	84720000	178530000	210070000	204240000	176920000	187980000	200940000	72725000	185670000	214800000	171190000	27	0	465
P06681;B4DQI1;H0Y3H6;P06681-2;P06681-3	Complement C2;Complement C2b fragment;Complement C2a fragment	C2	355830	410730	343020	451350	460860	0	2150800	1101000	213530	0	1680800	0	0	1417300	0	717130	932410	2	0.0027612	4
P06702	Protein S100-A9	S100A9	71743000	39492000	15745000	9525900	64491000	289240000	129610000	10114000	6721000	274260000	54387000	442910000	57138000	115480000	7917700	8431100	2922700	12	0	113
P06703;R4GN98	Protein S100-A6;Protein S100	S100A6	100540000	99589000	168310000	168640000	140930000	170070000	110280000	53154000	83058000	89250000	86927000	115690000	132300000	180040000	123870000	52248000	56103000	13	0	146
P06727	Apolipoprotein A-IV	APOA4	24880000	43816000	49168000	70968000	54840000	95797000	307040000	94592000	47056000	58840000	234420000	63198000	37590000	371980000	55519000	79690000	140770000	43	0	384
P06733;P06733-2	Alpha-enolase	ENO1	406260000	217600000	204650000	222800000	156080000	164880000	169110000	244310000	315140000	374390000	331290000	453280000	346070000	184080000	330380000	274680000	201760000	39	0	543
P06737-2;P06737;E9PK47	Glycogen phosphorylase, liver form;Alpha-1,4 glucan phosphorylase	PYGL	6865400	999760	1766100	1791600	1018100	546080	1151500	549490	2720100	5097500	1829200	1981500	0	0	0	0	0	10	0	17
P06744;P06744-2;K7EQ48	Glucose-6-phosphate isomerase	GPI	50871000	19784000	16990000	27461000	13902000	19500000	26608000	36137000	37435000	51795000	28809000	47638000	33809000	25143000	32037000	33370000	21145000	23	0	178
P06748;P06748-3;P06748-2	Nucleophosmin	NPM1	54184000	46577000	17624000	27312000	23361000	20035000	4611200	66822000	21568000	58071000	31159000	37355000	80244000	6033500	120090000	79118000	80748000	17	0	157
P06753-2;P06753-3;P06753-6;Q5VU59;Q5VU61		DKFZp686J1372;TPM3	82630000	63663000	40526000	22672000	31395000	76730000	27038000	35047000	52681000	52329000	44772000	70423000	50290000	21805000	45753000	34656000	41970000	24	0	234
P06756-3;P06756;P06756-2	Integrin alpha-V;Integrin alpha-V heavy chain;Integrin alpha-V light chain	ITGAV	9504600	18396000	23109000	17563000	14524000	7328700	1376300	8268300	6016700	8121400	11240000	6585600	14121000	294580	21838000	6368800	8203900	17	0	94
P07099	Epoxide hydrolase 1	EPHX1	26786000	3351600	4126100	6381900	2903700	1835200	798180	6568900	6657600	10960000	2663600	4643800	5767700	1250400	4040400	5360900	1765000	19	0	47
P07108;P07108-3;P07108-2;P07108-4;P07108-5;P07108-6	Acyl-CoA-binding protein	DBI	1305500	0	0	0	0	0	0	0	0	0	0	0	0	0	0	0	0	2	0.00049677	2
P07195;A8MW50	L-lactate dehydrogenase B chain;L-lactate dehydrogenase	LDHB	66053000	79747000	71984000	81608000	72217000	61977000	80035000	106380000	116280000	121370000	80627000	79667000	103190000	36331000	74261000	109270000	100710000	23	0	268
P07203	Glutathione peroxidase 1	GPX1	31449000	10509000	6049600	4734000	11750000	10188000	13425000	8862100	14339000	14355000	9314400	20977000	13866000	10735000	9692800	10225000	5160500	11	0	75
P07225;G5E9F8	Vitamin K-dependent protein S	PROS1	520050	4255600	1844500	867500	1079500	8596100	5379400	13739000	1036100	2725800	8931200	5535400	1239500	8109900	2546800	5441300	7011500	11	0	31
P07237;F5H8J2;H7BZ94	Protein disulfide-isomerase	P4HB	265000000	331730000	223490000	102450000	107280000	260020000	145590000	235630000	239390000	239330000	169570000	198490000	209240000	173390000	248350000	224680000	308260000	49	0	582
P07305-2;P07305	Histone H1.0;Histone H1.0, N-terminally processed	H1F0	8980500	9001200	11945000	18654000	15271000	6295400	1431700	5348300	5777600	13173000	5770500	12347000	19638000	0	20349000	9383300	2530100	5	0	46
P07339;H7C469;C9JH19;F8WD96	Cathepsin D;Cathepsin D light chain;Cathepsin D heavy chain	CTSD	988820000	82705000	55727000	27821000	41110000	46141000	65528000	50327000	53726000	41646000	74809000	59663000	114190000	66550000	77699000	49011000	49264000	23	0	269
P07355;P07355-2;H0YN42;H0YMD0;H0YMU9;H0YM50;A6NMY6;H0YNP5;H0YKS4	Annexin A2;Annexin;Putative annexin A2-like protein	ANXA2;ANXA2P2	371570000	115220000	204680000	181420000	146750000	250840000	59355000	90593000	200950000	261130000	182820000	257070000	155070000	69385000	138320000	81769000	69448000	34	0	406
P07357	Complement component C8 alpha chain	C8A	599640	2230200	702080	2184500	669030	1759200	5219100	3255400	568160	660020	3826100	796940	508510	6264800	1003300	5195600	4038300	7	0	17
P07359	Platelet glycoprotein Ib alpha chain;Glycocalicin	GP1BA	0	233000	429730	317140	1897000	2881400	0	253360	320900	795670	704360	1033100	423360	569240	421660	257340	346940	1	0.00048757	3
P07360	Complement component C8 gamma chain	C8G	556850	2485300	2070000	2665800	2087500	5085900	3825200	6311200	1266600	1281500	5232600	2426800	1382200	4292000	1595400	3836800	4806000	5	0	21
P07384	Calpain-1 catalytic subunit	CAPN1	14946000	7708800	10845000	14897000	15322000	12088000	12631000	11764000	17508000	20113000	14585000	16182000	14545000	14415000	8043400	11392000	10289000	23	0	101
Q5JP53;P07437;Q5ST81	Tubulin beta chain	TUBB	173780000	208610000	161460000	96385000	93452000	96484000	89363000	241080000	141630000	155470000	104420000	96168000	123290000	30048000	179530000	237780000	214910000	7	0	191
P07451	Carbonic anhydrase 3	CA3	0	532740	572910	5078700	5141800	1092800	1380600	317260	7736300	2715900	1218100	5356000	10301000	2247500	0	0	0	9	0	24
P07585;F8VXZ8;F8VUF6;F8VWU0	Decorin	DCN	100280000	108260000	326760000	1220100000	686890000	1214400000	11929000	19121000	29098000	11515000	5359400	5782700	9565900	7039900	17158000	41913000	29508000	31	0	214
Q5URX0;P07686;H0YA83;H0Y9B6	Beta-hexosaminidase subunit beta;Beta-hexosaminidase subunit beta chain B;Beta-hexosaminidase subunit beta chain A	HEXB	15164000	516890	697920	451620	544660	194160	0	1552600	288080	526180	615430	843290	983450	0	2612800	1992000	1135400	10	0	16
P07711;Q5T8F0	Cathepsin L1;Cathepsin L1 heavy chain;Cathepsin L1 light chain	CTSL	10565000	1637800	2372800	793550	864470	847600	0	1672700	1137200	2305600	1652700	3990500	3803000	803240	4769800	1627700	3256000	5	0	14
P07737;K7EJ44	Profilin-1	PFN1	191920000	136310000	153760000	152250000	140860000	125730000	97572000	112930000	118960000	156090000	97959000	130750000	100940000	63940000	101460000	96828000	99591000	15	0	298
P07738	Bisphosphoglycerate mutase	BPGM	2570200	4716200	7543700	3316500	27276000	29141000	30277000	11726000	35791000	36567000	47298000	59564000	58527000	41188000	8348400	11923000	11073000	17	0	103
P07741;H3BQF1;H3BQZ9;H3BQB1;P07741-2	Adenine phosphoribosyltransferase	APRT	12011000	14280000	11502000	7724800	9636400	9551900	15380000	10974000	12473000	9386200	12000000	8322200	8521800	0	10249000	11796000	8922800	7	0	67
P07814	Bifunctional glutamate/proline--tRNA ligase;Glutamate--tRNA ligase;Proline--tRNA ligase	EPRS	2802900	966890	0	1195700	0	1528400	1122900	1977800	1764500	2535600	1347800	1366200	1787700	1235100	1347300	1206000	1383700	10	0	17
P07858	Cathepsin B;Cathepsin B light chain;Cathepsin B heavy chain	CTSB	184350000	57068000	39678000	13801000	22110000	15888000	40679000	38493000	72684000	50097000	70918000	53782000	97152000	78845000	75797000	32386000	38476000	18	0	185
P07900;P07900-2	Heat shock protein HSP 90-alpha	HSP90AA1	78056000	68266000	49206000	49679000	40850000	38174000	34385000	88101000	77148000	85086000	58601000	66874000	81609000	46157000	97570000	86271000	86085000	31	0	287
P07919	Cytochrome b-c1 complex subunit 6, mitochondrial	UQCRH	6652700	5818300	6036100	3687000	4240700	4711600	0	4274500	4994100	4625400	4995700	5159600	5150200	1478400	5863300	4546800	5673900	3	0	30
P07951;Q5TCU8	Tropomyosin beta chain	TPM2	0	0	4068900	4291100	3048800	1395000	0	0	0	0	0	0	0	0	0	0	0	2	0	4
P07951-2;Q5TCU3	Tropomyosin beta chain	TPM2	48061000	52267000	1697100000	2483400000	1364500000	208500000	11804000	28567000	25179000	23828000	24311000	20049000	34573000	4674500	34712000	32828000	30827000	33	0	234
P07954-2;P07954	Fumarate hydratase, mitochondrial	FH	9156700	5951000	3969700	3979600	4672600	2447700	706800	12347000	11410000	12429000	7436400	14143000	14787000	1679600	10747000	12509000	6036500	14	0	70
P08107;P08107-2;V9GZ37	Heat shock 70 kDa protein 1A	HSPA1A	150080000	98314000	150660000	226700000	218770000	106570000	94336000	104020000	146120000	163220000	125980000	174030000	131220000	118990000	152540000	141730000	110360000	39	0	463
P08123	Collagen alpha-2(I) chain	COL1A2	298560000	280350000	830100000	1276600000	785440000	1130500000	96878000	79011000	37387000	21909000	7625300	20787000	27360000	73072000	59819000	153410000	160580000	34	0	243
P08133;P08133-2;E5RK69;E7EMC6	Annexin A6;Annexin	ANXA6	104450000	43018000	90415000	125780000	87440000	73568000	20897000	35112000	35597000	50347000	21813000	32800000	43055000	12787000	40047000	46171000	36707000	44	0	300
Q5JR08;P08134;E9PQH6	Rho-related GTP-binding protein RhoC	RHOC	1314600	1836000	1381700	963590	1469800	0	1067100	1604000	913820	1099900	604220	1052400	1052100	425890	1024300	1216200	807160	3	0	10
P08185;G3V350	Corticosteroid-binding globulin	SERPINA6	1019200	5260300	1900500	2030200	3300200	4361700	38577000	18218000	5114500	3332900	22869000	5505900	3596300	57709000	12832000	16183000	20629000	12	0	49
P08236;P08236-3;P08236-2	Beta-glucuronidase	GUSB	658340	3494400	2803400	138630	2674500	655210	174450	16424000	8372200	26333000	14833000	23485000	16589000	0	49399000	20586000	7310600	17	0	70
P08237;P08237-3;P08237-2	ATP-dependent 6-phosphofructokinase, muscle type	PFKM	875520	434180	448560	1331400	613930	439190	0	1033200	603350	543360	367120	551480	430120	469210	310760	543480	357160	3	0	3
P08238	Heat shock protein HSP 90-beta	HSP90AB1	175730000	234430000	133280000	125380000	92468000	107990000	102730000	347630000	232450000	238040000	187200000	164630000	231020000	93628000	251670000	302110000	356170000	52	0	535
P08246	Neutrophil elastase	ELANE	6261500	639330	0	0	1574900	22731000	0	0	0	26875000	1309200	29588000	1341200	792420	298440	0	0	5	0	16
P08253-2;P08253-3;P08253;H3BR66	72 kDa type IV collagenase;PEX	MMP2	574780	492240	895450	560160	0	0	0	324700	1042400	710130	566240	0	493070	519420	583210	0	513610	3	0	4
P08294	Extracellular superoxide dismutase [Cu-Zn]	SOD3	50399	898900	6930500	29368000	6493900	22364000	0	86330	1591300	0	0	0	121440	702120	368960	297140	130110	6	0	21
P08311	Cathepsin G	CTSG	6912600	213210	262710	1892900	623440	3337400	0	0	347440	10238000	154310	9430200	212890	0	139250	0	0	9	0	25
P08473	Neprilysin	MME	0	900140	372600	0	0	649170	0	240850	250190	252160	207230	205440	197180	0	1289800	304720	345440	3	0	3
P08514-2;P08514;P08514-3	Integrin alpha-IIb;Integrin alpha-IIb heavy chain;Integrin alpha-IIb light chain, form 1;Integrin alpha-IIb light chain, form 2	ITGA2B	0	433880	302490	0	799760	39412000	0	253770	336920	27636000	88325	77106000	6592300	0	872350	0	864570	20	0	44
P08559-3;P08559;P08559-2;P08559-4	Pyruvate dehydrogenase E1 component subunit alpha, somatic form, mitochondrial	PDHA1	10079000	2909400	4250500	2963700	1623100	0	0	6828300	4633900	6857900	2855300	2731700	2992900	0	3685300	3245900	1884900	9	0	18
P08571;D6RFL4	Monocyte differentiation antigen CD14;Monocyte differentiation antigen CD14, urinary form;Monocyte differentiation antigen CD14, membrane-bound form	CD14	13553000	8149600	10186000	3211100	2082000	16297000	2229700	3349400	2037900	1948100	942320	5511400	2398100	4831100	2279300	1600300	1817100	9	0	31
P08572	Collagen alpha-2(IV) chain;Canstatin	COL4A2	14369000	7314800	83404000	70872000	32988000	43387000	0	1284100	23750000	8622600	0	2580800	0	0	11477000	0	0	4	0	17
P08574	Cytochrome c1, heme protein, mitochondrial	CYC1	2431600	1595200	1097600	1534800	2254100	3125500	0	3130200	3039900	2854500	1518700	3054400	4093200	0	2876700	2087900	1215500	4	0	15
X6R433;P08575-2;P08575;M3ZCP1;A0A075B788	Protein-tyrosine-phosphatase;Receptor-type tyrosine-protein phosphatase C	PTPRC	26339000	4643600	2742900	380340	863870	5606100	501040	656530	4202100	4162600	834040	2965300	740770	0	2833100	766170	749910	24	0	47
P08603	Complement factor H	CFH	8283000	22144000	4571900	21570000	19935000	32329000	61050000	56456000	8072700	16192000	36634000	36657000	19746000	84353000	22030000	49726000	69986000	46	0	207
P08648	Integrin alpha-5;Integrin alpha-5 heavy chain;Integrin alpha-5 light chain	ITGA5	2197200	2040500	24421000	19067000	4123300	2108700	0	693670	2259000	1830700	1004500	1709900	2500500	0	2890200	2310200	570740	11	0	24
P08670;B0YJC4	Vimentin	VIM	1968200000	1106800000	1479300000	1229900000	1629900000	1987900000	194970000	1019000000	611710000	925560000	439630000	841490000	958560000	91713000	1051100000	970600000	547570000	77	0	1208
P08697;P08697-2;C9JMH6	Alpha-2-antiplasmin	SERPINF2	8730900	24741000	14127000	18496000	18630000	30121000	99704000	46487000	13333000	23941000	51309000	37889000	14344000	138130000	21150000	37395000	66567000	18	0	133
P0CW22;P08708;H0YN88;A0A075B716	40S ribosomal protein S17-like;40S ribosomal protein S17	RPS17L;RPS17	484790	825030	488850	0	0	0	0	769770	911680	625660	449140	614790	861470	0	817210	902860	781940	3	0.0014423	4
P08727	Keratin, type I cytoskeletal 19	KRT19	87184000	496960000	281350000	65573000	339010000	409940000	201550000	206210000	453340000	435900000	599530000	511260000	342920000	256800000	441530000	161030000	183920000	44	0	662
P08754	Guanine nucleotide-binding protein G(k) subunit alpha	GNAI3	3812600	3229800	3709200	2300600	2766500	2805400	0	2263400	1769200	1792200	2012800	2450400	1669700	0	1823900	2347200	3084800	4	0	23
P08758;D6RBL5;D6RBE9	Annexin A5;Annexin	ANXA5	398260000	130510000	137520000	261840000	175930000	122040000	130330000	219680000	186410000	227510000	172220000	242630000	255320000	113550000	340530000	233060000	98076000	31	0	500
P09104;F5H0C8;P09104-2	Gamma-enolase;Enolase	ENO2	1264700	0	0	0	1796400	0	1076100	0	0	0	0	0	2021800	1904900	958220	0	0	4	0	6
P09105	Hemoglobin subunit theta-1	HBQ1	0	0	0	0	0	503790	0	0	897080	613540	545070	707730	672870	0	0	0	0	2	0	3
P09110;H7C131;C9JDE9;P09110-2	3-ketoacyl-CoA thiolase, peroxisomal	ACAA1	6049700	255500	415230	0	0	0	0	209560	558040	0	0	232900	0	0	198950	0	0	6	0	7
P09211;A8MX94	Glutathione S-transferase P	GSTP1	163120000	120710000	110530000	118170000	169910000	91201000	206090000	195080000	185560000	209410000	201060000	157620000	193090000	272260000	237560000	218330000	197870000	14	0	244
P09237	Matrilysin	MMP7	224330	0	271010	0	0	0	701240	1744700	485620	305370	7426200	878150	192900	6460800	1671800	261690	405140	4	0	7
P09238	Stromelysin-2	MMP10	0	131160	1684500	0	0	0	0	0	15601000	7012900	0	729570	0	0	0	0	0	8	0	15
P09382	Galectin-1	LGALS1	301600000	625980000	544590000	524940000	518500000	216250000	170670000	279580000	205790000	183710000	210720000	122220000	328450000	22378000	421960000	388930000	355580000	15	0	306
P09417;H0Y8F7;B7Z415;D6RGG7;P09417-2	Dihydropteridine reductase	QDPR	2205100	0	0	1255400	292990	0	1682600	1408300	0	0	0	1044700	1098300	0	1368400	2777500	0	3	0.00050327	4
P09429;Q5T7C4;Q5T7C6;B2RPK0	High mobility group protein B1;Putative high mobility group protein B1-like 1	HMGB1;HMGB1P1	7485300	6829700	3087600	4439300	2699100	3860600	1495700	8745700	8120200	21572000	6529000	11201000	31308000	2307900	46725000	15922000	16579000	14	0	70
P09455;H0YAK8;P09455-2;P09455-3	Retinol-binding protein 1	RBP1	9304400	35630000	25248000	14999000	22878000	8850700	24366000	39108000	76248000	59932000	48128000	24286000	73795000	6069500	79845000	44981000	70271000	15	0	165
P09467	Fructose-1,6-bisphosphatase 1	FBP1	15557000	816460	589150	350270	1009900	603790	2372700	648390	0	0	0	3186200	0	1798300	455570	340990	0	6	0	13
P09486;F5GY03	SPARC	SPARC	1024100	6898300	1375600	1494900	1137500	3354500	1212800	1475500	1285200	911530	2373300	0	2266700	0	3483100	2584700	6990700	6	0	17
P09493-7;P09493-6;H0YNC7	Tropomyosin alpha-1 chain	TPM1	0	0	140760000	231590000	115270000	3189700	0	0	0	0	0	314300	0	0	0	0	153080	5	0	20
P09493-8	Tropomyosin alpha-1 chain	TPM1	1300800	2153300	6099200	6922500	6696300	3387700	922060	1314700	2272100	3167400	1895200	2585700	2976100	0	2182100	1664800	0	3	0	14
P09493-9;P09493;H0YL52	Tropomyosin alpha-1 chain	TPM1	4068300	5376400	16199000	33558000	49783000	5661300	1502500	2555400	2751000	1928800	1390200	796770	2322500	1056400	2494700	2862600	1473600	4	0	23
P09496-2;F8WF69;P09496-4;P09496-3;P09496;P09496-5	Clathrin light chain A	CLTA	13475000	14597000	20625000	4371700	6687300	9763600	7151900	11181000	7883100	8947200	8975000	8049200	9446000	6735100	14076000	11017000	15036000	8	0	53
P09497-2;P09497	Clathrin light chain B	CLTB	23718000	16210000	28874000	7979400	23131000	20470000	10570000	16157000	33281000	27961000	19527000	34627000	44827000	15234000	29387000	26608000	25493000	4	0	19
P09525;Q6P452;P09525-2	Annexin A4;Annexin	ANXA4	31474000	15633000	40267000	35601000	22730000	16909000	16922000	51296000	165520000	104710000	59457000	108820000	52237000	15439000	59772000	40888000	21081000	22	0	178
P09543-2;P09543	2,3-cyclic-nucleotide 3-phosphodiesterase	CNP	1908900	1184800	1451700	1607000	959830	0	788040	1609100	879400	2004200	0	0	1097600	0	0	0	0	2	0	7
P09601	Heme oxygenase 1	HMOX1	4335000	1931600	0	0	665270	568580	0	0	407080	1196800	657800	1087500	1287500	0	976280	0	0	6	0	9
P09619	Platelet-derived growth factor receptor beta	PDGFRB	501550	2139500	859430	1068800	1651900	0	0	1209400	698560	916180	644010	666130	1676000	0	2286900	1973300	1867300	5	0	17
P09661;H0YMA0;H0YKK0	U2 small nuclear ribonucleoprotein A	SNRPA1	220210	0	0	0	0	0	0	0	399420	851770	410320	602310	709060	0	620520	519090	549390	3	0.001885	5
P09668	Pro-cathepsin H;Cathepsin H mini chain;Cathepsin H;Cathepsin H heavy chain;Cathepsin H light chain	CTSH	1932900	869480	0	0	0	0	11158000	443070	0	756730	1115200	0	2128800	2862600	0	1133200	610950	4	0	15
P09669	Cytochrome c oxidase subunit 6C	COX6C	978790	395820	511850	330680	0	0	0	1299700	777020	1224800	0	633950	1013400	0	463690	437270	167090	2	0.0014599	5
P09758	Tumor-associated calcium signal transducer 2	TACSTD2	0	0	0	0	529020	0	0	297470	283880	0	2198600	0	551890	0	784580	0	0	2	0.00050378	2
P09871;F8WCZ6;H0Y5D1	Complement C1s subcomponent;Complement C1s subcomponent heavy chain;Complement C1s subcomponent light chain	C1S	4580300	9735900	7033600	4546400	6340300	13750000	22255000	8918200	2516500	3062600	13594000	8266100	4000000	12008000	8545300	9267600	14099000	10	0	61
P09874	Poly [ADP-ribose] polymerase 1	PARP1	1021000	814780	798550	581510	827600	0	0	1310300	0	670320	0	534730	987440	0	1426500	836940	675690	5	0	7
P09936;D6RE83;D6R956;D6R974	Ubiquitin carboxyl-terminal hydrolase isozyme L1;Ubiquitin carboxyl-terminal hydrolase	UCHL1	3336200	3274500	1045500	954290	1119400	945540	559830	943400	904430	664980	0	0	471820	0	443900	975740	1156600	5	0	8
P09960;P09960-2;P09960-4;P09960-3	Leukotriene A-4 hydrolase	LTA4H	65922000	6792200	9884300	10010000	7374500	8348100	6942700	7825000	8125900	13676000	7887000	25683000	11411000	11212000	8251900	8739400	4495000	28	0	123
P0C0L4;P0C0L4-2	Complement C4-A;Complement C4 beta chain;Complement C4-A alpha chain;C4a anaphylatoxin;C4b-A;C4d-A;Complement C4 gamma chain	C4A	1183300	1974200	1902000	1486500	2141300	3961400	5956800	3191500	2575800	1407500	2223400	2303700	3886400	17805000	2694100	3968000	5654300	3	0	24
P0C0L5;F5GXS0	Complement C4-B;Complement C4 beta chain;Complement C4-B alpha chain;C4a anaphylatoxin;C4b-B;C4d-B;Complement C4 gamma chain	C4B	62159000	165540000	83803000	79203000	136310000	225950000	576830000	356140000	104640000	94835000	399330000	172810000	133540000	779120000	171760000	259680000	264650000	84	0	755
Q71UI9;P0C0S5;C9J0D1;Q71UI9-4;Q71UI9-2;Q71UI9-3	Histone H2A.V;Histone H2A.Z;Histone H2A	H2AFV;H2AFZ	1476800	4343900	3178500	1050900	1607400	774550	0	2745000	3467600	4440200	1298000	3323800	8842900	489840	9942000	4044500	2762300	3	0	24
Q99878;Q96KK5;Q9BTM1;P20671;P0C0S8;H0YFX9;Q9BTM1-2	Histone H2A type 1-J;Histone H2A type 1-H;Histone H2A.J;Histone H2A type 1-D;Histone H2A type 1;Histone H2A	HIST1H2AJ;HIST1H2AH;H2AFJ;HIST1H2AD;HIST1H2AG	5331100	1025300	1400900	0	682530	0	289090	1438100	722980	2695900	0	2106100	4078000	0	0	0	577590	1	0	6
Q9BTZ2-8;Q9BTZ2-4;Q9BTZ2;P0CG22	Dehydrogenase/reductase SDR family member 4;Putative dehydrogenase/reductase SDR family member 4-like 1	DHRS4;DHRS4L1	502280	94404	72884	0	0	0	0	0	0	0	0	0	0	0	66249	0	0	1	0.0095073	2
P10109	Adrenodoxin, mitochondrial	FDX1	5996100	669350	539050	1222200	1164000	1654700	0	598530	558030	552600	974930	1748300	791080	751670	697740	537380	575230	3	0.00051787	3
P10155-3;P10155-5;P10155-4;P10155;G5E9R9	60 kDa SS-A/Ro ribonucleoprotein	TROVE2	866200	1369500	1106300	0	0	977380	0	823110	906690	1773900	1082700	0	1364400	695920	0	710300	728550	2	0.0040779	5
P10253	Lysosomal alpha-glucosidase;76 kDa lysosomal alpha-glucosidase;70 kDa lysosomal alpha-glucosidase	GAA	11370000	14550000	7926200	3124200	4275800	3632900	5046400	9704200	9082500	9689900	11411000	13291000	15239000	5055100	11803000	8724500	9218300	19	0	75
P10301	Ras-related protein R-Ras	RRAS	1965800	1237800	10292000	12643000	13711000	1341600	128070	372990	1013800	251240	216660	167570	486600	0	183250	151320	1109200	8	0	24
P10314;P30459	HLA class I histocompatibility antigen, A-32 alpha chain;HLA class I histocompatibility antigen, A-74 alpha chain	HLA-A	0	2904700	2061400	3193400	0	0	0	1428400	2356700	3955300	0	0	1741000	0	1357100	0	0	2	0	9
P10316;P01891	HLA class I histocompatibility antigen, A-69 alpha chain;HLA class I histocompatibility antigen, A-68 alpha chain	HLA-A	1706300	1911000	0	621540	872620	2363000	0	2574200	443580	1479700	938300	1464900	1666400	0	1200900	0	0	3	0	10
P10412;P16402	Histone H1.4;Histone H1.3	HIST1H1E;HIST1H1D	155070000	100640000	79014000	99122000	79734000	104100000	20629000	41306000	48291000	109570000	47284000	87023000	121620000	18008000	109620000	69534000	37655000	17	0	167
P10451-4;P10451;P10451-5;P10451-2;P10451-3	Osteopontin	SPP1	0	0	1811300	0	0	0	0	0	52050000	7661800	0	124330	0	2105900	0	0	0	9	0	17
P10599;P10599-2	Thioredoxin	TXN	77440000	160170000	104130000	63856000	99838000	61295000	126670000	119990000	144970000	148950000	142310000	130080000	131640000	105750000	145240000	142460000	174740000	12	0	183
P10606	Cytochrome c oxidase subunit 5B, mitochondrial	COX5B	8441000	7109600	3940300	2257800	673030	2316000	4121400	5988000	6707600	4009800	1675800	2605000	3247400	853870	9970700	3768100	2918900	5	0	35
X6R5C5;X6R8A1;P10619-2;P10619	Carboxypeptidase;Lysosomal protective protein;Lysosomal protective protein 32 kDa chain;Lysosomal protective protein 20 kDa chain	CTSA	11951000	3610900	1523900	0	1719000	2290000	621890	1789600	3987200	2404800	2027400	2527400	3221400	0	2619000	2238800	2105200	5	0	24
P10643	Complement component C7	C7	448880	1004200	770330	5213600	1063500	1630300	5801400	5643700	1175100	478310	3846200	459770	0	3538900	437650	1685700	1218500	9	0	16
P10644;K7EM13;P10644-2	cAMP-dependent protein kinase type I-alpha regulatory subunit;cAMP-dependent protein kinase type I-alpha regulatory subunit, N-terminally processed	PRKAR1A	4687000	1187800	1186200	2297600	1077800	1329200	1512500	3584600	1952500	2722200	1248200	3182800	3610900	868680	3695400	3847500	2792000	5	0	24
P10645;G5E968	Chromogranin-A;Vasostatin-1;Vasostatin-2;EA-92;ES-43;Pancreastatin;SS-18;WA-8;WE-14;LF-19;Catestatin;AL-11;GV-19;GR-44;ER-37;GE-25;Serpinin-RRG;Serpinin;p-Glu serpinin precursor	CHGA	0	0	0	0	0	0	8211800	0	0	0	0	0	0	0	0	0	0	5	0	4
P10768;X6RA14;H7BZT7;U3KQT1	S-formylglutathione hydrolase	ESD	11477000	1656800	6503000	10263000	6966300	1100300	10764000	5559500	5792100	7271600	5271600	9243100	8596200	6056100	6894400	8545100	4341900	9	0	50
P10809	60 kDa heat shock protein, mitochondrial	HSPD1	102120000	134700000	96476000	70861000	80218000	104400000	44524000	146840000	113230000	109500000	84102000	102510000	117640000	29742000	124860000	142710000	136460000	46	0	452
P10909-4;P10909;P10909-5;P10909-2;H0YLK8;H0YC35;P10909-3;E7ERK6	Clusterin;Clusterin beta chain;Clusterin alpha chain;Clusterin	CLU	6595800	42681000	34732000	27338000	48002000	56963000	212770000	75366000	64039000	22293000	100530000	38372000	19553000	482160000	21444000	60063000	64864000	22	0	161
P11021	78 kDa glucose-regulated protein	HSPA5	231120000	266420000	186230000	101800000	112600000	176870000	96619000	228440000	233210000	303120000	193550000	265830000	309890000	138200000	333520000	272400000	296440000	53	0	713
P11047	Laminin subunit gamma-1	LAMC1	6358600	12178000	48198000	34669000	25845000	19497000	1305100	6432200	15217000	7786200	4951000	5452900	5748200	0	8546000	6596800	7550400	22	0	85
P11142;E9PKE3;P11142-2;E9PNE6;E9PN89;A8K7Q2	Heat shock cognate 71 kDa protein	HSPA8	279160000	354600000	257590000	181670000	196500000	215590000	184750000	349640000	298740000	275070000	257130000	259960000	347750000	146150000	377740000	358780000	451690000	42	0	555
P11166;C9JIM8	Solute carrier family 2, facilitated glucose transporter member 1	SLC2A1	1557900	2407700	2185600	1795700	6942500	13071000	6419500	2872600	12603000	10099000	12624000	21960000	12668000	11376000	1516100	2474800	3117300	5	0	46
Q8TDB8-4;P11169;Q8TDB8-2;Q8TDB8;Q8TDB8-5	Solute carrier family 2, facilitated glucose transporter member 14;Solute carrier family 2, facilitated glucose transporter member 3	SLC2A14;SLC2A3	228580	258480	437990	173500	193490	531290	0	120860	220040	2630800	0	4412900	217940	0	0	0	0	3	0	4
P11171-4;P11171-3;P11171-2;P11171;P11171-6;P11171-5;P11171-7	Protein 4.1	EPB41	1430500	1736900	1159400	1879200	6487900	9833300	5027500	2451600	14338000	9645700	7806700	13861000	14447000	7603500	2215500	2449000	2443000	21	0	63
P11177-3;P11177-2;P11177;F8WF02;C9J634	Pyruvate dehydrogenase E1 component subunit beta, mitochondrial	PDHB	1642200	1466500	2089400	1268000	1494800	1543700	0	1754100	1677500	1888400	1356300	1431100	2096300	0	1467900	1598600	993540	6	0	13
P11215;P11215-2	Integrin alpha-M	ITGAM	8000200	256810	1918700	0	637520	2846000	1098300	0	0	3994000	0	5344600	428700	0	0	0	0	14	0	23
P11216	Glycogen phosphorylase, brain form	PYGB	5611800	3037300	11123000	6079500	5627000	3855200	3876400	2931100	7941100	5564000	4719200	4617400	3155700	4836700	3454000	4432900	2848700	14	0	47
P11234-3;P11234;P11234-2;C9J6B1;C9JQB3	Ras-related protein Ral-B	RALB	5505500	1782100	1971300	1651600	1574100	1284000	1408100	1850300	1808100	5463600	1627600	2044500	1296600	0	1827600	1146800	0	4	0	6
P11277;P11277-2;P11277-3	Spectrin beta chain, erythrocytic	SPTB	12996000	10784000	8135300	6366100	56596000	130700000	64175000	20545000	110720000	108860000	76568000	199840000	170240000	92348000	12516000	21298000	25385000	95	0	366
P11279;P11279-2	Lysosome-associated membrane glycoprotein 1	LAMP1	27207000	16198000	19726000	6127300	7955200	12378000	9327500	9315900	11497000	10110000	8984000	7935400	9795700	13148000	10926000	7591800	12187000	8	0	39
P11413;P11413-3;P11413-2;E7EUI8;E7EM57	Glucose-6-phosphate 1-dehydrogenase	G6PD	10476000	5680900	6419000	5507200	4614200	4861000	6362800	6168000	7981800	7122500	4924300	8721900	3709900	4876900	3603600	5219200	3223200	15	0	53
P11717	Cation-independent mannose-6-phosphate receptor	IGF2R	3027500	2165200	855490	1113800	0	577260	429880	1340500	2462200	1851900	903550	1014400	1667100	0	2679300	1285000	4337900	11	0	23
P11766	Alcohol dehydrogenase class-3	ADH5	17459000	23909000	36795000	41169000	31513000	25048000	27906000	27231000	27209000	25446000	23637000	18834000	28008000	12594000	31614000	30070000	27048000	19	0	153
P11908;P11908-2;B1ALA9;P60891-2;H7C540	Ribose-phosphate pyrophosphokinase 2;Ribose-phosphate pyrophosphokinase 1	PRPS2;PRPS1	540970	600560	0	522710	421380	0	881340	2538500	793050	322100	0	0	0	337730	451950	981510	769900	1	0.00050226	5
P11940-2;P11940;E7EQV3;E7ERJ7	Polyadenylate-binding protein 1;Polyadenylate-binding protein	PABPC1	5566100	3482700	2070400	2786100	2204900	4216600	2438200	9393700	5204600	8187500	3235400	5915500	8090600	0	5694000	5249000	6364100	13	0	45
P12004	Proliferating cell nuclear antigen	PCNA	759130	4993300	894390	813510	847990	675570	884100	34298000	487240	751480	328210	692370	2199700	306130	1501700	15529000	7568800	10	0	17
Q5T8I0;P12074;H0YIV9	Cytochrome c oxidase subunit 6A1, mitochondrial	COX6A1	5761100	6224500	1607800	0	2747200	3754900	0	10939000	2217400	4243000	10289000	3939000	5703900	3573600	2724200	2290400	1592000	2	0	15
P12081-3;P12081-2;P12081-4;P12081;B3KWE1;E7ETE2;B4E1C5;B4DDD8;P49590-2;P49590	Histidine--tRNA ligase, cytoplasmic;Probable histidine--tRNA ligase, mitochondrial	HARS;HARS2	1812500	905000	896120	0	658570	452520	866630	1638200	1244900	1620600	788670	720490	1787900	0	1659100	715860	1375300	6	0	15
P12109	Collagen alpha-1(VI) chain	COL6A1	53390000	37228000	140630000	501870000	247810000	180860000	21618000	14519000	10738000	5599300	2463500	8854800	6510800	23789000	14086000	34197000	25025000	39	0	211
P12110;P12110-3;P12110-2	Collagen alpha-2(VI) chain	COL6A2	44159000	15338000	56356000	266980000	179450000	123840000	349070	475630	326010	462090	79332	298250	232930	274390	2623200	22975000	1810400	29	0	130
P12111-2;P12111;E7ENL6;P12111-5;P12111-3	Collagen alpha-3(VI) chain	COL6A3	293670000	147490000	606860000	2053900000	990130000	1248000000	970970	21080000	34200000	31997000	20044000	42437000	33549000	2623600	35664000	93165000	32262000	137	0	726
P12111-4	Collagen alpha-3(VI) chain	COL6A3	2431600	923060	5345900	24946000	11185000	11416000	0	208410	377480	198900	0	233680	0	0	0	0	0	1	0	10
P12236;I7HJJ0;V9GYG0;P12235	ADP/ATP translocase 3;ADP/ATP translocase 3, N-terminally processed;ADP/ATP translocase 1	SLC25A6;SLC25A4	3085800	2144800	1646000	1323300	0	0	0	3734100	1640200	2214400	0	1240900	1005100	0	2033900	1224600	0	3	0	10
P12270	Nucleoprotein TPR	TPR	4394100	7132000	3025200	3139200	2617000	3612400	842910	6253200	7538800	8192700	5269400	5157800	8154400	0	9428700	5378000	5982500	18	0	62
P12277;H0YJG0	Creatine kinase B-type	CKB	858490	15251000	115470000	336170000	136950000	23406000	54725000	37948000	79421000	139000000	82980000	64988000	34726000	36823000	68957000	134820000	78667000	24	0	197
P12429;D6RA82	Annexin A3;Annexin	ANXA3	2659700	2370800	1628500	3818800	6900700	6200400	2004400	4136600	3118000	16501000	8299100	16848000	3101200	2826000	3123800	1554200	1183500	11	0	32
P12544-2;P12544	Granzyme A	GZMA	0	566330	0	0	106230	0	0	1065800	9723800	20257000	143790	203400	1574900	0	572890	59505	77637	10	0	22
P12757-3;P12757-5;P12757	Ski-like protein	SKIL	21162000	28691000	88397000	170680000	93400000	187110000	0	2666400	2917500	3135900	0	1616500	3811600	0	13180000	19809000	19022000	1	0.0098459	19
P12814-2;P12814-3;P12814;P12814-4;H9KV75	Alpha-actinin-1	ACTN1	102930000	72390000	223850000	333790000	289660000	100600000	9402100	73725000	54772000	105590000	63389000	135900000	155770000	2796100	137150000	79367000	56331000	44	0	426
P12830;P12830-2	Cadherin-1;E-Cad/CTF1;E-Cad/CTF2;E-Cad/CTF3	CDH1	0	1106600	0	0	0	0	1213600	2267000	6576600	4469400	5002100	2950300	2104700	976650	3059900	1675100	3623200	5	0	16
P12955;P12955-3;P12955-2	Xaa-Pro dipeptidase	PEPD	10146000	2950700	7590800	3932300	2272100	2842400	4731000	3305800	2028000	2440500	4348800	2063400	3256000	2465800	3035900	3369500	2298100	7	0	24
P12956;B1AHC9;P12956-2;F5H1I8	X-ray repair cross-complementing protein 6	XRCC6	22835000	19220000	13455000	15996000	8742300	7760700	4329100	27721000	23157000	32312000	18584000	23558000	28525000	1698400	28434000	22276000	15421000	24	0	162
P13010	X-ray repair cross-complementing protein 5	XRCC5	69458000	96146000	67855000	52330000	49117000	54091000	26516000	107970000	89386000	101720000	85221000	75121000	105410000	5173400	107810000	98233000	85445000	48	0	352
P13073;H3BN72;H3BNV9;H3BPG0;Q86WV2	Cytochrome c oxidase subunit 4 isoform 1, mitochondrial	COX4I1	21916000	16993000	13704000	8859100	11690000	9937300	6434400	16432000	19801000	17650000	10814000	17146000	19692000	7097400	19477000	15331000	14628000	12	0	76
P13224;P13224-2	Platelet glycoprotein Ib beta chain	GP1BB	0	0	0	0	0	1298800	0	0	0	766280	0	1827300	0	0	0	0	0	1	0.0023277	2
P13284	Gamma-interferon-inducible lysosomal thiol reductase	IFI30	12453000	3291800	824010	0	0	522140	0	1619900	227840	827670	525900	4301300	5808500	0	5089400	484820	244500	4	0	20
P13473-2;P13473;P13473-3;H0YCG2	Lysosome-associated membrane glycoprotein 2	LAMP2	4720300	3108400	3659800	1128500	1189000	2308400	896470	1353800	2305700	2621700	1887200	5107000	4481500	0	3076200	2195900	3831300	4	0	24
P13489	Ribonuclease inhibitor	RNH1	58699000	59527000	66530000	60305000	64024000	60831000	50269000	27599000	48445000	45397000	47199000	46840000	34114000	34982000	24778000	34328000	26074000	26	0	235
P13498	Cytochrome b-245 light chain	CYBA	4090500	374930	982660	0	845880	1261200	0	355810	353810	2973400	412350	3082400	474160	0	400350	307720	349140	2	0	7
P13611;E9PF17;P13611-3;P13611-2;P13611-4;P13611-5;D6RGZ6;Q86W61	Versican core protein	VCAN	13880000	71681000	27135000	58801000	109660000	24060000	49894000	65109000	37823000	1247000	11285000	0	8311800	2379600	23400000	66211000	81161000	23	0	156
P13639	Elongation factor 2	EEF2	112510000	95811000	65877000	46427000	39406000	54936000	67764000	151660000	105310000	139710000	87268000	79757000	105100000	36938000	103770000	105710000	100340000	54	0	446
P13667	Protein disulfide-isomerase A4	PDIA4	36800000	54555000	26260000	14368000	12362000	25532000	14290000	51962000	43406000	47375000	29631000	30524000	50737000	24271000	56250000	49526000	57454000	39	0	250
P13671	Complement component C6	C6	0	0	0	717200	1914800	1735900	1296700	1560900	0	0	1822900	2071800	1739200	2242100	1441100	1416900	2065200	3	0	6
P13674-2;P13674;P13674-3	Prolyl 4-hydroxylase subunit alpha-1	P4HA1	1617000	1763800	703550	0	0	0	0	1588200	1158100	1188700	1299400	1580400	1686900	0	1367200	1352900	1302300	3	0.001432	3
P13686;K7EJD9	Tartrate-resistant acid phosphatase type 5	ACP5	27016000	0	0	0	0	0	0	0	0	227000	0	0	509000	0	0	0	0	5	0	9
P13688-3;P13688-4;P13688-11;P13688-9;P13688-2;P13688-6;P13688-5;P13688-8;P13688-10;P13688;M0R2K4;M0R109;P13688-7;P31997;P06731-2;P06731	Carcinoembryonic antigen-related cell adhesion molecule 1;Carcinoembryonic antigen-related cell adhesion molecule 8;Carcinoembryonic antigen-related cell adhesion molecule 5	CEACAM1;CEACAM8;CEACAM5	0	0	0	0	0	0	0	0	793580	222160	242200	196610	195260	0	174890	0	0	2	0.0014444	2
Q5W0H4;P13693;J3KPG2;E9PJF7;P13693-2	Translationally-controlled tumor protein	TPT1	15422000	20488000	12074000	9059200	8938000	9848100	13066000	16726000	14877000	18040000	14563000	16479000	13832000	7153100	16845000	12931000	16106000	9	0	96
P13716;P13716-2	Delta-aminolevulinic acid dehydratase	ALAD	8050500	6895300	9481800	4419100	24130000	31959000	23868000	9039400	24253000	23158000	23824000	33592000	26285000	20127000	6670000	7007600	8271800	18	0	82
Q6DU44;P13747	HLA class I histocompatibility antigen, alpha chain E	HLA-E	287440	195990	241400	0	0	222380	0	135350	322180	317670	161010	167530	224870	0	246110	154580	183640	1	0.0018744	3
P13796	Plastin-2	LCP1	332930000	52201000	75071000	31981000	27851000	115290000	37900000	37633000	110750000	144150000	65422000	172130000	67959000	18569000	57191000	36721000	30154000	51	0	355
P13797;P13797-3;F8W8D8;P13797-2	Plastin-3	PLS3	37995000	14001000	10015000	20502000	21840000	19624000	3200600	4681100	12039000	14875000	14778000	10205000	15826000	3445100	12883000	7378900	8309300	20	0	80
P13804;P13804-2;H0YLU7;H0YK49;H0YL12;H0YNX6;H0YKF0	Electron transfer flavoprotein subunit alpha, mitochondrial	ETFA	14089000	9628300	8570300	5648500	9506800	5220900	1426200	9941800	9494400	13750000	7258600	6074700	7258000	1727100	7608900	9817400	7680100	16	0	78
Q9BUB1;P13861	cAMP-dependent protein kinase type II-alpha regulatory subunit	PRKAR2A	6513100	5649300	7346900	8067900	5001900	1024100	1374900	4708900	8273300	7760900	3808800	3297300	8031800	6461200	6522900	4294500	4844300	12	0	50
P13928-2;Q5VT79;Q5T2P8;P13928	Annexin A8;Annexin A8-like protein 2;Annexin A8-like protein 1	ANXA8;ANXA8L2;ANXA8L1	258220	0	354400	0	0	445070	0	0	0	0	0	0	0	0	0	0	0	1	0.0040891	1
P14174	Macrophage migration inhibitory factor	MIF	21669000	38751000	22757000	24976000	32271000	22508000	45949000	31728000	41771000	41317000	47342000	33890000	40434000	36535000	45669000	45829000	9933600	3	0	49
P14209-3;P14209;A8MQT7;H7C2F2;P14209-2	CD99 antigen	CD99	2524300	1298300	3992200	4210800	3211100	3119200	665920	1410000	0	1420900	0	411290	1768500	0	941090	1987700	2282100	2	0	12
P14222	Perforin-1	PRF1	0	1402900	0	0	0	0	0	0	2279300	2805200	0	0	658860	0	0	0	0	5	0	6
P14317;E7EVW7	Hematopoietic lineage cell-specific protein	HCLS1	23012000	3819700	799860	0	254570	4405500	348340	205890	3592500	6726200	1743100	7742900	2025900	1020900	1743300	1062900	1088600	14	0	36
P14324-2;P14324	Farnesyl pyrophosphate synthase	FDPS	1187800	1393600	622180	1000600	722650	822670	1405400	1911600	1439900	1307700	932210	1809400	536730	2116100	1106600	1552800	1144900	4	0	10
P14384;F8W111	Carboxypeptidase M	CPM	10933000	2367600	294830	60979	0	0	32882000	19968000	1251000	0	0	28347	56243	1604100	47717	12059000	5442400	11	0	41
P14543-2;P14543	Nidogen-1	NID1	3517400	11846000	88289000	69351000	53835000	14094000	206720	13750000	20740000	8126700	1596500	1070000	2851700	4392500	7107000	11540000	8046700	32	0	109
P14550;Q5T621	Alcohol dehydrogenase [NADP(+)]	AKR1A1	34644000	13466000	8374400	9972800	9123000	5060800	11878000	13617000	13042000	15699000	14675000	11900000	14577000	15749000	16412000	17958000	10542000	16	0	101
P14618;P14618-3;P14618-2;H3BTN5;H3BQ34;Q504U3	Pyruvate kinase PKM;Pyruvate kinase	PKM;PKM2	398200000	236640000	206500000	162980000	146990000	192850000	292510000	278590000	204200000	216240000	331950000	320300000	252330000	452250000	255560000	247630000	238630000	47	0	627
P14625	Endoplasmin	HSP90B1	253610000	314680000	228300000	116740000	125780000	205530000	112480000	363460000	304940000	282270000	216600000	223460000	334700000	125030000	364220000	365190000	283950000	59	0	662
P14770	Platelet glycoprotein IX	GP9	0	0	0	0	0	0	0	0	0	257270	0	655920	0	0	0	0	0	2	0.00050429	2
P14780	Matrix metalloproteinase-9;67 kDa matrix metalloproteinase-9;82 kDa matrix metalloproteinase-9	MMP9	1338600	0	0	0	364040	3786100	0	0	0	2019300	0	10786000	345700	838350	0	0	0	7	0	9
P14866;M0QXS5;P14866-2	Heterogeneous nuclear ribonucleoprotein L	HNRNPL	22819000	18084000	8399200	8863700	5890900	7871900	2408100	32044000	28385000	30472000	21209000	26686000	31816000	3629900	39034000	32066000	22468000	24	0	122
P14868;P14868-2	Aspartate--tRNA ligase, cytoplasmic	DARS	6674800	7010500	4410700	3304700	2517600	2890500	2382400	10135000	9319600	7193200	5628800	4874500	7294400	2737800	7555700	10712000	9480200	16	0	57
P14902	Indoleamine 2,3-dioxygenase 1	IDO1	369610	0	0	0	0	0	0	0	1697000	2079900	1480600	511800	629670	0	424440	699160	0	3	0	6
P14923	Junction plakoglobin	JUP	1085700	3318700	3585200	1057300	4556100	0	838990	4592000	17980000	17040000	8725800	10124000	5283800	1554100	5080900	3506600	2031500	16	0	47
P14927;B7Z2R2;P14927-2	Cytochrome b-c1 complex subunit 7	UQCRB	2062500	1283600	1086500	1220000	2071700	0	0	2737900	3025300	2844300	1275500	1918400	2796400	0	2280400	2440900	1128200	4	0	12
P15088	Mast cell carboxypeptidase A	CPA3	728250	0	0	1205700	911890	1891400	0	0	0	0	0	0	0	0	0	0	0	2	0.0019011	4
P15104	Glutamine synthetase	GLUL	8031500	0	1268000	0	0	830040	1525700	399830	5402900	1656800	1004600	5638900	406590	1167500	947390	0	0	5	0	10
P15121;E9PCX2	Aldose reductase	AKR1B1	97236000	8740600	8625200	15866000	3382200	4496200	7128400	7285200	4267200	5422200	4870500	2361900	6697100	1810800	7833200	6945800	7148700	18	0	65
P15144	Aminopeptidase N	ANPEP	1774900	4914100	5064800	2292000	0	15737000	3529200	1434300	4112500	805600	1943600	7144900	4932100	5871700	2465300	1476600	3920600	9	0	22
Q86XA6;P15291-2;P15291	Beta-1,4-galactosyltransferase 1;Lactose synthase A protein;N-acetyllactosamine synthase;Beta-N-acetylglucosaminylglycopeptide beta-1,4-galactosyltransferase;Beta-N-acetylglucosaminyl-glycolipid beta-1,4-galactosyltransferase;Processed beta-1,4-galactosyltransferase 1	B4GALT1	0	0	0	0	0	0	340840	0	318390	339440	0	0	0	0	0	0	0	1	0.0062305	1
P15311;E7EQR4	Ezrin	EZR	19717000	9895900	10675000	1683800	6015000	11181000	24656000	11776000	29172000	29992000	16020000	26145000	16521000	22929000	10549000	9635900	9060500	22	0	104
P15328	Folate receptor alpha	FOLR1	0	2146300	0	0	0	0	19022000	0	0	0	0	0	0	11074000	0	0	0	6	0	7
P15374;Q5TBK7	Ubiquitin carboxyl-terminal hydrolase isozyme L3	UCHL3	3027800	1629800	2016600	1037700	1262500	1834800	2132200	1929900	3492300	2933200	1340100	2651700	2365300	1630300	2655900	1484300	1748900	7	0	18
P15531;P15531-2	Nucleoside diphosphate kinase A	NME1	0	0	0	0	0	0	0	0	0	0	0	0	4369900	0	0	1688600	2279700	1	0.0070796	2
P15880;H0YEN5;E9PQD7;E9PMM9;I3L404	40S ribosomal protein S2	RPS2	7694800	1141900	2122100	0	0	3400900	990190	8855600	1928300	6142400	1742000	947370	5021100	837440	3269000	2224300	720600	10	0	31
Q5TEJ7;P15927;P15927-2;P15927-3	Replication protein A 32 kDa subunit	RPA2	1974300	0	2987400	1305100	0	0	1530600	2748900	1989200	2209600	1868600	1230500	2475000	0	2046000	2743400	3104300	3	0	14
P15941-7;P15941-17;P15941-11;P15941-8;P15941-4;P15941-3;P15941;P15941-2;B1AVQ7;P15941-13;P15941-15;P15941-6	Mucin-1;Mucin-1 subunit alpha;Mucin-1 subunit beta	MUC1	510610	264000	1039700	0	831360	0	10248000	358490	4107600	360740	6718600	661820	1050700	19196000	658290	1800400	472840	5	0	10
P16070-18;P16070-12;P16070-14;P16070-13;P16070-11;P16070-10;P16070-16;P16070-8;P16070-17;P16070-6;P16070-4;P16070-3;P16070-7;P16070-5;P16070;H0YD13;H0Y2P0;H0YE40	CD44 antigen	CD44	11617000	9766400	20290000	21205000	11098000	13523000	5116900	6182000	12477000	12405000	10762000	11588000	7231300	3327000	8044900	7324700	8942100	9	0	75
Q5TD07;P16083;Q5TD05	Ribosyldihydronicotinamide dehydrogenase [quinone]	NQO2	2667900	775680	1085400	0	0	0	1357900	634640	0	0	0	0	0	896290	1106700	0	0	3	0.00049432	5
P16152	Carbonyl reductase [NADPH] 1	CBR1	20222000	10635000	14613000	24394000	18363000	11927000	17173000	12659000	18645000	15830000	14463000	12679000	13692000	15476000	15836000	16012000	9306100	13	0	118
P16157-10;P16157-8;P16157-5;P16157-16;P16157-3;P16157;P16157-12;P16157-14;P16157-11;P16157-9;P16157-6;P16157-7;P16157-4;P16157-13;P16157-15;P16157-21;P16157-2;H0YBS0	Ankyrin-1	ANK1	789870	548210	514030	351750	42283000	61663000	18443000	6361400	73334000	43002000	52848000	82991000	65716000	34918000	1495000	3328000	2963500	61	0	192
P16189	HLA class I histocompatibility antigen, A-31 alpha chain	HLA-A	0	0	3215600	0	0	0	0	0	4969400	0	0	0	0	0	0	0	0	2	0	3
P16278-3;P16278;E7EQ29;P16278-2	Beta-galactosidase	GLB1	5901000	5152600	3104300	0	1197600	0	0	6506200	7290400	4389000	5024200	4199700	11900000	0	7746400	5698300	4951600	11	0	35
P16401	Histone H1.5	HIST1H1B	24871000	18780000	9679400	4281300	3521900	13119000	1061000	9939300	11720000	26430000	10714000	21400000	17792000	623460	11863000	5906800	3549000	11	0	78
P16435;H0Y4R2;E7EMD0	NADPH--cytochrome P450 reductase	POR	3999800	2229000	731850	636160	1244200	0	0	2254000	1737400	1778900	2365000	1981200	3150700	1519600	3110100	3316100	1832300	13	0	24
P16452-3;P16452;P16452-2;H3BTE6;F5H563	Erythrocyte membrane protein band 4.2	EPB42	772730	896560	655180	572840	10153000	21638000	4466600	3090400	14628000	9796800	12595000	23449000	14736000	13057000	825590	1163800	1499500	17	0	63
P16615;P16615-5;P16615-2;P16615-3;P16615-4;H7C5W9	Sarcoplasmic/endoplasmic reticulum calcium ATPase 2	ATP2A2	18398000	20189000	9260600	7728200	8121600	14578000	4733600	13423000	17195000	13084000	11259000	11953000	11832000	1730700	10330000	12288000	14115000	23	0	112
P16930;P16930-2	Fumarylacetoacetase	FAH	14119000	652700	4969600	618270	988980	1377800	1273200	548060	568380	3726500	660320	1405900	1155000	0	108590	182650	0	11	0	20
P16949;P16949-2;A2A2D0	Stathmin	STMN1	19580000	31817000	21997000	10179000	6503500	5487600	12943000	53205000	23883000	27957000	21685000	14759000	19458000	427160	34417000	33174000	41921000	14	0	101
P17050	Alpha-N-acetylgalactosaminidase	NAGA	460990	1008000	436250	288470	0	0	339660	0	432950	196760	406610	647670	0	0	0	0	0	2	0.00051203	6
P17066	Heat shock 70 kDa protein 6	HSPA6	31927000	33911000	33210000	18977000	18437000	19371000	17671000	32712000	32023000	28217000	27921000	28336000	37889000	19341000	36205000	31005000	49707000	1	0	20
P17096;P17096-3	High mobility group protein HMG-I/HMG-Y	HMGA1	0	0	0	0	0	0	0	0	0	0	0	0	0	0	753810	0	0	1	0.0014368	1
P17174;P17174-2	Aspartate aminotransferase, cytoplasmic	GOT1	2751800	1698100	1407500	1582600	1956900	1999000	29743000	3876300	8324900	6626500	5182900	6531400	4257100	8394300	1605400	1098200	532600	14	0	45
P17213;H0Y738	Bactericidal permeability-increasing protein	BPI	635200	0	0	0	0	1823400	0	0	0	1640000	0	2909500	0	0	0	0	0	2	0.00050125	5
P17301;E7ESP4;E7EMF1;E9PB77	Integrin alpha-2	ITGA2	0	1882700	0	0	0	2519700	522230	2611700	3213600	4716800	5831300	12771000	3831500	0	8862800	664840	1897000	16	0	34
P17302	Gap junction alpha-1 protein	GJA1	0	3275600	0	359440	0	0	664870	615710	617980	699190	470880	657050	1500200	0	1841300	2576500	1256800	5	0	8
P17612-2;P17612;P22694-10;P22694-4;P22694-3;P22694;P22694-5;P22694-7;P22694-6;P22694-9;P22694-2;Q15136	cAMP-dependent protein kinase catalytic subunit alpha;cAMP-dependent protein kinase catalytic subunit beta	PRKACA;PRKACB;KIN27	1664900	676490	424880	0	0	1067300	0	486650	537770	0	1012100	0	0	0	0	0	0	4	0	5
P17655;P17655-2	Calpain-2 catalytic subunit	CAPN2	10782000	7035100	11277000	12701000	10135000	5655900	1421300	4987300	5720600	12789000	6449500	5346400	5288600	2191800	6819400	4157800	2913400	17	0	54
P17661	Desmin	DES	1461300	748880	1135000000	1505400000	1674900000	68410000	0	0	6577.9	47159	25410	18678	33123	0	178610	64229	24986	49	0	212
P17813-2;P17813;F5GX88	Endoglin	ENG	329350	1556500	1940500	863410	864400	927630	0	546510	1211700	463830	295810	284020	2339500	0	5904300	800990	955270	7	0	13
P17858;P17858-2	ATP-dependent 6-phosphofructokinase, liver type	PFKL	16426000	9115400	10818000	12621000	10002000	7929800	15163000	11528000	17536000	19467000	12515000	13881000	10056000	11929000	9623300	8082500	9646300	21	0	104
P17900	Ganglioside GM2 activator;Ganglioside GM2 activator isoform short	GM2A	17270000	310990	336340	191990	237650	269650	244570	211820	144200	211720	208930	181660	232340	222300	255670	235390	252100	3	0	6
P17931;G3V3R6	Galectin-3;Galectin	LGALS3	123050000	40440000	44638000	30282000	37670000	20055000	34107000	26740000	74475000	27832000	48115000	38159000	49172000	24281000	60037000	37410000	30390000	7	0	188
R4GNH3;P17980;E9PM69;E9PMD8;E9PKD5;E9PN50	26S protease regulatory subunit 6A	PSMC3	7600000	7083000	4791900	4022700	5975300	4227300	1542300	9744000	9555000	8793200	12309000	7971600	8556200	2690900	10251000	6242100	5392400	12	0	48
P17987;E7EQR6;F5H282;E7ERF2	T-complex protein 1 subunit alpha	TCP1	22924000	33518000	21628000	18598000	22491000	31671000	24574000	32464000	30855000	25520000	27603000	24579000	25839000	15006000	23686000	31716000	31865000	24	0	175
P18031;B4DSN5	Tyrosine-protein phosphatase non-receptor type 1;Tyrosine-protein phosphatase non-receptor type	PTPN1	1026700	404000	527540	0	542860	451950	0	0	1063300	1306300	409360	402470	886260	412990	267760	0	297930	3	0	5
P18077;C9K025	60S ribosomal protein L35a	RPL35A	5564000	986340	1470600	745390	361460	372660	613250	7304300	1853200	2282300	223620	613370	1715200	499550	2696800	2389500	1429400	4	0	15
V9GZ57;P18084;V9GYZ1	Integrin beta;Integrin beta-5	ITGB5	3074500	1966000	1012000	715000	0	755730	423930	1211400	359670	0	509350	417540	0	724130	0	2123800	302870	3	0	7
P18085;C9JPM4;C9JAK5	ADP-ribosylation factor 4	ARF4	7005400	8670300	5835600	1858800	2624800	3301300	6350900	8099900	7456100	7176600	6274300	5411500	5438100	7149200	4814300	6452900	7367200	7	0	52
P18124;A8MUD9	60S ribosomal protein L7	RPL7	7248300	5861800	3786100	2080600	2437100	2821700	2949000	4250600	4017700	2806300	3071400	1579200	2555000	2277300	2378700	3401500	2345400	9	0	37
P18135;P18136	Ig kappa chain V-III region HAH;Ig kappa chain V-III region HIC		366700	696020	0	0	0	0	5874200	2858400	1352000	0	3924200	0	795810	3815600	1300100	2632300	2516800	1	0	10
P18206-2;P18206;Q5JQ13	Vinculin	VCL	92077000	128160000	462710000	552990000	380600000	155820000	42873000	68399000	85039000	136950000	80564000	140400000	155450000	33085000	149200000	81541000	87419000	74	0	625
P18463	HLA class I histocompatibility antigen, B-37 alpha chain	HLA-B	0	3518200	2789400	0	0	3292500	0	1929800	4802300	347450	0	2616800	561090	699460	1938300	919250	0	3	0	9
P18669	Phosphoglycerate mutase 1	PGAM1	82006000	49098000	41864000	71596000	50269000	30786000	74336000	81123000	78287000	101510000	71065000	80540000	90691000	44504000	97018000	82357000	60855000	20	0	239
P18754;P18754-2;C9JW69	Regulator of chromosome condensation	RCC1	341560	903950	0	0	290250	0	389250	598680	407500	740140	416840	399130	514480	211740	810260	393960	432740	3	0.0014591	6
P19021-2;P19021-4;P19021-3;P19021-6;P19021;P19021-5;H7BYD9	Peptidyl-glycine alpha-amidating monooxygenase;Peptidylglycine alpha-hydroxylating monooxygenase;Peptidyl-alpha-hydroxyglycine alpha-amidating lyase	PAM	52534	0	0	0	0	0	2363200	45672	29611	0	0	0	40444	34482000	78391	58887	76252	8	0	13
P19338;H7BY16	Nucleolin	NCL	32953000	28797000	21039000	12964000	12795000	15379000	6282600	47728000	32758000	55634000	27948000	32424000	68467000	3437700	69895000	56611000	48394000	34	0	215
P19387	DNA-directed RNA polymerase II subunit RPB3	POLR2C	725340	1881400	612450	0	0	0	0	1388500	922130	1208700	0	0	0	0	1476100	1371200	1116400	3	0.0004948	5
P19397	Leukocyte surface antigen CD53	CD53	3377600	841960	633620	0	145960	1212400	0	143150	0	347030	0	414240	357200	0	306940	203700	0	1	0.0070859	4
P19440;B5MCK8;P36268-2;P36268;P36268-3;E7ET76;A6NGU5;P19440-2	Gamma-glutamyltranspeptidase 1;Gamma-glutamyltranspeptidase 1 heavy chain;Gamma-glutamyltranspeptidase 1 light chain;Inactive gamma-glutamyltranspeptidase 2;Putative gamma-glutamyltranspeptidase 3;Putative gamma-glutamyltranspeptidase 3 heavy chain;Putative gamma-glutamyltranspeptidase 3 light chain	GGT1;GGT2;GGT3P	0	0	0	0	0	0	4188800	0	2404000	440860	0	0	552760	3855500	0	0	182790	7	0	9
P19474	E3 ubiquitin-protein ligase TRIM21	TRIM21	338430	316470	0	334350	0	0	0	0	0	0	0	0	0	0	0	0	0	1	0.003211	1
P19623	Spermidine synthase	SRM	891660	2142200	2060800	1077000	1051400	1076100	906120	3083600	1096100	1047100	538370	614750	1119400	0	2248500	3413700	941620	6	0	13
P19652	Alpha-1-acid glycoprotein 2	ORM2	8940500	12746000	7149800	13275000	8682200	22918000	121870000	35049000	10138000	11277000	36026000	22429000	9510200	87040000	17825000	28204000	60638000	6	0	92
Q5T985;P19823	Inter-alpha-trypsin inhibitor heavy chain H2	ITIH2	23891000	97578000	30544000	38633000	44365000	82517000	221960000	166260000	42284000	50273000	166230000	62619000	36986000	326000000	52739000	103090000	170980000	39	0	379
P19827;P19827-2	Inter-alpha-trypsin inhibitor heavy chain H1	ITIH1	17312000	88761000	15705000	27423000	29024000	68104000	154310000	107880000	21555000	28882000	89404000	43666000	22581000	162720000	31689000	68077000	118790000	32	0	247
P19878-2;P19878-4;P19878-3;P19878;B1ALB7	Neutrophil cytosol factor 2	NCF2	1394800	0	479100	0	0	0	1048800	0	0	0	0	461840	1521700	0	0	0	0	2	0.00050505	2
P20039	HLA class II histocompatibility antigen, DRB1-11 beta chain	HLA-DRB1	44698000	1042300	1267300	780960	445020	391390	237350	132000	0	237030	617740	260730	1323200	141510	1261600	678640	0	11	0	32
P20061	Transcobalamin-1	TCN1	0	0	0	0	0	0	0	0	541650	0	0	0	0	12498000	0	0	0	4	0	4
P20073-2;P20073	Annexin A7	ANXA7	10664000	4916300	5821300	7205400	8972100	5190800	3173900	6585600	8786000	9581900	7522200	8334200	7486400	4396000	7249900	6418100	4745400	11	0	71
P20160	Azurocidin	AZU1	0	0	0	0	0	17042000	0	0	0	16351000	0	16626000	2507900	0	0	0	0	5	0	12
P20290-2;P20290;H0Y9Y1;D6RDG3	Transcription factor BTF3	BTF3	1218100	2130600	1400600	1390100	1443800	0	1485500	8374200	3740900	3350200	2380800	3440600	2734900	0	5728500	6598500	4970500	3	0	19
P20292	Arachidonate 5-lipoxygenase-activating protein	ALOX5AP	963180	303380	289360	229960	214180	181220	124220	0	279150	285560	169900	338220	0	0	219720	0	0	2	0.00051308	2
P20339-2;P20339	Ras-related protein Rab-5A	RAB5A	1467800	1071100	1363700	0	1067000	981400	959330	795990	979800	1381300	0	0	1278600	0	1328800	1012700	1192200	4	0	5
P20340-2;H0YGL6;P20340-4;P20340;H7BYW1;Q9NRW1	Ras-related protein Rab-6A;Ras-related protein Rab-6B	RAB6A;RAB6B	12813000	14324000	10164000	7589400	8470200	6518400	8845000	11447000	15529000	14088000	7554300	14022000	9318900	10642000	7919200	9961500	10335000	9	0	45
P20618	Proteasome subunit beta type-1	PSMB1	5492100	3561400	1977800	2455000	1844000	0	2069300	7431300	6250000	7497300	2753800	5481000	5935900	0	5050100	4753500	3983600	6	0	27
P20645	Cation-dependent mannose-6-phosphate receptor	M6PR	8811000	3698200	4181900	571030	1057500	2295500	0	2382600	1633000	2945400	700590	3576500	1248900	0	2662200	1684400	1488400	5	0	16
P20674;H3BNX8;H3BRM5;H3BV69	Cytochrome c oxidase subunit 5A, mitochondrial	COX5A	15298000	12190000	14471000	3403800	10858000	9786900	7517900	15039000	17685000	14080000	13557000	15672000	17103000	8448200	19252000	18955000	19720000	7	0	63
P20700;E9PBF6	Lamin-B1	LMNB1	85916000	88104000	53804000	32121000	47870000	63408000	25360000	91461000	77700000	96493000	76450000	74761000	140530000	24848000	166630000	93209000	98373000	53	0	377
P20774;Q5TBF5	Mimecan	OGN	13872000	44434000	402700000	2487900000	1297900000	1584600000	138550	8975900	7401800	6764300	27603	6270800	8307200	0	11142000	45926000	29034000	22	0	162
P20908	Collagen alpha-1(V) chain	COL5A1	6176000	15730000	11088000	19773000	11824000	12611000	1830300	4559700	513360	1125400	432050	217310	108250	0	1431500	6914500	9288300	13	0	37
P20962	Parathymosin	PTMS	16702000	35424000	17485000	24649000	12264000	9438200	14548000	25261000	17264000	16580000	17144000	8876900	23722000	3341400	31607000	17549000	26044000	4	0	56
P21266	Glutathione S-transferase Mu 3	GSTM3	4641100	4436500	14644000	14725000	8220900	5790100	3059000	4374400	3231400	1466000	3103100	2339400	4322200	5267800	2932300	3332800	5918800	7	0	31
P21281;H0YC04	V-type proton ATPase subunit B, brain isoform	ATP6V1B2	24839000	2820600	4621600	2012100	1423800	1253900	820090	3107200	7138300	4727500	5270500	4244600	3010000	1511500	4090900	2018600	2162400	17	0	40
P21291;E9PS42;E9PND2;E9PP21	Cysteine and glycine-rich protein 1	CSRP1	9539900	9640000	182060000	289030000	143840000	12123000	5024500	10093000	8679000	6694800	7420500	3595900	14665000	1175800	20325000	14402000	8706400	13	0	98
P21333-2;P21333;Q5HY54	Filamin-A	FLNA	356580000	400030000	2524700000	3035900000	1842800000	517940000	21402000	246770000	215350000	371390000	206160000	478190000	428770000	4994200	463320000	361340000	276940000	179	0	1703
P21397;P21397-2	Amine oxidase [flavin-containing] A	MAOA	83583	1212000	1527000	404930	131250	100090	159480	6962200	61565000	30011000	13821000	24520000	15132000	284730	14355000	3185800	129150	19	0	68
P21399;Q9HBB2;Q5VZA6	Cytoplasmic aconitate hydratase;Aconitate hydratase	ACO1;IRP1	5019400	3777400	1991500	5114000	2603700	2622100	1396100	4311300	4236800	3792100	2630100	3117600	3998300	1624600	3076500	3786000	2749500	11	0	39
P21589;P21589-2	5-nucleotidase	NT5E	979270	7007900	30044000	29733000	32774000	16859000	39300000	3740200	6779300	6710500	7330400	2096800	6658900	42406000	5752400	10422000	8028700	20	0	77
P21796;C9JI87	Voltage-dependent anion-selective channel protein 1	VDAC1	63714000	35378000	37439000	19391000	27084000	24513000	9606400	44573000	71065000	65131000	52507000	60591000	51592000	5658000	43414000	47306000	42462000	21	0	203
P21810	Biglycan	BGN	49867000	41192000	69157000	443150000	189950000	127200000	709460	3923100	309170	1229600	0	2680700	6167500	1159800	5409400	14905000	7567000	21	0	152
P21912	Succinate dehydrogenase [ubiquinone] iron-sulfur subunit, mitochondrial	SDHB	4032100	1501900	1170400	1172500	2343600	0	0	2597800	3111700	2300800	2016000	2160400	3508200	0	3427500	2475800	850680	6	0	22
P21964-2;P21964;E7EMS6;E7EUU8	Catechol O-methyltransferase	COMT	13166000	11596000	10511000	6649300	9067700	8472200	8433400	7192400	6776600	6218100	6818700	4431800	7112400	7922100	9726700	8439000	6203300	12	0	88
P21980;P21980-2	Protein-glutamine gamma-glutamyltransferase 2	TGM2	43538000	144010000	363820000	180550000	98796000	121960000	79721000	76640000	383560000	303840000	107570000	145640000	263760000	96553000	183230000	130920000	147160000	45	0	512
P22102;P22102-2	Trifunctional purine biosynthetic protein adenosine-3;Phosphoribosylamine--glycine ligase;Phosphoribosylformylglycinamidine cyclo-ligase;Phosphoribosylglycinamide formyltransferase	GART	2192100	7415500	1410200	2712900	1125300	1897300	3081800	5584900	2935100	2774600	2034700	2356600	2879400	840420	3580200	7098400	4926000	10	0	30
P22105;E7EPZ9;P22105-3	Tenascin-X	TNXB	796710	2118600	20290000	115810000	34924000	25468000	749150	1230700	143260	168360	404350	0	351170	0	455760	2757000	1401900	48	0	80
P22234;D6RF62;E9PBS1;P22234-2	Multifunctional protein ADE2;Phosphoribosylaminoimidazole-succinocarboxamide synthase;Phosphoribosylaminoimidazole carboxylase	PAICS	1264900	2923700	1723200	1823500	1424200	2405700	5614100	5271000	2421300	3474100	2873400	2218400	2327800	2182200	1841100	4116600	3420400	8	0	25
P22307-6;P22307-2;P22307-4;P22307-7;P22307-8;P22307;H0YF61	Non-specific lipid-transfer protein	SCP2	9625700	8973100	2820300	2022100	2448700	5823300	2062700	7404400	9738400	7056800	5886800	6708200	6613500	7909600	6567100	6198900	8211100	8	0	43
P22314-2;P22314	Ubiquitin-like modifier-activating enzyme 1	UBA1	65401000	78731000	70363000	58008000	50442000	51963000	73974000	72982000	76588000	102890000	74166000	85162000	79368000	56073000	78118000	67692000	54034000	52	0	410
P22352	Glutathione peroxidase 3	GPX3	253680	688640	3106900	6812200	15268000	4404800	3447000	755180	4747200	791750	1725300	451360	260300	9794900	482300	1400200	1364000	5	0	26
Q32Q12;P22392-2;J3KPD9;P22392;E7ERL0	Nucleoside diphosphate kinase;Nucleoside diphosphate kinase B	NME1-NME2;NME2;NME1	43891000	41033000	32365000	23105000	26704000	35292000	45135000	36163000	49588000	35000000	42738000	45091000	48013000	38626000	47227000	61818000	49710000	19	0	196
P22413	Ectonucleotide pyrophosphatase/phosphodiesterase family member 1;Alkaline phosphodiesterase I;Nucleotide pyrophosphatase	ENPP1	0	0	2883000	2293600	1603100	0	0	746220	528430	483130	0	0	0	0	648530	0	0	2	0	4
P22626;P22626-2	Heterogeneous nuclear ribonucleoproteins A2/B1	HNRNPA2B1	104630000	99177000	66575000	57634000	55822000	54223000	43318000	148330000	142420000	130460000	103810000	131800000	200600000	35981000	246310000	194360000	130560000	33	0	418
P22670	MHC class II regulatory factor RFX1	RFX1	0	0	229450	0	1499300	1136500	0	0	1642300	1259700	1482400	2091200	0	3156100	0	0	0	1	0.0062167	6
P22676;H3BN14	Calretinin	CALB2	1182600	4575800	5413500	1838500	820560	3594300	0	0	0	0	0	0	0	0	0	0	0	4	0	5
P22692	Insulin-like growth factor-binding protein 4	IGFBP4	502850	1272900	799850	0	0	0	16324000	2180100	2332900	587090	538880	0	0	6679900	527660	984570	1541100	6	0	16
P22792	Carboxypeptidase N subunit 2	CPN2	479470	2608500	873360	0	698200	1225100	8243300	2884500	1002300	429850	3733200	1020100	396350	4101700	504720	5340800	2985900	9	0	16
P22894	Neutrophil collagenase	MMP8	0	562530	0	0	0	1144400	0	0	0	538310	0	795260	0	0	0	0	0	1	0.0098797	1
P22897	Macrophage mannose receptor 1	MRC1	9795800	928880	1915900	1400300	529720	1149100	0	0	0	0	0	759770	157000	0	0	363930	0	7	0	11
P23083	Ig heavy chain V-I region V35		1204300	885810	960670	0	1489500	676460	15043000	3577000	1215600	0	5248300	0	2321900	39241000	1223200	4678800	6716300	3	0	12
P23141-3;P23141;P23141-2;H3BQV8	Liver carboxylesterase 1	CES1	24909000	187040	2070000	270890	4453200	391680	722730	115670	150010	237280	85613	1011100	0	118950	221170	821700	0	13	0	24
P23142;P23142-2;P23142-3	Fibulin-1	FBLN1	14826000	29600000	42987000	38734000	33860000	40800000	8168000	9866800	4467500	0	9392200	3643400	3709000	18728000	12744000	23708000	17264000	7	0	61
P23142-4;B1AHL2	Fibulin-1	FBLN1	39875000	69116000	83478000	99180000	80855000	58429000	124140000	47662000	28040000	12655000	26826000	8302700	13482000	169350000	47179000	74451000	70698000	25	0	227
P23193;E5RJ93;E5RIS7;P23193-2	Transcription elongation factor A protein 1	TCEA1	613300	568330	440400	765270	0	0	0	676770	653220	756660	0	633290	1795700	0	2369100	735150	941460	3	0.00050176	3
P23229-4;P23229-2;P23229-5;P23229-3;P23229-9;P23229-6;P23229;P23229-7	Integrin alpha-6;Integrin alpha-6 heavy chain;Integrin alpha-6 light chain;Processed integrin alpha-6	ITGA6	550110	4925300	2344500	6987800	4889500	1795900	2255800	6138000	3446000	1786500	764950	1726600	1677200	1105000	2349300	7455600	5651800	10	0	30
P23246;P23246-2	Splicing factor, proline- and glutamine-rich	SFPQ	18791000	25429000	12084000	10569000	9962200	9974300	2364800	34689000	44220000	50284000	22301000	27036000	44397000	1350800	67031000	38416000	39851000	22	0	137
P23284	Peptidyl-prolyl cis-trans isomerase B	PPIB	33744000	27135000	15087000	13477000	14352000	18794000	10643000	39468000	43624000	40115000	20883000	27744000	43494000	8401500	46624000	45093000	34918000	12	0	140
Q5T7Y6;P23297	Protein S100;Protein S100-A1	S100A1	0	0	0	0	0	0	0	1057600	3069800	3037500	2278400	0	1473500	0	2154000	0	0	2	0	4
P23368;P23368-2	NAD-dependent malic enzyme, mitochondrial	ME2	3306400	824140	1110100	0	0	1313100	0	683900	830620	957690	1099400	1704200	0	0	0	0	0	5	0	10
P23381;P23381-2;G3V277	Tryptophan--tRNA ligase, cytoplasmic;T1-TrpRS;T2-TrpRS	WARS	19408000	3741700	4329600	2180600	1018700	4938100	1744800	6936700	14211000	17206000	3039000	8783400	6416000	810560	6638200	5499700	5519800	15	0	48
P23396;P23396-2;E9PL09;E9PPU1;F2Z2S8;H0YCJ7;H0YF32;H0YEU2;E9PQ96;E9PJH4;E9PK82	40S ribosomal protein S3	RPS3	35188000	31062000	23845000	18344000	15800000	20415000	12387000	42286000	31150000	29981000	26578000	18769000	29703000	12385000	29668000	37063000	34339000	20	0	169
P23434	Glycine cleavage system H protein, mitochondrial	GCSH	0	0	0	0	858900	0	0	0	0	1087300	0	0	1147800	0	1232600	1508200	1017700	1	0.0098712	1
P23526;P23526-2	Adenosylhomocysteinase	AHCY	17555000	20041000	14980000	10545000	18397000	15992000	31268000	22487000	29311000	24658000	19956000	16765000	26789000	20669000	20032000	24648000	21235000	21	0	166
Q8N257;Q16778;P33778;P23527;P06899;Q96A08	Histone H2B type 3-B;Histone H2B type 2-E;Histone H2B type 1-B;Histone H2B type 1-O;Histone H2B type 1-J;Histone H2B type 1-A	HIST3H2BB;HIST2H2BE;HIST1H2BB;HIST1H2BO;HIST1H2BJ;HIST1H2BA	538250	2032100	1507700	0	0	850500	1248100	2490500	719200	0	1526900	1580800	1964800	1125700	4180300	1983700	1078100	2	0.00052083	5
P23634-5;P23634-4;P23634-3;P23634-2;P23634-7;P23634-6;P23634-8;P23634	Plasma membrane calcium-transporting ATPase 4	ATP2B4	6624000	10233000	21450000	25868000	10737000	7462300	675290	7743100	13006000	7502800	4835600	3967900	8615700	0	7690300	8459200	7608600	20	0	84
Q3SY37;P23946	Chymase	CMA1	0	0	0	0	0	234230	0	0	0	0	0	0	0	0	0	171810	0	1	0.0014347	1
P24043	Laminin subunit alpha-2	LAMA2	0	0	4844200	735360	622190	0	0	416910	754000	331930	0	0	0	0	0	0	0	4	0	5
U3KPS2;P24158	Myeloblastin	PRTN3	1209400	552680	300160	0	1922700	13929000	112100	0	0	11194000	328230	18841000	1241100	681210	0	0	0	4	0	19
P24534	Elongation factor 1-beta	EEF1B2	12214000	14995000	7660500	5194200	4784600	6694400	3791500	11831000	11689000	9411800	9378500	10817000	10441000	2138300	15315000	10420000	13801000	6	0	47
P24539;Q5QNZ2	ATP synthase F(0) complex subunit B1, mitochondrial	ATP5F1	12586000	2973000	2761200	2324000	3118200	3099900	0	8339300	8721500	11662000	4779800	7676300	13174000	1342400	7912700	7531500	2699700	10	0	41
P24666;P24666-3;G5E9R5;P24666-4	Low molecular weight phosphotyrosine protein phosphatase	ACP1	2824500	2348800	1908500	1033400	1566600	2052000	4736500	2718900	3065200	1797400	1679100	3369100	3137300	3771000	1713100	1787600	1532000	7	0	20
P24752	Acetyl-CoA acetyltransferase, mitochondrial	ACAT1	14536000	3068400	5750300	7213300	8850400	7565800	3398600	5736200	8403100	8919400	4805400	6986600	7604700	1197600	7010300	5219700	3298500	13	0	63
P24821-4;P24821;J3QSU6;E9PC84;F5H7V9;P24821-2;P24821-3;P24821-5;P24821-6	Tenascin	TNC	10058000	12647000	25578000	52906000	4156200	3256500	154450	12700000	0	168640	940160	614970	3675700	6814300	5276200	5639100	8893800	28	0	65
P24844;P24844-2	Myosin regulatory light polypeptide 9	MYL9	17879000	22806000	125410000	138350000	189110000	41498000	4948400	15167000	20941000	21738000	19663000	29740000	30046000	0	31496000	22594000	19323000	13	0	120
P25311;C9JEV0	Zinc-alpha-2-glycoprotein	AZGP1	1755200	5286100	4616400	4191000	1862100	9414100	4181900	1839700	2786400	1257700	21208000	4682300	799380	12840000	2025900	3008200	9524600	5	0	35
P25325;P25325-2;B1AH49	3-mercaptopyruvate sulfurtransferase;Sulfurtransferase	MPST	1926200	5525900	3301300	4397400	8725000	3483000	4204600	9376800	13536000	11351000	11057000	11772000	12516000	8656800	15335000	10334000	10368000	11	0	48
P25398	40S ribosomal protein S12	RPS12	16084000	28353000	11297000	10506000	11164000	15542000	16944000	23158000	19100000	16085000	17963000	12045000	18717000	7107200	21136000	25782000	22892000	11	0	101
P25705;P25705-2;P25705-3;K7EK77	ATP synthase subunit alpha, mitochondrial	ATP5A1	103910000	87292000	64437000	69072000	67063000	66741000	24302000	99780000	102060000	88339000	69893000	71505000	71689000	25189000	65597000	77725000	61926000	38	0	357
P25774-2;P25774;U3KQE7;U3KPS4	Cathepsin S	CTSS	3886600	0	0	0	0	0	0	0	0	0	0	0	0	0	477240	0	0	7	0	10
P25786;P25786-2;F5GX11;B4DEV8	Proteasome subunit alpha type-1;Proteasome subunit alpha type	PSMA1	12049000	10422000	9126200	6206100	3098900	3535900	4042200	19792000	11722000	12508000	9865600	8112500	12172000	813450	10880000	13041000	11142000	13	0	78
P25787;C9JCK5	Proteasome subunit alpha type-2	PSMA2	17276000	16295000	15134000	12318000	7780600	9593000	10453000	16085000	18556000	15280000	14762000	14003000	15071000	8320900	17581000	15313000	18988000	12	0	97
P25788-2;P25788;G3V4X5	Proteasome subunit alpha type-3	PSMA3	5490100	6946400	4255600	2864400	3197000	2434400	6099000	4855500	8304300	6101600	3253200	2899100	7193400	0	5145700	4715800	5811200	8	0	36
P25789;H0YMZ1;H0YN18;H0YL69;H0YMA1;P25789-2;H0YMI6;H0YKT8	Proteasome subunit alpha type-4;Proteasome subunit alpha type;Proteasome subunit beta type	PSMA4	11671000	15652000	5178000	6706600	3992600	5802100	3922100	14914000	16512000	14288000	10505000	14098000	18309000	2624900	14722000	14295000	14920000	13	0	78
P25815	Protein S100-P	S100P	592140	0	0	0	0	791930	839820	0	4569300	9379600	4912100	14760000	2620600	2442200	941120	0	0	5	0	15
P26006;P26006-1;D6R9X8	Integrin alpha-3;Integrin alpha-3 heavy chain;Integrin alpha-3 light chain	ITGA3	110460	580760	727600	3775500	1337800	617480	0	378270	392450	684400	651310	435720	705450	357050	556130	262780	0	3	0	5
P26038	Moesin	MSN	164020000	53414000	64612000	63189000	36674000	50143000	33666000	55089000	74394000	115300000	50077000	75668000	65014000	25792000	71968000	50840000	49731000	60	0	410
P26196	Probable ATP-dependent RNA helicase DDX6	DDX6	1239700	0	1237300	624180	0	0	0	1009700	1595700	0	0	1121600	1207100	0	1114700	1619100	917830	3	0	8
P26232-3;P26232-2;P26232-5;P26232	Catenin alpha-2	CTNNA2	0	0	320120	236240	0	0	0	971270	921340	0	0	656730	984630	0	790970	873050	489200	1	0	6
P26373;P26373-2	60S ribosomal protein L13	RPL13	5643600	3359300	2097800	1931400	1264300	1775700	2321200	3421400	2124500	6355900	1276200	2724000	2776900	313760	3043000	1668300	1605400	7	0	36
P26447	Protein S100-A4	S100A4	44419000	18308000	39379000	35517000	26811000	49905000	23325000	8473100	34479000	43485000	26889000	50530000	44621000	32975000	17095000	12778000	6708400	9	0	108
P26583;D6R9A6	High mobility group protein B2	HMGB2	488370	741340	251940	185680	337490	699410	0	626230	866120	2843800	0	778430	962030	0	2254500	1096600	0	2	0	6
P26599;P26599-2;P26599-3;A6NLN1	Polypyrimidine tract-binding protein 1	PTBP1	30359000	28990000	22226000	16141000	14693000	14794000	7021200	32594000	34844000	49017000	25467000	33175000	52296000	5110700	42314000	35841000	27689000	18	0	155
P26640;A2ABF4	Valine--tRNA ligase	VARS	1215300	2457400	1056600	0	689990	0	0	851610	0	2667400	829820	826590	1061500	464740	731790	538580	875820	3	0	4
P26641;P26641-2	Elongation factor 1-gamma	EEF1G	23531000	15129000	10928000	7575600	5679200	9138400	5371000	23548000	16119000	18760000	12615000	18061000	21092000	5693500	19905000	15946000	15698000	16	0	125
P26885	Peptidyl-prolyl cis-trans isomerase FKBP2	FKBP2	2497700	2268700	1893200	0	1702800	2191000	2348100	2235500	5235600	2572200	2024200	1443200	2121100	1549900	2327800	2416400	3036000	5	0	11
P27144	Adenylate kinase 4, mitochondrial	AK4	0	0	0	183830	381050	216980	0	0	1198200	1137400	516430	425560	0	0	369190	0	0	1	0.0005168	2
P27169	Serum paraoxonase/arylesterase 1	PON1	1275500	11964000	4753000	3123700	11074000	22272000	65349000	29455000	10033000	13119000	37306000	22740000	13132000	37245000	8304100	37058000	31370000	15	0	99
P27338	Amine oxidase [flavin-containing] B	MAOB	1138300	930000	9700100	7743100	9000600	1707100	552050	1036100	5240700	12659000	1490000	3020800	6795700	0	4196200	1644200	563780	11	0	29
P27348;E9PG15	14-3-3 protein theta	YWHAQ	54217000	78776000	78052000	64671000	59298000	46944000	60573000	96839000	75336000	55581000	64344000	45218000	66799000	33451000	91775000	93888000	92533000	18	0	147
P27487	Dipeptidyl peptidase 4;Dipeptidyl peptidase 4 membrane form;Dipeptidyl peptidase 4 soluble form	DPP4	4030600	1285900	3181000	912500	634320	781930	3856300	1006400	32317000	27871000	6628100	13520000	4424900	25985000	5078700	628740	0	16	0	53
P27694	Replication protein A 70 kDa DNA-binding subunit;Replication protein A 70 kDa DNA-binding subunit, N-terminally processed	RPA1	5438800	5121100	3490900	2717500	2629200	2517200	2107500	4913200	3840100	4637300	2017000	1724600	3516000	1162600	3949100	4635500	2978900	9	0	34
P27695;G3V3M6;G3V5Q1;G3V3C7	DNA-(apurinic or apyrimidinic site) lyase;DNA-(apurinic or apyrimidinic site) lyase, mitochondrial	APEX1	13140000	10217000	3959000	4621600	2340800	2763200	565460	10094000	7522500	16270000	8308100	7622700	14185000	1157800	23367000	10966000	11594000	13	0	72
P27797;K7EJB9	Calreticulin	CALR	212780000	204380000	122700000	78451000	105900000	164200000	99121000	191350000	165170000	190330000	145030000	158000000	204090000	110820000	217750000	193440000	221450000	30	0	406
P27824;P27824-2;P27824-3	Calnexin	CANX	68896000	58844000	48642000	46358000	49199000	50697000	18612000	69902000	72454000	90364000	54354000	60673000	77649000	20316000	75753000	76967000	84133000	32	0	280
P28062-2;P28062;Q5JNW7	Proteasome subunit beta type-8	PSMB8	5841700	3342800	1993200	1033600	903080	1087300	1756600	4019600	6984500	5137600	2257800	1832200	2477000	1463500	2792900	2626000	2082400	7	0	26
P28066;P28066-2	Proteasome subunit alpha type-5	PSMA5	12572000	18063000	12759000	7172900	9522900	10897000	13078000	12866000	15718000	11884000	16747000	14657000	14987000	10211000	14398000	18333000	15382000	9	0	88
P28070	Proteasome subunit beta type-4	PSMB4	9162800	5764100	3886100	2376000	3637200	4076400	4381800	7617900	9165800	6937800	7107900	9238900	6697600	5086900	8073100	8848800	8300800	9	0	50
P28072	Proteasome subunit beta type-6	PSMB6	5763900	10395000	6301900	4688100	5784000	5993000	9169800	8925600	8497900	8197100	8980500	6877300	7704600	8658700	8703400	7596700	10733000	6	0	57
P28074;P28074-3	Proteasome subunit beta type-5	PSMB5	1026600	1098800	1143700	799160	945540	840340	883190	1383200	1120100	1075800	1254500	1190800	1287200	1136100	1344200	1479100	2374200	5	0	18
P28289;Q5T7W3	Tropomodulin-1	TMOD1	0	1036400	5519800	2716800	5355700	2737100	1094800	1082400	5037200	3117400	2013300	3870900	4105100	0	2023500	875900	1323900	4	0	16
P28331-4;P28331-5;P28331;P28331-2;B4DJ81;P28331-3	NADH-ubiquinone oxidoreductase 75 kDa subunit, mitochondrial	NDUFS1	11526000	11912000	8031300	5338000	8695100	4953300	0	7770400	10930000	11884000	3247300	7740400	11744000	2057500	10301000	12530000	10199000	19	0	66
P28482;P28482-2	Mitogen-activated protein kinase 1	MAPK1	593800	1086200	590530	720880	496610	557150	618680	1171600	824430	668640	641450	954530	863710	649740	803730	820050	0	4	0	10
P28799-2;P28799;K7EMR1;K7EQ05;P28799-3	Granulins;Acrogranin;Paragranulin;Granulin-1;Granulin-2;Granulin-3;Granulin-4;Granulin-5;Granulin-6;Granulin-7	GRN	0	0	0	0	0	0	0	0	1579100	0	0	0	0	0	0	0	0	2	0.00052165	2
P28838-2;P28838	Cytosol aminopeptidase	LAP3	44250000	6266300	6156400	3439000	448350	3180200	1594500	4233700	3967500	4435800	1398500	949900	1220700	0	1992200	1983700	911990	25	0	58
Q5JTA5;P28906;P28906-2	Hematopoietic progenitor cell antigen CD34	CD34	1201800	1400600	1343400	5793200	3380500	6053700	1194200	1921000	435780	454490	0	253040	504960	0	586460	3009800	3171900	4	0	8
R4GN49;P29034	Protein S100-A2	S100A2	0	0	0	0	0	0	1972300	0	0	0	0	0	0	0	0	0	0	1	0.0023213	1
Q5VZU9;P29144	Tripeptidyl-peptidase 2	TPP2	288970	552670	539380	431830	428710	763260	0	704960	619170	705960	654380	794720	432190	611330	427630	513020	535130	3	0.0091265	3
P29218;P29218-3;E5RIP7;H0YBL1;E5RG13	Inositol monophosphatase 1	IMPA1	2310700	1859300	3314000	1872500	1211100	1025600	1329000	848980	1500000	1181000	707300	865430	628160	912540	965740	833780	643620	4	0	15
P29350;P29350-3;P29350-4;P29350-2	Tyrosine-protein phosphatase non-receptor type 6	PTPN6	19288000	69161	91381	0	54385	98422	87252	0	0	176480	65804	220110	0	0	0	0	0	13	0	14
P29373;Q5SYZ4	Cellular retinoic acid-binding protein 2	CRABP2	4721100	26024000	15272000	5277500	10964000	4890600	22104000	19759000	778980	1094700	3404100	308330	7231700	642010	15989000	32083000	42636000	13	0	67
P29401;P29401-2;B4E022	Transketolase	TKT	206590000	126450000	96187000	95560000	79228000	83588000	90673000	124150000	101640000	144650000	111520000	134100000	136970000	59141000	152000000	98853000	102800000	35	0	393
P29508;P29508-2;F8W9L1;H0Y5H9;P48594	Serpin B3;Serpin B4	SERPINB3;SERPINB4	0	0	0	0	84286	0	38901000	0	60435	183220	429750	210630	388510	15868000	271480	0	35950	12	0	17
P29536-2;P29536	Leiomodin-1	LMOD1	0	0	738990	5384700	533370	0	0	0	274130	314020	0	0	245370	0	308510	0	0	4	0	3
P29590-5;P29590;P29590-4;P29590-2;P29590-9;P29590-3;P29590-8;P29590-12;P29590-11;H3BT57;P29590-13;P29590-14;P29590-10;H3BT29	Protein PML	PML	5239600	11628000	1808400	2044600	2927800	3334800	923960	1159700	5237700	5534200	3192300	2317900	14840000	973910	8750000	4435300	2865900	16	0	36
P29622	Kallistatin	SERPINA4	1149500	2547500	640340	1141700	768230	2254800	5404700	8065600	815500	626860	1802600	625340	0	7415600	393090	3763300	8815700	9	0	17
P29692-3;E9PL71	Elongation factor 1-delta	EEF1D	907990	444580	0	0	0	0	0	585880	571390	0	1240100	0	0	0	1765400	0	0	1	0	3
P29966	Myristoylated alanine-rich C-kinase substrate	MARCKS	13202000	11349000	10715000	2383700	2910500	10549000	6734600	14970000	11599000	12064000	14732000	8409400	15770000	1540400	15567000	14792000	30187000	11	0	81
P29992;K7EL62;O95837	Guanine nucleotide-binding protein subunit alpha-11;Guanine nucleotide-binding protein subunit alpha-14	GNA11;GNA14	1803700	2136300	4186900	4375000	2644300	2297100	0	2634900	2506000	1862000	0	0	2516900	0	2037200	2506400	1840200	5	0	7
P30040;F8VY02	Endoplasmic reticulum resident protein 29	ERP29	25262000	7627400	3734900	2526500	1871500	1294500	3291000	14774000	7835500	10743000	6663500	10948000	9034200	2500900	12457000	11472000	9270500	9	0	45
P30041	Peroxiredoxin-6	PRDX6	79705000	75440000	105020000	150810000	135820000	115270000	111330000	73371000	118520000	104060000	114120000	154340000	133080000	125970000	68059000	85815000	85305000	23	0	328
P30042;H7C1F6;P30042-2;H7C2G3;F2Z2Q0;H7BYH1	ES1 protein homolog, mitochondrial	C21orf33	12905000	6908200	5718500	6212200	8293100	7545600	2933300	5911800	7456400	8195700	4926700	11499000	9333200	1542400	6242400	7037800	4121700	7	0	28
P30043;M0R192	Flavin reductase (NADPH)	BLVRB	42437000	17990000	24885000	14535000	70486000	82150000	82122000	26895000	96583000	61086000	112780000	121450000	110450000	84210000	19050000	30513000	16630000	12	0	161
P30044-2;P30044;P30044-3	Peroxiredoxin-5, mitochondrial	PRDX5	30483000	44574000	37567000	26051000	30341000	28383000	50440000	31402000	57660000	58153000	55157000	42433000	49722000	56403000	38876000	37205000	36428000	15	0	136
P30046;B5MC82;B7Z522;A6NHG4;J3KQ18	D-dopachrome decarboxylase;D-dopachrome decarboxylase-like protein	DDT;DDTL	3931500	5830900	5315100	5476300	8334200	7632200	6031700	7060800	24033000	11321000	11731000	22000000	13509000	15502000	9227400	8523000	5724500	9	0	51
P30047;H0YNM1;P30047-2	GTP cyclohydrolase 1 feedback regulatory protein	GCHFR	6059300	0	0	0	344290	0	2982000	0	183830	292970	0	0	289710	0	0	361260	0	3	0	5
P30048-2;P30048	Thioredoxin-dependent peroxide reductase, mitochondrial	PRDX3	37796000	29994000	30988000	20452000	31361000	29830000	12386000	26124000	36894000	37374000	26485000	38232000	33525000	10573000	27918000	33635000	25050000	13	0	110
P30049	ATP synthase subunit delta, mitochondrial	ATP5D	7058600	14011000	6538300	3579300	4282400	5652100	3576800	6912100	7101000	4626100	6570600	4613300	5064900	1993900	4915600	6822000	6770800	3	0	43
P30050;P30050-2	60S ribosomal protein L12	RPL12	14696000	13584000	10289000	11225000	8164200	12327000	7201600	22198000	18581000	14556000	16413000	11298000	21698000	6126200	20995000	20218000	18080000	7	0	69
P30084	Enoyl-CoA hydratase, mitochondrial	ECHS1	7780100	8851300	6404900	4262500	7610900	6078800	3500200	9448500	14950000	11024000	11682000	8677200	4045000	3427000	14298000	12204000	11163000	14	0	65
P30085;Q5T0D2;P30085-2	UMP-CMP kinase	CMPK1	17537000	15845000	14851000	9123300	9464800	12636000	26175000	16468000	25145000	25470000	31909000	26675000	18616000	16960000	21869000	16255000	18051000	13	0	100
P30086	Phosphatidylethanolamine-binding protein 1;Hippocampal cholinergic neurostimulating peptide	PEBP1	78792000	60728000	80122000	72856000	112600000	61672000	125630000	68649000	110550000	78964000	96014000	73552000	80586000	123210000	109810000	103410000	84965000	16	0	216
P30101	Protein disulfide-isomerase A3	PDIA3	160520000	165620000	103510000	58633000	63615000	92055000	51125000	184750000	182670000	203040000	129600000	152070000	188410000	67965000	233120000	203480000	216690000	44	0	512
P30153;B3KQV6;C9J9C1	Serine/threonine-protein phosphatase 2A 65 kDa regulatory subunit A alpha isoform	PPP2R1A	19960000	23848000	24087000	20092000	20919000	15691000	19633000	25768000	29813000	25164000	22427000	19875000	21802000	15179000	24440000	23348000	19870000	24	0	145
P30273	High affinity immunoglobulin epsilon receptor subunit gamma	FCER1G	11302000	3355600	604940	291920	333240	1617700	0	309920	922200	1533900	465900	1165100	793950	0	847670	349420	0	4	0	7
P30405;R4GN99;P30405-2	Peptidyl-prolyl cis-trans isomerase F, mitochondrial;Peptidyl-prolyl cis-trans isomerase	PPIF	1753000	0	0	811080	0	0	0	0	0	0	0	1215500	854380	0	0	0	0	2	0	3
P30453;P30457;P30450;P30456	HLA class I histocompatibility antigen, A-34 alpha chain;HLA class I histocompatibility antigen, A-66 alpha chain;HLA class I histocompatibility antigen, A-26 alpha chain;HLA class I histocompatibility antigen, A-43 alpha chain	HLA-A	3418400	20260000	7102100	0	403640	2941400	0	3194800	20741000	0	0	568040	452930	0	0	2065200	794120	6	0	18
P30460	HLA class I histocompatibility antigen, B-8 alpha chain	HLA-B	16357000	13418000	9633200	3017000	5236200	10385000	2275500	8073700	4773500	10250000	7312100	2270100	6154400	0	8205400	3422700	5493700	13	0	53
P30475;Q29836;Q29718	HLA class I histocompatibility antigen, B-39 alpha chain;HLA class I histocompatibility antigen, B-67 alpha chain;HLA class I histocompatibility antigen, B-82 alpha chain	HLA-B	2640100	0	0	0	0	0	0	0	0	0	0	0	0	0	0	0	0	1	0	2
P30479	HLA class I histocompatibility antigen, B-41 alpha chain	HLA-B	2282600	2426400	1820100	0	0	4188100	0	1454600	985210	0	0	2045900	796240	0	0	1204700	1132700	2	0	16
P30481	HLA class I histocompatibility antigen, B-44 alpha chain	HLA-B	0	0	0	0	0	0	0	0	0	0	0	969290	497560	0	0	0	0	1	0.0018895	1
P30490	HLA class I histocompatibility antigen, B-52 alpha chain	HLA-B	0	0	0	0	0	0	0	0	0	0	0	0	0	0	2518800	0	0	1	0.00051813	1
P30491;P30685	HLA class I histocompatibility antigen, B-53 alpha chain;HLA class I histocompatibility antigen, B-35 alpha chain	HLA-B	3105100	0	1877200	0	0	0	0	0	1035300	3730300	0	0	0	399730	880750	0	0	3	0	5
P30520	Adenylosuccinate synthetase isozyme 2	ADSS	0	0	0	0	0	0	0	0	457660	606290	0	307120	0	0	0	0	0	2	0.0053643	1
P30533	Alpha-2-macroglobulin receptor-associated protein	LRPAP1	3151500	1536200	1257000	1104500	1715800	1052600	0	1769100	1916300	1429000	1364600	1587100	2269900	789770	9811700	3393200	2128100	10	0	16
P30566	Adenylosuccinate lyase	ADSL	312410	157820	0	0	0	0	0	205010	366300	511640	0	0	386680	0	0	0	0	1	0.0087108	3
P30740;P30740-2	Leukocyte elastase inhibitor	SERPINB1	16088000	11323000	9148800	4362300	5913900	14804000	8556100	7252900	10845000	15972000	19038000	22453000	8465600	16895000	9678600	7740800	6676400	18	0	99
P30837	Aldehyde dehydrogenase X, mitochondrial	ALDH1B1	3320500	0	2752800	2801900	2774300	819400	936690	753390	1186800	1196500	515070	387300	1017800	0	768140	975540	962380	7	0	9
P31040;P31040-2;D6RFM5;P31040-3	Succinate dehydrogenase [ubiquinone] flavoprotein subunit, mitochondrial	SDHA	11467000	8515300	10466000	6712400	6458800	5526000	2602300	8692600	11116000	7156300	7431600	6233800	7165600	1072300	6896000	6691100	5613400	15	0	70
P31146;H3BRY3;H3BTU6	Coronin-1A;Coronin	CORO1A	47840000	14366000	17441000	2348100	3885800	24731000	10516000	7104500	23843000	31435000	9807700	23733000	12552000	3237500	8845700	5202400	6527400	22	0	108
P31150	Rab GDP dissociation inhibitor alpha	GDI1	7216500	8118400	9183100	9852400	7262100	5419300	5203100	5642500	6181700	6048000	6035700	4889600	6073900	4037900	6984200	5904800	5412000	6	0	41
P31153;P31153-2	S-adenosylmethionine synthase isoform type-2	MAT2A	2850900	3443300	1009900	1494900	1001100	794100	1415800	2618400	2263800	4965600	2406400	2154500	2497700	1363100	2372600	3022400	2605000	8	0	33
P31689;P31689-2	DnaJ homolog subfamily A member 1	DNAJA1	336420	492050	0	325910	0	0	748520	766820	375440	974530	619690	363120	0	558180	0	529340	0	3	0.0054152	3
P31930	Cytochrome b-c1 complex subunit 1, mitochondrial	UQCRC1	12735000	10321000	7788000	5385300	7622200	2469500	0	10404000	8635600	10067000	3334700	9885500	10422000	471070	9813800	11949000	10255000	15	0	80
P31937;H7BZL2	3-hydroxyisobutyrate dehydrogenase, mitochondrial	HIBADH	4981100	928610	2500100	1309600	3091400	1782400	0	5066400	4738000	3882400	1126600	3530800	4842400	0	6080900	5836300	4575300	8	0	31
P31939;P31939-2	Bifunctional purine biosynthesis protein PURH;Phosphoribosylaminoimidazolecarboxamide formyltransferase;IMP cyclohydrolase	ATIC	3822500	6405700	2968900	4392400	764330	1932500	2704000	10487000	5912500	7428600	3900600	2791700	2233100	0	4051700	5334900	4383600	13	0	31
P31942-2;P31942;P31942-3;P31942-4	Heterogeneous nuclear ribonucleoprotein H3	HNRNPH3	11526000	10989000	4505000	4535200	5073400	4963200	1908700	14060000	11850000	15488000	9225700	9008300	16810000	308800	20908000	15817000	12378000	9	0	81
P31946-2;P31946	14-3-3 protein beta/alpha;14-3-3 protein beta/alpha, N-terminally processed	YWHAB	57044000	47978000	57781000	44798000	41773000	50100000	40906000	47117000	53078000	49207000	51344000	41580000	41181000	33215000	56930000	48735000	55346000	17	0	155
P31947-2;P31947	14-3-3 protein sigma	SFN	26786000	18348000	22806000	19033000	14550000	17669000	21348000	18883000	32835000	41172000	47766000	32980000	23689000	16221000	32041000	14101000	20967000	7	0	64
P31948;P31948-2;P31948-3	Stress-induced-phosphoprotein 1	STIP1	17524000	9370300	9920900	12453000	6564100	10213000	4231000	20726000	20191000	26078000	13259000	19982000	20424000	6673900	26623000	22254000	24417000	29	0	138
P31949	Protein S100-A11;Protein S100-A11, N-terminally processed	S100A11	68332000	47985000	44989000	19610000	21042000	22859000	51815000	25612000	52242000	40697000	68438000	55982000	58292000	112060000	96565000	53001000	29043000	7	0	136
P31995-4;P31995-3;P31995-2;P31994-2;P31994-3;P31994;P31995	Low affinity immunoglobulin gamma Fc region receptor II-c;Low affinity immunoglobulin gamma Fc region receptor II-b	FCGR2C;FCGR2B	1103800	0	718740	0	0	807120	0	0	0	0	0	0	0	0	0	0	0	2	0.0023234	4
P32119;A6NIW5	Peroxiredoxin-2	PRDX2	96977000	193970000	156640000	114640000	442880000	588170000	602360000	247250000	550760000	500780000	709760000	946610000	785030000	677100000	160660000	277920000	323630000	20	0	386
P32455	Interferon-induced guanylate-binding protein 1	GBP1	3151800	442350	363380	515320	221830	0	0	350110	492700	358020	0	0	301080	0	312550	0	131800	4	0	6
P32456	Interferon-induced guanylate-binding protein 2	GBP2	2696100	458970	925540	856420	1241900	0	0	623750	2758300	2919700	875880	1965900	2269800	0	2037100	531060	0	5	0	16
P32969;D6RAN4;H0Y9V9;E7ESE0	60S ribosomal protein L9	RPL9	9734600	4284500	4075100	3812900	3260600	3455600	1522500	14078000	6642700	6014600	6502300	4488000	6833700	1397500	9492800	10659000	7750700	9	0	46
P33121-3;P33121;E7EPM6;P33121-2;B7Z3Z9;D6RER0	Long-chain-fatty-acid--CoA ligase 1	ACSL1	7407200	90519	187110	0	0	0	0	0	199510	0	0	193770	159120	0	209010	42486	80342	14	0	18
P33176	Kinesin-1 heavy chain	KIF5B	2340700	1836500	1323200	1427700	702650	933540	0	2483200	3349200	4095400	1538100	1256000	1812500	0	4331000	1764500	1400300	9	0	17
P33241;P33241-3;P33241-2;E7EMG9;E9PBD8	Lymphocyte-specific protein 1	LSP1	24383000	1332900	2101500	733100	197080	500790	0	848960	4647100	4644200	983900	2062700	1896700	373490	609260	309680	155550	12	0	28
P33316;H0YKI0	Deoxyuridine 5-triphosphate nucleotidohydrolase, mitochondrial	DUT	0	0	0	0	0	0	0	347380	393630	357770	265920	0	0	0	0	0	0	1	0.006225	2
P33316-2;H0YNW5;H0YKC5;H0YNJ9	Deoxyuridine 5-triphosphate nucleotidohydrolase, mitochondrial	DUT	634470	730130	588170	178030	449280	448020	0	2132300	569650	523610	470820	0	519040	0	622430	1429300	726700	6	0	7
P33991	DNA replication licensing factor MCM4	MCM4	0	645330	0	0	0	0	0	2614700	318190	0	0	0	0	0	0	1285600	2484200	4	0	4
P33993;P33993-3;P33993-2	DNA replication licensing factor MCM7	MCM7	0	1332300	0	0	0	0	0	4512000	0	332160	0	0	0	0	0	1004200	604780	6	0	5
P34810;P34810-2;P34810-3	Macrosialin	CD68	10605000	0	748790	0	0	307780	0	0	0	231130	0	0	0	0	299280	0	0	3	0	5
P34896-4;P34896-2;P34896;P34896-3	Serine hydroxymethyltransferase, cytosolic	SHMT1	0	0	0	0	279040	0	0	947260	197260	200760	0	0	160200	0	156720	0	0	2	0.00050891	2
P34932	Heat shock 70 kDa protein 4	HSPA4	21007000	23448000	15399000	16965000	10074000	3544700	15102000	26880000	19043000	19710000	18741000	14446000	19199000	6025000	19323000	21389000	21994000	32	0	148
P35221;P35221-2;G3XAM7	Catenin alpha-1	CTNNA1	1229600	4101900	5110400	1278100	4382900	1184400	393090	10712000	11683000	24005000	6550000	6404800	11771000	1159900	20986000	10033000	6616100	20	0	57
P35232;C9JW96;E9PCW0;C9JZ20;E7ESE2	Prohibitin	PHB	28303000	22187000	24725000	17998000	21853000	15385000	7133300	29201000	33777000	27335000	31448000	24568000	32594000	3317600	29294000	26611000	19704000	20	0	146
P35237	Serpin B6	SERPINB6	12205000	9377900	11651000	15328000	13337000	11445000	7963900	8574900	12817000	15545000	8844900	7683900	11363000	5184500	12461000	16440000	11490000	14	0	74
P35241;P35241-5;P35241-4	Radixin	RDX	1003400	1873700	603160	957460	0	504820	824530	1051800	593730	666850	482140	719400	865750	830540	1027700	1684500	1361100	4	0	6
P35268;K7EJT5;K7EP65;K7EKS7;K7ELC4;K7EMH1;K7ERI7	60S ribosomal protein L22	RPL22	1443000	1208200	506780	680820	760910	1065600	551480	1347900	1147100	1255000	641810	1266600	1646200	615510	2077900	1567900	951620	2	0.0004931	9
P35442	Thrombospondin-2	THBS2	1070000	0	0	0	0	0	0	0	0	0	0	0	0	0	0	0	0	1	0.00051921	2
P35542	Serum amyloid A-4 protein	SAA4	1776400	7863100	1439500	2114000	3077900	13650000	43290000	22174000	6469500	4141900	10946000	13429000	5747000	43738000	4837900	17097000	20366000	7	0	77
P35555	Fibrillin-1	FBN1	2131500	518080	21765000	16555000	2304700	6694900	1435400	315800	826770	0	551860	272220	0	0	0	665450	0	14	0	22
P35579;P35579-2	Myosin-9	MYH9	566880000	320290000	527360000	553020000	320110000	286560000	47130000	319280000	358820000	640280000	282770000	540490000	461670000	18274000	535030000	299630000	283370000	153	0	1430
P35606-2;P35606	Coatomer subunit beta	COPB2	18687000	17325000	14568000	5658400	6134600	7341300	11552000	17312000	18281000	15186000	14929000	9894900	11984000	5179200	13071000	12940000	15983000	18	0	99
P35613-2;P35613;P35613-3;P35613-4;I3L192	Basigin	BSG	3383800	3892300	4131500	3183500	2578700	3595400	2161500	3678400	4009600	5281400	2946000	3530700	3433300	1290000	3679100	3384100	3546400	6	0	33
P35637-2;P35637;H3BPE7	RNA-binding protein FUS	FUS	7389600	12512000	4862000	4394800	1261800	1942500	0	26223000	21515000	15719000	6282400	12003000	34108000	0	36095000	24336000	22651000	9	0	65
P35749;P35749-2	Myosin-11	MYH11	58140000	30252000	1218200000	2866100000	940610000	94648000	4208400	35104000	30603000	61081000	19936000	47019000	52949000	2505000	60361000	29517000	23916000	179	0	615
P35749-4;P35749-3	Myosin-11	MYH11	0	0	2113000	0	883250	0	0	0	0	0	0	0	0	0	0	0	0	1	0	4
P35754	Glutaredoxin-1	GLRX	7097800	4572100	4165600	2455900	4369200	8705100	7294900	2683000	8202200	5884300	4879000	9047100	4766500	11701000	3187100	4042300	1810900	8	0	33
P35813-2;P35813;P35813-3	Protein phosphatase 1A	PPM1A	640530	561390	0	337060	0	274760	491340	621660	426100	428120	314420	325630	244300	0	404730	267600	366950	3	0.00050251	5
P35858;P35858-2	Insulin-like growth factor-binding protein complex acid labile subunit	IGFALS	0	465970	450730	0	339990	470910	3066300	943890	0	538440	0	0	0	1426300	331140	599970	565740	3	0.0023052	4
P35914	Hydroxymethylglutaryl-CoA lyase, mitochondrial	HMGCL	1336700	0	0	0	0	419180	325940	549210	966050	1195700	591470	579520	642980	0	740960	708440	733550	4	0	5
P35998;P35998-2	26S protease regulatory subunit 7	PSMC2	4717100	4788800	1657200	2029900	1447900	2906000	1322400	2920900	4854900	3155400	3642000	3283600	3967800	1609000	3100400	3727400	3743800	9	0	37
P36269-2;P36269;P36269-3	Gamma-glutamyltransferase 5;Gamma-glutamyltransferase 5 heavy chain;Gamma-glutamyltransferase 5 light chain	GGT5	1914500	905280	5487500	6193700	2757200	8066900	1199100	0	0	304010	949270	0	1289000	876500	1367800	309890	0	5	0	11
P36405	ADP-ribosylation factor-like protein 3	ARL3	2646800	3985700	3542700	2620200	2318500	1741700	3926800	5401900	3599900	2117600	2128700	1443800	2764200	1851400	4402100	5820000	6185500	6	0	26
P36507	Dual specificity mitogen-activated protein kinase kinase 2	MAP2K2	946780	896620	706830	972030	963940	0	1285100	1266700	1611400	1159900	805210	492110	339110	728250	1041900	1605100	727770	4	0	9
P36542-2;P36542	ATP synthase subunit gamma, mitochondrial	ATP5C1	8575700	3188000	5560500	1279600	0	3546600	951920	5965800	3488100	12228000	1203400	5212300	4028400	790000	3648400	3995800	4038100	9	0	19
P36543-2;P36543;C9J8H1;P36543-3	V-type proton ATPase subunit E 1	ATP6V1E1	10325000	397020	0	0	0	0	0	670700	942640	1387300	784570	2111100	2121200	0	1571300	382720	0	5	0	8
P36551;H0YA22	Oxygen-dependent coproporphyrinogen-III oxidase, mitochondrial	CPOX	597610	375230	300740	0	0	0	0	284880	0	385600	313730	396590	395000	0	856470	0	0	3	0	3
P36578;H3BM89	60S ribosomal protein L4	RPL4	3566900	3032000	1280400	709300	2232200	1693100	892280	4931800	4930600	1044200	2056100	824480	1232200	0	899860	1126800	915550	9	0	14
P36871;P36871-2;P36871-3	Phosphoglucomutase-1	PGM1	22962000	5024800	7348100	9539100	2259500	1415900	6315900	5496300	4752200	9947200	515650	4858700	4705900	1831000	5369300	3455900	3576900	17	0	52
P36955	Pigment epithelium-derived factor	SERPINF1	19377000	13927000	18828000	40186000	22745000	27848000	32468000	22985000	1013300	4419500	26403000	10243000	11445000	36756000	23321000	27551000	27132000	16	0	108
P36957;P36957-2	Dihydrolipoyllysine-residue succinyltransferase component of 2-oxoglutarate dehydrogenase complex, mitochondrial	DLST	9152700	4324400	4581700	5091400	4586100	2806400	2924300	5899800	8039700	8403200	4485300	5429900	6508400	2289100	6441300	4337300	3543000	10	0	61
P36959	GMP reductase 1	GMPR	353920	318400	359090	501630	510430	310470	0	259410	2015200	1482700	634630	1479400	2290100	646570	440750	373620	427980	4	0	7
P37108;H0YLA2	Signal recognition particle 14 kDa protein	SRP14	1347000	2285100	1291100	1053300	0	0	1092300	2187900	1421600	3238600	2403400	1714100	2815200	0	6017900	2763800	2505100	4	0	19
P37235;E9PC71	Hippocalcin-like protein 1	HPCAL1	861040	685770	879370	1450000	711560	1179300	940300	735400	727630	992220	709870	1186100	622050	649680	797330	647390	884510	3	0	10
P37802;P37802-2;X6RJP6	Transgelin-2	TAGLN2	106110000	57292000	100060000	74050000	90467000	71990000	32124000	45366000	86589000	87000000	81961000	89304000	90892000	32209000	104660000	49694000	52164000	21	0	261
P37837;F2Z393	Transaldolase	TALDO1	55242000	28030000	23244000	27419000	29912000	27105000	31495000	31912000	58319000	58047000	54079000	63395000	51039000	35448000	53514000	34606000	21971000	23	0	208
P38117;P38117-2	Electron transfer flavoprotein subunit beta	ETFB	6093100	6556400	3032500	3556100	4175700	4390000	0	6224900	6518900	3464900	4781700	3138900	4374800	785720	5092500	5344100	3963700	10	0	47
P38159;H0Y6E7;H3BT71;Q96E39	RNA-binding motif protein, X chromosome;RNA-binding motif protein, X chromosome, N-terminally processed;RNA binding motif protein, X-linked-like-1	RBMX;RBMXL1	25394000	30910000	13920000	19392000	14403000	22370000	13343000	36127000	31055000	49027000	27103000	35958000	68218000	1724100	60101000	44169000	31616000	14	0	112
P38571-2;P38571;Q5T073	Lysosomal acid lipase/cholesteryl ester hydrolase	LIPA	18352000	0	0	0	0	0	0	0	0	0	0	0	0	0	0	173320	202050	5	0	9
P38606-2;P38606	V-type proton ATPase catalytic subunit A	ATP6V1A	47261000	4401500	6306200	2046300	276950	4441300	2348300	9249100	12473000	10951000	4816100	14500000	7808100	2381400	9500000	4301600	3753700	25	0	72
P38646	Stress-70 protein, mitochondrial	HSPA9	64146000	60260000	42108000	25901000	32708000	47210000	20738000	59476000	56537000	59275000	45182000	53270000	59608000	17522000	68733000	56180000	59862000	34	0	268
P38919	Eukaryotic initiation factor 4A-III;Eukaryotic initiation factor 4A-III, N-terminally processed	EIF4A3	4377200	4835500	1747100	3435100	1683900	1418600	528870	6412100	3432600	4635900	3021800	3345000	4641500	0	5760200	3342700	3181400	9	0	35
P39019;A0A075B6E2	40S ribosomal protein S19	RPS19	7586400	4775200	1463600	880140	492410	0	917010	9502900	2600600	12774000	1883700	3407000	15059000	696410	11825000	8603200	2719300	13	0	46
P39023;G5E9G0;B5MCW2	60S ribosomal protein L3	RPL3	7110400	2226700	1590000	581870	518020	700510	1510700	1440200	1298800	3558700	1398900	3206100	1910800	1304900	1272000	1165200	1326600	8	0	16
P39059	Collagen alpha-1(XV) chain;Restin;Restin-2;Restin-3;Restin-4	COL15A1	2088400	286350	14647000	53742000	24745000	3471400	96178	198630	0	0	176490	0	0	0	430800	102260	0	13	0	31
P39060-2;P39060-1;P39060;H7BXV5;H7C457	Collagen alpha-1(XVIII) chain;Endostatin	COL18A1	12819000	6575300	70579000	42901000	38434000	18518000	1548900	5336200	3151400	316620	1977100	419090	3481700	900800	5559600	7418400	2262600	12	0	58
P39656-3;P39656;P39656-2	Dolichyl-diphosphooligosaccharide--protein glycosyltransferase 48 kDa subunit	DDOST	22148000	29034000	21371000	13787000	14208000	21278000	10319000	26649000	22114000	17606000	17348000	13097000	18506000	11368000	18640000	24048000	24391000	15	0	127
P39687;H0YN26	Acidic leucine-rich nuclear phosphoprotein 32 family member A	ANP32A	31123000	50422000	31947000	14608000	18771000	19345000	17063000	45715000	38093000	43318000	46588000	40045000	47508000	10983000	49837000	50647000	40076000	13	0	86
P40121;P40121-2;E7ENU9	Macrophage-capping protein	CAPG	252050000	16449000	20417000	10359000	15553000	18350000	17104000	11547000	24879000	27535000	25232000	27499000	17728000	17830000	19147000	13023000	14688000	17	0	157
P40227;P40227-2	T-complex protein 1 subunit zeta	CCT6A	27349000	24666000	23779000	16768000	16455000	28679000	16313000	32178000	29245000	29681000	21900000	25687000	24882000	10166000	24770000	29158000	31601000	22	0	141
P40261	Nicotinamide N-methyltransferase	NNMT	10229000	9158900	3825000	977670	1288300	7792500	2456600	974050	16186000	8823800	5415900	5040500	9338700	9803600	5372100	300940	260780	8	0	50
P40306;J3QQN1	Proteasome subunit beta type-10	PSMB10	3112000	3522300	1426600	794160	562470	1075000	1188300	1093700	885740	2274600	1153500	1235300	1559800	471000	1381200	998010	1378800	6	0	11
P40763-3;P40763-2;P40763;G8JLH9	Signal transducer and activator of transcription 3;Signal transducer and activator of transcription	STAT3	3417000	2498600	3277600	2440500	1345600	2556000	4032400	2522800	2957300	2570900	1863400	1525600	1941100	0	2279500	3297600	2393900	7	0	9
P40925;P40925-3;P40925-2;B9A041;C9JF79	Malate dehydrogenase, cytoplasmic;Malate dehydrogenase	MDH1	71396000	41871000	41021000	42054000	47385000	35132000	50030000	38542000	54232000	40722000	39578000	46256000	50369000	46035000	47607000	45577000	44693000	19	0	196
P40926;P40926-2;G3XAL0	Malate dehydrogenase, mitochondrial;Malate dehydrogenase	MDH2	44578000	44093000	32344000	25978000	45185000	25303000	17137000	47878000	53279000	51128000	34164000	43588000	43791000	4529400	43436000	60235000	38716000	19	0	185
P40939	Trifunctional enzyme subunit alpha, mitochondrial;Long-chain enoyl-CoA hydratase;Long chain 3-hydroxyacyl-CoA dehydrogenase	HADHA	24933000	7993900	9636900	8850400	5606000	4062700	369730	10903000	14337000	23484000	8096600	12563000	11596000	591770	9586400	10006000	5787000	25	0	94
P41091;Q2VIR3;F8W810;Q2VIR3-2;H7BZU1	Eukaryotic translation initiation factor 2 subunit 3;Putative eukaryotic translation initiation factor 2 subunit 3-like protein	EIF2S3;EIF2S3L	3647600	3064000	2434200	1031700	0	1392200	3131900	2243900	2152300	3660500	2558300	3314500	2063100	0	3045700	2138200	2240900	8	0	15
P41208;Q12798	Centrin-2;Centrin-1	CETN2;CETN1	478630	1604700	618910	662600	703060	539300	0	1211400	460550	760140	788130	0	1282000	880270	1855800	2385500	1597400	3	0	11
P41218	Myeloid cell nuclear differentiation antigen	MNDA	2050200	0	275830	0	0	1756600	0	0	0	1656500	0	3388700	0	0	0	0	0	3	0	6
P41250	Glycine--tRNA ligase	GARS	3881100	1681000	1530800	1827700	937420	0	0	2313800	2424600	1829500	2231700	3033800	2468500	0	2456000	2622700	1962300	10	0	19
P42025	Beta-centractin	ACTR1B	982010	433120	484890	0	199630	0	0	0	525380	421630	0	255960	1008800	0	788270	554000	0	1	0.0018975	5
P42126;H3BS70;Q96DC0;P42126-2	Enoyl-CoA delta isomerase 1, mitochondrial	ECI1;DCI	2185700	5056600	3060900	1894900	3711300	1239300	2735000	7268500	4554800	7871600	3484500	4109800	0	0	4907300	5883700	3038500	7	0	31
P42331-3;P42331-6;F8WAV9;C9JB56;H7C4P1;P42331-2;P42331-5;P42331;P42331-4	Rho GTPase-activating protein 25	ARHGAP25	402290	0	0	0	0	0	0	0	516600	0	720760	0	0	0	0	0	2612800	2	0.0040798	2
P42574;C9JXR7;A8MVM1	Caspase-3;Caspase-3 subunit p17;Caspase-3 subunit p12	CASP3	527590	0	733460	0	0	222320	557560	446270	589700	742550	400200	179960	236950	240010	398340	364520	311360	2	0.0014486	5
Q5T4L4;P42677	40S ribosomal protein S27	RPS27	2877500	1417100	1160400	1108600	0	3666900	369370	4369100	1336500	3612000	0	1989100	3376100	683270	2862700	3855100	3955300	3	0	12
P42704	Leucine-rich PPR motif-containing protein, mitochondrial	LRPPRC	5762800	9285100	2533100	1117400	1127300	1239200	3072700	12579000	5649800	7402800	2269100	4288000	5033200	419980	5507000	7413000	5902000	22	0	58
P42765;K7EME0	3-ketoacyl-CoA thiolase, mitochondrial	ACAA2	19565000	5957500	3740400	1172400	1678400	3987600	0	3626000	5280100	4888300	402470	3507200	4319500	0	3874800	3780200	4128900	15	0	34
P42766;F2Z388	60S ribosomal protein L35	RPL35	785040	1014000	0	397920	0	838970	556300	1258800	1037300	1030100	0	930020	481700	658820	1290200	1439700	1408900	2	0.0032095	7
P42785;P42785-2	Lysosomal Pro-X carboxypeptidase	PRCP	3501400	2950300	432210	836650	545390	694460	436550	1681900	430840	476130	289940	429730	423330	198010	686670	1376600	1391700	4	0	13
P43034;I3L3N5	Platelet-activating factor acetylhydrolase IB subunit alpha	PAFAH1B1	1407900	1537400	1193300	1351900	987440	922820	811890	1405800	2486800	878450	1121400	1029200	965520	823010	1391300	1173800	1151600	6	0	8
P43121;P43121-2	Cell surface glycoprotein MUC18	MCAM	1589700	3256000	12619000	16240000	10146000	1859500	0	1719400	1053300	771620	0	176310	1759400	0	846830	0	588680	10	0	19
P43251-4;P43251;P43251-3;P43251-2	Biotinidase	BTD	203320	279400	219910	0	0	0	2495900	308170	0	0	0	0	0	2052700	294710	0	0	2	0	2
P43304-2;P43304;F8W6E4	Glycerol-3-phosphate dehydrogenase, mitochondrial	GPD2	2238700	0	0	0	0	0	0	1018600	758330	1526400	895240	1491500	1550700	873870	755810	1016900	1031600	6	0	11
P43487-2;P43487;C9JJ34;C9JXG8;C9JGV6;C9JDM3	Ran-specific GTPase-activating protein	RANBP1	9721600	11038000	9027500	7907700	8409400	8526200	10355000	15859000	14997000	11481000	12252000	11083000	14993000	7860700	14018000	21387000	21575000	8	0	72
P43490;Q5SYT8	Nicotinamide phosphoribosyltransferase	NAMPT	7448200	5468700	1833300	1232200	0	7842100	0	5875400	7508000	14625000	6886400	25833000	12066000	0	12584000	1885900	1783000	16	0	53
P43652	Afamin	AFM	1351100	4461600	576970	1438200	1633200	2551200	32358000	8100700	2195400	2060500	8611000	4908800	380880	19388000	2470700	9385700	11170000	9	0	40
P43686;P43686-2	26S protease regulatory subunit 6B	PSMC4	6613400	9522100	5524100	5843100	3453200	3734700	2677700	9816100	9526700	9260500	8959800	6585600	8666400	2756100	10721000	7636200	8379300	13	0	51
P45880-2;P45880;P45880-1;Q5JSD2;Q5JSD1	Voltage-dependent anion-selective channel protein 2	VDAC2	22531000	22019000	20826000	17033000	21399000	18939000	9577600	19911000	27996000	26649000	19908000	22060000	19456000	7718000	17143000	18757000	15385000	15	0	110
P45954-2;P45954	Short/branched chain specific acyl-CoA dehydrogenase, mitochondrial	ACADSB	0	0	0	0	0	0	0	0	5567800	430780	0	0	280420	282670	229090	0	0	5	0	5
P45974-2;P45974	Ubiquitin carboxyl-terminal hydrolase 5	USP5	11917000	12603000	12169000	12492000	11780000	9754400	13937000	14184000	17087000	18981000	13776000	14628000	17036000	2545000	15610000	14366000	14008000	25	0	121
P46060	Ran GTPase-activating protein 1	RANGAP1	1282200	0	0	506390	2247900	0	0	1111600	1358200	2049600	0	2220200	2285700	0	991690	777590	771180	5	0	11
P46063	ATP-dependent DNA helicase Q1	RECQL	5910600	567700	749150	679850	643920	438670	0	688350	841320	1136200	519610	779350	2418400	0	2712600	777080	672750	7	0	8
P46108;P46108-2;I3L297	Adapter molecule crk	CRK	2830100	4185700	4103100	4688200	3892200	0	1720600	2693800	2979000	3639400	2817000	3111900	2695000	0	3085300	3383700	3143900	9	0	28
P46109	Crk-like protein	CRKL	1917700	1117700	2361900	1155100	1460200	808770	792530	836780	958130	2284800	1229800	1887300	2608200	0	1403200	1416900	1987400	3	0	12
P46777;Q5T7N0	60S ribosomal protein L5	RPL5	1490800	1155200	940050	0	347420	590620	950270	820760	1595800	2121000	745090	622370	494720	0	694810	557070	805000	4	0	10
P46781;B5MCT8;C9JM19	40S ribosomal protein S9	RPS9	4081300	2756000	1605600	1559400	1165500	1769300	2702900	5647100	3462500	3898500	2398000	1268200	2150200	1412700	2287300	2162300	2283600	8	0	28
P46783;F6U211;S4R435	40S ribosomal protein S10	RPS10;RPS10-NUDT3	6737500	10306000	5725700	3207400	3511800	2301600	3719400	8146300	4958400	5621200	3502600	3462800	5038900	1542600	9515300	7595500	5493500	7	0	41
P46926;D6RAY7;D6R9P4;D6RFF8;D6RB13;D6R917	Glucosamine-6-phosphate isomerase 1;Glucosamine-6-phosphate isomerase	GNPDA1	8592800	1877900	2521700	2971600	633710	1287900	1235700	1774900	2347700	2045600	2311100	2104300	3646600	331500	2120800	2282500	2234900	10	0	23
P46939;P46939-2	Utrophin	UTRN	589400	0	729180	749790	700540	0	0	0	547110	1641800	0	0	567460	0	597240	529990	0	3	0	3
P46940;H0YLE8	Ras GTPase-activating-like protein IQGAP1	IQGAP1	92696000	34894000	51903000	47494000	41633000	38960000	21845000	28758000	43078000	56876000	32895000	45050000	31086000	18454000	29047000	23867000	23312000	63	0	271
P46977;P46977-2	Dolichyl-diphosphooligosaccharide--protein glycosyltransferase subunit STT3A	STT3A	5777400	4350900	3899400	2053400	1712900	2836600	2155100	4151600	5020600	4725400	1207000	2434600	3761700	2042300	3242800	3185500	3319000	8	0	29
P47755;F8W9N7;C9JUG7;P47755-2	F-actin-capping protein subunit alpha-2	CAPZA2	18634000	11321000	22065000	15334000	15809000	11896000	9681100	9160400	12337000	12600000	9239000	10159000	8503500	12061000	10860000	10840000	13781000	8	0	60
P47897-2;P47897	Glutamine--tRNA ligase	QARS	1519200	1658200	369870	0	186190	435000	653150	2252600	1161300	724240	720840	2475800	1143800	0	2312200	693080	1466100	9	0	15
P47914	60S ribosomal protein L29	RPL29	2758600	1775100	1493700	695700	1001800	1101600	1068600	1086900	951750	716820	839590	446610	512280	0	2680200	0	0	2	0	12
P47985;P0C7P4	Cytochrome b-c1 complex subunit Rieske, mitochondrial;Cytochrome b-c1 complex subunit 11;Putative cytochrome b-c1 complex subunit Rieske-like protein 1	UQCRFS1;UQCRFS1P1	5808100	4955500	4310600	2568000	4166500	2926300	0	3703000	4921100	4904500	3747000	4392800	5976700	1113600	5726300	4649400	5415400	7	0	37
P48047;H7C0C1	ATP synthase subunit O, mitochondrial	ATP5O	5803200	3220100	3579400	3042700	5279500	4611300	1149400	5768800	4774600	8213700	3087200	4747400	6942000	839030	5957600	4716900	3004100	10	0	40
P48059;P48059-4;P48059-2;P48059-5;P48059-3	LIM and senescent cell antigen-like-containing domain protein 1	LIMS1	1944400	0	1439000	1980600	1013700	457990	0	1041800	1030500	3176700	424040	1369000	942110	0	2081200	715770	679600	5	0	10
P48147	Prolyl endopeptidase	PREP	40306000	64006000	51745000	22658000	19130000	10767000	47070000	68233000	75218000	80611000	61619000	55437000	46304000	26985000	69505000	61579000	50274000	17	0	54
P48163	NADP-dependent malic enzyme	ME1	6600800	68388	70884	75995	0	0	0	47170	0	0	0	0	51803	0	0	0	0	6	0	7
P48426-2;P48426;Q5JUT3;H7BXS3;P78356	Phosphatidylinositol 5-phosphate 4-kinase type-2 alpha;Phosphatidylinositol 5-phosphate 4-kinase type-2 beta	PIP4K2A;PIP4K2B	919760	626640	305570	0	0	0	0	0	479390	914350	350660	458330	506630	353050	603910	464390	0	2	0	5
P48506	Glutamate--cysteine ligase catalytic subunit	GCLC	1463100	1055200	588720	788340	1887500	1370700	886260	5664000	3492200	2967400	2636900	5751500	2826600	2143200	818810	5373100	1575800	8	0	25
P48507	Glutamate--cysteine ligase regulatory subunit	GCLM	222130	0	0	0	428600	323320	0	165600	1022000	220970	393510	849850	327340	0	0	244530	263310	2	0	3
P48539	Purkinje cell protein 4	PCP4	0	0	0	1517500	0	0	0	0	0	0	0	0	0	0	0	0	0	1	0	2
P48637;P48637-2	Glutathione synthetase	GSS	5785900	3393400	3680700	2804400	1589200	3058700	5196500	4151300	4794500	4437400	3468900	4809800	5215600	3180700	3797600	5116700	5065200	11	0	48
P48643;B7ZAR1;E9PCA1;E7ENZ3;P48643-2	T-complex protein 1 subunit epsilon	CCT5	18144000	20039000	14998000	13739000	13374000	17833000	13308000	24223000	21007000	23390000	21769000	21701000	21450000	7348600	19492000	21760000	23550000	26	0	122
P48681	Nestin	NES	2836900	19595000	13494000	10577000	7414800	4010600	1246900	10485000	2039800	2609400	2153600	464070	5075700	1135400	9905000	24074000	30226000	33	0	80
P48735;P48735-2	Isocitrate dehydrogenase [NADP], mitochondrial	IDH2	14302000	5230800	2388600	3331000	2411200	672480	886890	9057900	10245000	11256000	3476600	10316000	10406000	478570	12093000	9836900	6976200	16	0	67
P48960-2;P48960-3;P48960	CD97 antigen;CD97 antigen subunit alpha;CD97 antigen subunit beta	CD97	1398700	609090	2744500	2430300	873690	0	0	0	631490	651880	436230	0	792870	0	725210	0	0	3	0	8
P49006	MARCKS-related protein	MARCKSL1	1799700	10373000	3314200	0	1184000	0	5757000	11380000	5957100	6997000	5864200	2304900	5987200	2470700	8135100	7573500	13654000	3	0	20
P49189;P49189-2	4-trimethylaminobutyraldehyde dehydrogenase	ALDH9A1	12940000	8296800	8223600	8240400	9192200	7732800	6452400	9129700	8154900	8151100	6144900	3001700	7140100	6266200	8418600	9375300	7106100	16	0	78
P49207	60S ribosomal protein L34	RPL34	3082300	3500300	949580	593120	427460	501410	858660	2249000	905900	1283000	831620	563710	740050	439400	909780	824830	766650	3	0	7
P49247	Ribose-5-phosphate isomerase	RPIA	230080	918740	799340	1642900	818230	802840	0	537890	937380	1064500	1007400	1434600	1726000	1019200	1079400	960700	1092100	4	0	6
P49257	Protein ERGIC-53	LMAN1	14285000	22565000	7914700	6966800	9432100	12744000	6706200	14575000	16957000	14512000	9217100	10731000	12147000	15892000	17828000	16866000	15958000	13	0	65
P49321;P49321-3;P49321-2;P49321-4;Q5T624;E9PRH9;H0YF33	Nuclear autoantigenic sperm protein	NASP	461190	14974000	1914900	1098800	1356200	1446100	2602200	18376000	4692500	2855200	1402500	1152900	3950700	501170	7117700	16649000	8685900	13	0	36
P49327	Fatty acid synthase;[Acyl-carrier-protein] S-acetyltransferase;[Acyl-carrier-protein] S-malonyltransferase;3-oxoacyl-[acyl-carrier-protein] synthase;3-oxoacyl-[acyl-carrier-protein] reductase;3-hydroxyacyl-[acyl-carrier-protein] dehydratase;Enoyl-[acyl-carrier-protein] reductase;Oleoyl-[acyl-carrier-protein] hydrolase	FASN	4875400	11191000	5049000	2441800	1708200	3515100	6568800	17446000	9600100	4641700	4959000	2095900	1410200	2057400	2725100	6343900	6498700	22	0	40
P49354-2;P49354;B3KVN2;E9PQP6;H0YCW1;H0YE66	Protein farnesyltransferase/geranylgeranyltransferase type-1 subunit alpha	FNTA	2541800	1682500	1968600	1592900	843300	751710	1415500	1851600	978650	1769900	1132400	716780	948090	856090	1481900	1481700	1428700	4	0	13
P49368;B4DUR8;P49368-2	T-complex protein 1 subunit gamma	CCT3	19947000	13464000	9442800	9869100	6361400	11866000	7149900	20452000	14432000	21366000	9982800	13507000	18561000	3555100	14988000	17939000	12805000	24	0	101
P49411	Elongation factor Tu, mitochondrial	TUFM	23543000	13408000	10522000	9256300	10410000	9779800	1536100	21090000	20350000	14983000	12173000	7353000	16550000	3142000	15830000	20860000	15482000	20	0	105
P49419-2;P49419;F8VS02;P49419-4;P49419-3	Alpha-aminoadipic semialdehyde dehydrogenase	ALDH7A1	7137500	4754800	4720900	6925400	5204000	1642000	3265500	9871700	5813300	8139600	3309000	4803000	5514800	1048000	8242300	11402000	3627900	17	0	51
P49458;E9PE20;P49458-2	Signal recognition particle 9 kDa protein	SRP9	4957800	6800300	2745900	3266000	2243000	3332400	3915100	12732000	6564000	5765600	6557300	4178500	10958000	0	13788000	11707000	11710000	5	0	41
P49588	Alanine--tRNA ligase, cytoplasmic	AARS	7670400	9459200	6975200	5907600	2096500	1000600	6396400	11974000	5360500	5323400	4943300	1251000	5209900	2512200	8266800	12424000	11832000	18	0	59
Q5T5C7;P49591	Serine--tRNA ligase, cytoplasmic	SARS	2659700	2539800	834390	2546000	817310	941470	0	2229100	2108600	3374900	1412300	2101800	2025300	0	3253600	2583900	1469600	8	0	26
P49593;B5MCT7;A8MX49;P49593-2	Protein phosphatase 1F	PPM1F	657550	668860	0	880330	0	898590	0	0	0	728710	0	0	0	0	331770	730990	642560	3	0	5
P49720	Proteasome subunit beta type-3	PSMB3	8211200	5723300	4710200	3388800	3926400	0	3825500	5665700	7447600	7798100	7192800	2899700	3618000	4193300	5782300	7673900	4693600	6	0	36
P49721	Proteasome subunit beta type-2	PSMB2	7398000	7964900	4706900	1896000	1837000	1568500	2985100	5541500	6198500	8133000	4639700	4769500	7744600	3553500	3947500	6128700	4912700	9	0	33
P49748-2;P49748;P49748-3	Very long-chain specific acyl-CoA dehydrogenase, mitochondrial	ACADVL	8375600	6814200	2575500	3953800	1477700	1416800	252290	4679500	4263100	6563500	672050	1175600	6907600	585820	10314000	9055900	1103900	18	0	53
Q86TX2;P49753;B3KSA0;G3V4F2;P49753-2	Acyl-coenzyme A thioesterase 1;Acyl-coenzyme A thioesterase 2, mitochondrial	ACOT1;ACOT2	1680100	0	370900	420390	353360	0	0	344710	278450	336180	0	0	219970	0	317830	0	0	4	0	4
P49755;G3V2K7	Transmembrane emp24 domain-containing protein 10	TMED10	13358000	16747000	10487000	4748600	7944800	7966700	7655200	15279000	17939000	16493000	11183000	9830100	17495000	8671500	18415000	16281000	16053000	11	0	92
P49773	Histidine triad nucleotide-binding protein 1	HINT1	15495000	19201000	13906000	13107000	18953000	16857000	34730000	18687000	33181000	32199000	18328000	17937000	20692000	11797000	20964000	14448000	15027000	7	0	104
P49788;P49788-2	Retinoic acid receptor responder protein 1	RARRES1	0	0	0	0	0	0	0	0	0	0	0	0	0	2956400	0	0	0	3	0.0062528	3
P49903-2;P49903;Q5T5U6;P49903-4;P49903-3	Selenide, water dikinase 1	SEPHS1	701140	0	455600	460360	713580	728990	0	906400	958410	908770	682080	409580	1428900	0	2613100	1931400	746280	4	0	11
P49915;P49915-2	GMP synthase [glutamine-hydrolyzing]	GMPS	655390	979710	1035500	1119700	511660	0	541640	2735800	1188100	1532200	0	0	2692100	0	2836900	4181600	2614400	6	0	14
P49961-5;P49961;P49961-2;P49961-6;P49961-3;P49961-4	Ectonucleoside triphosphate diphosphohydrolase 1	ENTPD1	1894300	1005400	3391800	4115400	10357000	829960	0	422890	484170	923570	0	0	649730	0	1141700	0	0	5	0	13
P50135	Histamine N-methyltransferase	HNMT	8110800	8993700	8429600	6659000	4041100	5038100	6549700	5596100	12178000	12628000	9909800	7216800	6216100	7169700	11243000	5500200	5628100	9	0	68
P50213;H0YMU3;H0YL72;P50213-2;H0YKD0;H0YLI6	Isocitrate dehydrogenase [NAD] subunit alpha, mitochondrial	IDH3A	2669100	1743300	1834000	1474100	1373800	1190700	817260	2002700	2193700	2117100	1353900	1071100	3447100	931830	2369300	1967700	1622800	5	0	21
P50238	Cysteine-rich protein 1	CRIP1	9396600	3690600	9143500	3573100	2051800	2411500	8884900	7084800	7882200	5766400	4179000	4210400	5075800	3756800	9920300	3481500	2079700	5	0	28
P50281	Matrix metalloproteinase-14	MMP14	0	0	0	0	0	0	0	277010	719820	241860	0	0	212040	0	245710	0	0	1	0.0099138	1
P50395;P50395-2;Q5SX87	Rab GDP dissociation inhibitor beta	GDI2	62903000	48362000	58187000	45059000	38158000	30340000	40424000	53306000	58297000	56537000	49270000	51187000	44115000	34014000	38113000	43743000	41679000	23	0	219
P50402;Q5HY57	Emerin	EMD	2192300	3938300	4215200	2404200	4194500	2600300	0	2614000	3401200	2725600	1971700	2048600	3277900	0	5070700	3125200	3221400	6	0	35
P50453	Serpin B9	SERPINB9	2415800	3243600	2844200	1381200	3705000	4372900	799750	2016400	5742800	5471300	5575000	6294400	2833000	1001900	4747500	1323800	1197900	12	0	31
P50454;E9PPV6;E9PR70;E9PKH2	Serpin H1	SERPINH1	177230000	240330000	72501000	67031000	57272000	115780000	49492000	312270000	172470000	146750000	109470000	103750000	132370000	353770	267510000	313850000	345350000	32	0	354
P50479;P50479-2	PDZ and LIM domain protein 4	PDLIM4	1374200	1410100	6572300	6984800	2876400	2113800	5462800	2086600	2480500	2432300	1772100	1634000	3730600	0	4394100	3263000	1490500	10	0	25
P50502;Q8IZP2;Q8NFI4;H7C3I1;F6VDH7	Hsc70-interacting protein;Putative protein FAM10A4;Putative protein FAM10A5	ST13;ST13P4;ST13P5	17403000	12464000	12884000	23438000	9018000	9910100	5261300	18278000	16253000	14488000	13570000	16096000	21615000	6692600	22888000	21356000	17058000	12	0	93
P50552	Vasodilator-stimulated phosphoprotein	VASP	5155000	2203700	3791000	4696500	4077600	2858700	880560	1119100	6371400	7177000	2896800	7556400	2256400	621240	2929800	1817500	1613400	10	0	31
P50570-3;P50570-2;P50570-5;P50570-4;P50570;E5RHK8;Q9UQ16-5;Q9UQ16-2;Q9UQ16-3;Q9UQ16;Q9UQ16-4	Dynamin-2;Dynamin-3	DNM2;DNM3	2849200	2076800	2730800	1509700	1759400	1635700	1460600	2627600	2957500	5660300	2086500	4202600	3728600	1385700	2184200	1642600	2308000	6	0	16
P50895	Basal cell adhesion molecule	BCAM	641890	2223200	3424600	3808100	1652900	2223700	0	675080	789030	588260	849180	0	908440	0	1104000	732100	727810	4	0	8
P50897;E9PMG2;E9PIA8;Q5T0S4;P50897-2	Palmitoyl-protein thioesterase 1	PPT1	9106700	4538400	2773300	888660	2697600	773980	1951700	6018300	3524900	2459100	2124700	2913500	7505500	1052300	7081300	6231600	5478500	9	0	37
P50914;E7EPB3	60S ribosomal protein L14	RPL14	1823000	3001200	1066100	785190	0	0	1464800	1489400	0	0	0	0	0	0	0	0	0	5	0	8
P50990;P50990-2;P50990-3	T-complex protein 1 subunit theta	CCT8	25250000	32853000	20666000	15821000	22457000	31696000	20079000	32165000	29152000	24820000	26294000	26113000	27507000	13722000	27111000	26801000	28114000	36	0	198
P50991;P50991-2	T-complex protein 1 subunit delta	CCT4	14272000	17344000	11616000	10139000	9462500	15234000	8182500	24506000	17381000	18156000	14203000	15800000	18567000	4679700	14284000	19880000	16094000	22	0	111
P50995-2;P50995	Annexin A11	ANXA11	9695300	2104800	3821200	5201100	6311900	2291200	1426400	3762500	6310500	9589000	7101300	9976100	8364700	1408500	6563100	4774400	1575500	13	0	61
P51148;P51148-2;K7ENY4;K7ERI8;K7ERQ8	Ras-related protein Rab-5C	RAB5C	15622000	10263000	10641000	6915700	7995900	10414000	5954300	7917000	9732000	11624000	10664000	9100600	10449000	6875400	10496000	8215800	9178800	11	0	85
P51149;C9J592;C9J8S3;C9IZZ0	Ras-related protein Rab-7a	RAB7A	34257000	22111000	17288000	12324000	16255000	20622000	12291000	14923000	18600000	17270000	16431000	19576000	16132000	11761000	17158000	13696000	15163000	15	0	107
P51178;P51178-2	1-phosphatidylinositol 4,5-bisphosphate phosphodiesterase delta-1	PLCD1	1424000	1606200	0	1547600	2337900	2640200	1917700	0	1813500	1016000	1488700	1126600	1386100	723970	1351600	1319200	1526200	1	0.0095321	1
P51452;K7ES89;P51452-2	Dual specificity protein phosphatase 3	DUSP3	3483400	2354300	2073700	5107500	3735400	1572300	1710200	1332200	2665100	3092400	2461500	1713500	1251600	0	1954000	797890	811830	5	0	24
P51570;P51570-2;K7ERJ9	Galactokinase	GALK1	2177900	0	1013800	1333000	1232600	961950	1780300	1943400	1124500	867860	864550	831070	2120500	981770	769620	724120	730520	4	0	5
P51571;A6NLM8	Translocon-associated protein subunit delta	SSR4	10617000	20582000	9931000	2601900	4031300	7491300	4270500	8700400	13411000	6055300	6038200	5473100	9903900	4239700	9664800	6807900	8175400	6	0	47
P51572;P51572-2;C9JSP1;C9JQ75;C9J0M4	B-cell receptor-associated protein 31	BCAP31	41510000	25360000	15254000	17775000	10667000	19221000	4573900	20641000	21249000	23162000	13835000	17234000	30385000	6222600	27049000	24632000	18978000	14	0	96
P51659;E7EWE5;P51659-3;P51659-2;E7ER27;G5E9S2;E7ET17	Peroxisomal multifunctional enzyme type 2;(3R)-hydroxyacyl-CoA dehydrogenase;Enoyl-CoA hydratase 2	HSD17B4	29771000	5998500	3033400	1588100	492550	1167000	2088400	7162100	7859400	8107500	2298100	6491400	3997600	2963700	2015600	5091200	4206700	23	0	59
P51665;H3BNT7;H3BTM8	26S proteasome non-ATPase regulatory subunit 7	PSMD7	733930	242470	0	0	0	0	0	845420	0	895410	962690	0	0	0	712980	639620	523060	2	0	4
P51812;E9PMM7;D6R910;B1AXG1;B7Z3B5;E9PGT3;F2Z2J1;Q15418-3;E9PRI4;Q15349;Q15418;Q15349-3;Q15418-2;Q15349-2	Ribosomal protein S6 kinase alpha-3;Ribosomal protein S6 kinase;Ribosomal protein S6 kinase alpha-1;Ribosomal protein S6 kinase alpha-2	RPS6KA3;RPS6KA1;RPS6KA2	499630	0	0	0	0	0	0	0	965520	0	1804000	1616200	1196400	1928600	0	0	0	2	0.000516	2
P51858;P51858-2;P51858-3	Hepatoma-derived growth factor	HDGF	4901200	5415000	2273000	2073400	1621500	2220500	602720	11779000	9552000	20760000	6486000	12662000	20511000	1112900	31779000	14289000	8577000	14	0	66
P51884	Lumican	LUM	168260000	236330000	562150000	1614200000	917810000	1389300000	104440000	55434000	73419000	17403000	49896000	16339000	22392000	71855000	65072000	90639000	61725000	21	0	282
P51888	Prolargin	PRELP	4429600	183350	30775000	238750000	77865000	73855000	67669	20765	19217	11534	18400	17250	15657	36427	21069	43903	26698	15	0	70
P51911;B7Z7E1	Calponin-1;Calponin	CNN1	4496200	341000	241190000	451810000	208220000	757960	90272	71587	123930	246800	33010	74711	2291600	39259	931100	60187	107350	26	0	97
P51970	NADH dehydrogenase [ubiquinone] 1 alpha subcomplex subunit 8	NDUFA8	2159900	1466800	2354000	1149800	1707600	1542300	0	1900700	2190100	1957000	1150500	1666200	2731700	524020	2099000	2803000	2633300	2	0	17
P51991;P51991-2	Heterogeneous nuclear ribonucleoprotein A3	HNRNPA3	25236000	26585000	16678000	18501000	16667000	15995000	3445500	45164000	56333000	63880000	36747000	43847000	82931000	835660	91551000	78074000	52864000	23	0	176
P52209-2;P52209	6-phosphogluconate dehydrogenase, decarboxylating	PGD	54352000	20261000	13201000	10440000	11620000	20798000	25590000	30027000	28269000	35116000	28445000	46924000	31626000	23305000	25602000	28017000	24569000	25	0	155
P52272;P52272-2;M0R2T0	Heterogeneous nuclear ribonucleoprotein M	HNRNPM	36072000	48496000	22277000	23207000	23679000	28990000	8354300	59150000	49573000	81150000	40456000	51813000	90372000	6708200	108580000	69723000	54277000	39	0	295
P52565;J3KTF8;J3QQX2;J3KRE2;J3KRY1;P52565-2	Rho GDP-dissociation inhibitor 1	ARHGDIA	42499000	42224000	38715000	36241000	35650000	32027000	37787000	35973000	51228000	40706000	30164000	34436000	29556000	29201000	37971000	34068000	34079000	15	0	126
P52566;H0YGX7;F5H3P3;F5H6Q0;F5H2R5	Rho GDP-dissociation inhibitor 2	ARHGDIB	49808000	16251000	24349000	12315000	9137900	29169000	10380000	5058200	16797000	26831000	7970100	34392000	6192800	10326000	10516000	8858000	6103200	12	0	69
P52597	Heterogeneous nuclear ribonucleoprotein F;Heterogeneous nuclear ribonucleoprotein F, N-terminally processed	HNRNPF	15194000	21837000	13413000	6897200	7845000	11200000	2397000	20352000	19780000	24631000	15243000	15976000	22989000	3729100	27456000	21499000	23332000	13	0	87
P52788;P52788-2	Spermine synthase	SMS	5127000	1463600	1340200	1027200	0	1032400	467600	1353300	1532600	1461100	1274200	1235600	1165600	384960	1411900	971290	1077200	7	0	14
P52790	Hexokinase-3	HK3	1569700	0	329940	0	0	0	0	0	0	0	0	901410	0	0	0	0	0	4	0	4
P52823;B4DN22	Stanniocalcin-1	STC1	0	0	0	0	0	0	895500	0	0	456090	0	297780	0	2098100	0	0	0	2	0.00625	3
P52907	F-actin-capping protein subunit alpha-1	CAPZA1	26431000	23076000	23375000	13430000	16026000	22140000	12521000	16965000	19275000	14984000	13852000	23570000	16175000	7734400	18189000	17215000	16847000	14	0	71
P52943;P52943-2;H0YFA4;H0YHD8	Cysteine-rich protein 2	CRIP2	3927600	3258300	6566500	16810000	9832400	4582600	6691300	4649200	5381900	4580800	6558700	4387400	3814800	6050000	9928100	6490600	3156900	6	0	41
P53004	Biliverdin reductase A	BLVRA	7075700	2642000	4171400	3674300	2614300	3334300	3530700	2488000	5672000	4023100	4622800	5187100	3338000	2592900	1629800	2287400	1092600	10	0	34
P53007	Tricarboxylate transport protein, mitochondrial	SLC25A1	621120	0	216730	413230	0	0	0	607730	647500	1710900	575950	598300	705830	265020	601820	525970	573250	3	0.0023321	3
P53367;P53367-2;B4DS69	Arfaptin-1	ARFIP1	596440	616080	826890	0	538080	0	630020	1160300	1131600	1052200	983460	916620	1643500	0	1110000	1103700	724630	4	0	8
P53396-2;P53396;B4E3P0	ATP-citrate synthase	ACLY	6728300	1073000	1775800	1418400	1439200	3265500	1406300	3974500	8897400	7303400	2697600	10919000	2600200	2655000	1323300	4128600	2670000	17	0	32
P53597	Succinyl-CoA ligase [ADP/GDP-forming] subunit alpha, mitochondrial	SUCLG1	1894900	1096500	1183300	1019400	1086500	0	1828000	1478300	1869600	1249600	971670	0	1300300	0	1379900	1301600	911810	6	0	10
P53618	Coatomer subunit beta	COPB1	16616000	18058000	11079000	7826500	6177700	7951400	14147000	18785000	21986000	17344000	14442000	9708000	14668000	8925600	15717000	16029000	19701000	24	0	116
P53621;P53621-2	Coatomer subunit alpha;Xenin;Proxenin	COPA	11226000	5189600	3938900	2633900	2417100	4445000	1435800	5440400	9875700	6869000	2878800	4912900	3818100	2383800	3294300	4041500	3713700	19	0	38
P53634	Dipeptidyl peptidase 1;Dipeptidyl peptidase 1 exclusion domain chain;Dipeptidyl peptidase 1 heavy chain;Dipeptidyl peptidase 1 light chain	CTSC	25382000	15812000	7780300	1108800	1055800	11314000	7013500	12176000	17114000	14661000	880310	10043000	19812000	775900	17575000	11426000	6795500	15	0	87
P53814-5;P53814;P53814-6;C9JQZ8	Smoothelin	SMTN	0	0	6138900	24583000	3170500	3305900	73477000	0	0	683510	5459500	2924700	2840100	0	0	4670400	2530400	8	0	9
Q5T8R3;Q5T8R5;P53985-2;P53985	Monocarboxylate transporter 1	SLC16A1	0	1103700	0	385960	0	0	0	456350	608830	0	0	0	0	0	0	0	0	1	0.00051335	2
P53999	Activated RNA polymerase II transcriptional coactivator p15	SUB1	3028300	2367300	1276300	1220700	1497300	3211400	1310800	2547100	1571700	1123200	2639100	796710	3720700	1206300	8798300	2071800	1154500	6	0	20
P54136-2;P54136	Arginine--tRNA ligase, cytoplasmic	RARS	1462300	1436600	919780	1116100	194840	806080	2360300	3253400	1816200	5280800	1453700	1412400	1434400	0	1927900	1988400	1386400	9	0	20
P54652	Heat shock-related 70 kDa protein 2	HSPA2	7286000	15963000	19872000	33922000	9505300	1733000	2011900	13003000	19183000	17260000	8689700	6898300	24611000	0	20279000	14303000	17679000	17	0	52
P54709;C9JA36;P54709-2	Sodium/potassium-transporting ATPase subunit beta-3	ATP1B3	1001700	1957000	2375900	1393400	1153100	1676000	0	1167200	1260200	1786300	544600	0	1607500	0	1771800	1254300	1072300	3	0	12
P54725-3;P54725-2;P54725	UV excision repair protein RAD23 homolog A	RAD23A	2000700	2880700	1546500	1242200	5210400	3081200	4137300	1944600	3762700	2274400	2371000	4220200	3602700	2663600	1289000	1200700	1678900	4	0	15
P54727;Q5W0S5;P54727-2	UV excision repair protein RAD23 homolog B	RAD23B	12951000	14734000	20066000	12934000	9790300	12434000	10364000	8956400	14011000	12500000	12757000	9053300	10623000	5048400	15186000	12036000	15595000	12	0	103
P54886-2;P54886	Delta-1-pyrroline-5-carboxylate synthase;Glutamate 5-kinase;Gamma-glutamyl phosphate reductase	ALDH18A1	236040	4249400	203970	153280	0	607240	183360	7231800	180470	599000	0	0	634470	0	824740	1102700	1844200	9	0	14
P54920;M0R0Y2;M0R2M1;M0R058	Alpha-soluble NSF attachment protein	NAPA	8935600	8200300	8103300	5113600	5123100	9493800	6927700	7959800	9526900	10868000	9677700	10211000	11197000	6820200	9021000	8486700	10842000	12	0	74
P55001-3;P55001-2;P55001	Microfibrillar-associated protein 2	MFAP2	0	0	706380	1460200	581640	477560	0	0	241170	0	0	0	0	0	0	346820	0	2	0	3
Q5STX8;P55008;P55008-2	Allograft inflammatory factor 1	AIF1	9883500	3531000	2161000	0	0	2223800	1170700	0	1405200	2069000	0	6668700	0	0	1573000	0	0	5	0	12
P55036;Q5VWC4;H0Y3Y9;P55036-2	26S proteasome non-ATPase regulatory subunit 4	PSMD4	2348100	1659800	1227400	1819600	1091600	1010600	1369700	2779500	2991800	1567500	1556700	1660600	4077200	685300	4139800	2302900	2043800	6	0	12
P55058-3;P55058-2;P55058;P55058-4	Phospholipid transfer protein	PLTP	253570	0	556350	438750	0	573490	3385000	728230	365180	0	1183100	0	0	3026000	0	790620	1565200	2	0	8
P55060-3;P55060;P55060-4	Exportin-2	CSE1L	33263000	42230000	12268000	8368100	15404000	7666900	7465800	56465000	33850000	24218000	19010000	10361000	29316000	4210600	24884000	27862000	30693000	17	0	58
P55072	Transitional endoplasmic reticulum ATPase	VCP	89218000	63543000	61233000	52532000	51050000	52264000	55292000	90102000	103270000	126110000	85686000	105840000	119580000	54096000	92032000	94902000	74744000	54	0	455
P55084-2;P55084;F5GZQ3;B5MD38	Trifunctional enzyme subunit beta, mitochondrial;3-ketoacyl-CoA thiolase	HADHB	13845000	7016700	5395000	4587800	4806300	3574300	3180800	7746900	7069000	9430100	5364200	8373100	5744400	2748700	8211800	7339900	3641100	16	0	63
P55145	Mesencephalic astrocyte-derived neurotrophic factor	MANF	249680	308970	170180	164470	0	238930	0	483610	2204700	1019200	286720	720620	998490	132200	1166600	747920	0	3	0	10
P55263-4;P55263-2;P55263	Adenosine kinase	ADK	1488400	1303900	574330	563590	416700	669660	678870	1262200	1722400	1452600	744950	2171000	2166300	890100	2380900	1467100	839680	3	0	20
P55268	Laminin subunit beta-2	LAMB2	777880	539280	4276100	35008000	15517000	4901400	100360	0	608920	248430	0	0	342640	0	467940	419290	0	17	0	29
P55287-2;P55287;H3BUU9	Cadherin-11	CDH11	802900	6067400	1326900	1139400	1259500	1320300	918060	2903900	419530	0	0	216290	1353000	0	5349000	4032600	5954400	9	0	18
P55290;P55290-4;P55290-5	Cadherin-13	CDH13	2191000	5281500	63752000	74102000	34690000	21134000	0	2015100	2978200	2066400	2735800	2330800	5662800	0	13805000	5882900	3220900	11	0	54
P55795	Heterogeneous nuclear ribonucleoprotein H2	HNRNPH2	5149500	7111600	4680800	3054900	4878200	2853100	161490	8401000	10334000	15280000	7444600	10439000	13185000	0	14207000	9249800	5034200	8	0	50
P55809	Succinyl-CoA:3-ketoacid coenzyme A transferase 1, mitochondrial	OXCT1	558980	0	1009500	570110	682080	0	0	503700	765860	702890	0	578990	410800	0	478270	383290	349360	2	0	6
P55884;P55884-2	Eukaryotic translation initiation factor 3 subunit B	EIF3B	4783000	4608800	4132000	2982000	1331300	2441600	1244500	6626800	4256400	5294300	3508000	3044600	2781700	1036700	4647500	3798600	4096000	12	0	36
P55899;M0R0H0;M0QYM4;M0R220;M0QYN1;M0QYN9;M0R0A9	IgG receptor FcRn large subunit p51	FCGRT	3314400	376360	3769300	635620	411460	1201200	0	887070	770800	761010	0	0	406930	0	1828100	818170	0	4	0	6
P55957;P55957-2;P55957-3	BH3-interacting domain death agonist;BH3-interacting domain death agonist p15;BH3-interacting domain death agonist p13;BH3-interacting domain death agonist p11	BID	980920	0	844520	0	0	807620	0	654370	0	904080	0	0	0	0	702020	817900	1132100	2	0.002317	4
P56192;H0YHL6;H0YI94;H0YI27;H0YIP0;P56192-2	Methionine--tRNA ligase, cytoplasmic	MARS	290820	736680	358490	0	0	0	0	806090	803200	1192800	0	821900	782950	0	627990	710490	0	2	0.00052219	5
P56199	Integrin alpha-1	ITGA1	1585900	3438300	11346000	6711700	23748000	3001400	258040	1786800	3107600	2475700	3307600	566870	4668200	0	4199800	367190	1109400	13	0	32
P56377	AP-1 complex subunit sigma-2	AP1S2	592300	0	403420	355560	0	0	0	0	0	0	0	0	0	0	170620	0	0	1	0.0004914	2
Q5VTU8;P56381	ATP synthase subunit epsilon-like protein, mitochondrial;ATP synthase subunit epsilon, mitochondrial	ATP5EP2;ATP5E	2334700	972400	955020	438330	523140	467980	0	1451700	2067600	1016200	719520	890230	1524100	375400	1255100	2351000	643100	2	0.0074268	6
P56385	ATP synthase subunit e, mitochondrial	ATP5I	4531800	7315900	4728800	4164400	4071800	4645500	1882100	3236500	5145000	3977300	4059400	0	5477100	0	5406000	3721800	3304500	3	0	26
P56537	Eukaryotic translation initiation factor 6	EIF6	4320300	8157300	6791300	4489400	5021000	3429200	8298600	7706300	8648600	4537800	7637300	6604700	6291200	5906100	5761500	6521300	5539300	7	0	41
Q5SQP8;P56545;P56545-2	C-terminal-binding protein 2	CTBP2	247110	753800	224110	0	434030	0	0	797840	717280	655020	1072500	342620	1011800	0	568860	438710	387670	2	0.00049727	7
P56556;R4GN43	NADH dehydrogenase [ubiquinone] 1 alpha subcomplex subunit 6	NDUFA6	841600	431800	0	410400	339110	0	0	416600	432980	646930	0	461220	192750	0	414230	0	0	2	0.00048924	3
P57105	Synaptojanin-2-binding protein	SYNJ2BP	0	1146400	454470	0	0	0	0	626220	0	412580	0	461800	0	0	452330	704390	0	1	0.0014327	2
P57737-4;P57737;P57737-3;P57737-2;I3L167	Coronin-7;Coronin	CORO7;CORO7-PAM16	9234700	519910	560790	217040	0	0	0	579260	478800	1290300	441640	494340	458570	0	635600	0	0	8	0	12
P58546	Myotrophin	MTPN	7799500	11308000	9668100	6904400	8015600	8094500	14051000	10930000	13049000	8830700	13625000	14845000	12055000	8686400	10264000	11326000	11517000	6	0	42
U3KQK0;Q99880;Q99879;Q99877;Q93079;Q5QNW6;P62807;P58876;Q5QNW6-2;P57053;O60814	Histone H2B;Histone H2B type 1-L;Histone H2B type 1-M;Histone H2B type 1-N;Histone H2B type 1-H;Histone H2B type 2-F;Histone H2B type 1-C/E/F/G/I;Histone H2B type 1-D;Histone H2B type F-S;Histone H2B type 1-K	HIST1H2BN;HIST1H2BL;HIST1H2BM;HIST1H2BH;HIST2H2BF;HIST1H2BC;HIST1H2BD;H2BFS;HIST1H2BK	229960000	217740000	176700000	169170000	156870000	154940000	75860000	197280000	174310000	242450000	164380000	162800000	276040000	61472000	472330000	221680000	152360000	8	0	157
P59666;P59665	Neutrophil defensin 3;HP 3-56;Neutrophil defensin 2;Neutrophil defensin 1;HP 1-56;Neutrophil defensin 2	DEFA3;DEFA1	499080	0	0	0	424740	701190	0	0	0	2296100	0	604360	0	424160	0	0	0	2	0.00048828	2
P60174-1;P60174;P60174-4	Triosephosphate isomerase	TPI1	293690000	317650000	194900000	187270000	200440000	140290000	399210000	327210000	366390000	301700000	381580000	326170000	433950000	329300000	522490000	361030000	285300000	24	0	420
P60228;E5RGA2	Eukaryotic translation initiation factor 3 subunit E	EIF3E	124230000	67212000	33459000	63621000	49082000	51639000	0	152370000	171100000	134790000	59545000	209890000	89765000	60045000	76775000	57810000	75352000	7	0	14
P60468	Protein transport protein Sec61 subunit beta	SEC61B	2734600	1948900	936940	0	534420	759260	712460	2839000	1852400	2390000	1034600	1191400	2221300	762690	3649400	2956500	3025800	3	0	22
P63261;P60709	Actin, cytoplasmic 2;Actin, cytoplasmic 2, N-terminally processed;Actin, cytoplasmic 1;Actin, cytoplasmic 1, N-terminally processed	ACTG1;ACTB	3429700000	3406400000	5638100000	4980300000	5803000000	2682700000	1561400000	2222100000	2292300000	3085100000	2115400000	2526600000	2670700000	1086400000	3003500000	2997500000	2469300000	42	0	1298
P60842;J3KT12;P60842-2;J3QS69;J3KTB5;J3QL43;J3KSZ0	Eukaryotic initiation factor 4A-I	EIF4A1	43778000	47737000	32835000	25221000	24305000	25194000	28244000	67070000	66076000	58521000	48294000	37869000	50020000	21539000	47566000	60625000	61935000	24	0	248
P60866;P60866-2;E5RIP1;E5RJX2	40S ribosomal protein S20	RPS20	6453400	4557300	3714700	3884000	2619100	2700900	2517000	8141100	6523300	4339900	3780700	3027200	4940900	1280100	7842600	5927200	4837400	3	0	43
P60891;P21108	Ribose-phosphate pyrophosphokinase 1;Ribose-phosphate pyrophosphokinase 3	PRPS1;PRPS1L1	3454500	2519300	4131600	1406900	1543900	4606500	9671700	3739300	3516800	3998600	3984900	3938900	3598400	2767800	1175900	3272000	2305800	6	0	31
P60903	Protein S100-A10	S100A10	22398000	9332000	24357000	21590000	41914000	61182000	1542200	3006500	12587000	15126000	15751000	20997000	14132000	2007400	22838000	5881800	3589900	6	0	78
P60953;P60953-1;Q5JYX0	Cell division control protein 42 homolog	CDC42	40105000	21994000	25697000	21059000	21293000	21800000	18061000	16695000	23637000	28045000	22992000	20729000	14479000	18381000	16156000	16545000	17743000	9	0	88
P60981-2;P60981;F6RFD5	Destrin	DSTN	12442000	10454000	30064000	37604000	26771000	8883300	6606700	8401500	13915000	13240000	8014000	7334100	11000000	6293900	13250000	9244900	9811000	13	0	75
P61006;P61006-2	Ras-related protein Rab-8A	RAB8A	3096200	1884400	1334500	1187900	707910	1528600	1781900	2470100	1778900	2185300	1552700	1440400	1843400	859350	1495800	1404900	1614800	5	0	25
P61009	Signal peptidase complex subunit 3	SPCS3	1413400	1509900	735900	0	0	0	1699500	1053400	944220	2328900	963970	882420	1158300	0	808910	982230	1075000	3	0	4
P61019;P61019-2;E9PKL7	Ras-related protein Rab-2A	RAB2A	13097000	12998000	11043000	5749400	7873300	9881600	7842400	9895100	13077000	11490000	11336000	9394800	8754100	11868000	10567000	8862400	11820000	11	0	67
P61020;F8VUA5;P61020-2	Ras-related protein Rab-5B	RAB5B	1359500	1802600	1738200	0	0	2065100	925300	927320	1405600	1713500	1245000	1623600	1268200	1202400	1413700	1361800	1722600	3	0	17
P61026	Ras-related protein Rab-10	RAB10	9170300	5390800	7750000	3415900	3208700	4389900	2584200	3680300	5404800	7415700	4248000	4040600	4157900	3546300	4802500	3459000	5222300	5	0	40
P61086;D6RDM7;P61086-3	Ubiquitin-conjugating enzyme E2 K	UBE2K	759400	1624500	987590	857200	0	0	0	0	1172000	0	0	0	0	0	0	0	0	4	0	4
P61088;F8VSD4;F8VV71;Q5JXB2;F8VZ29;F8VQQ8	Ubiquitin-conjugating enzyme E2 N;Putative ubiquitin-conjugating enzyme E2 N-like	UBE2N;UBE2NL	14560000	17447000	16465000	21679000	19758000	16322000	14575000	17692000	19715000	19993000	16100000	16834000	22428000	13405000	18754000	20916000	21041000	12	0	103
P61106;X6RFL8	Ras-related protein Rab-14	RAB14	14891000	10496000	8717500	8923300	7027000	9845000	5621200	10347000	16354000	9659300	11876000	10588000	9875600	2622600	9838300	8271500	8740300	13	0	73
P61158;B4DXW1	Actin-related protein 3	ACTR3	96783000	18238000	32614000	40893000	16668000	20910000	2787500	23553000	37500000	49381000	23703000	50423000	42229000	1259900	41069000	29790000	17155000	26	0	144
P61160;P61160-2;F5H6T1	Actin-related protein 2	ACTR2	27748000	7269100	8532500	12014000	7047200	7877500	1919400	6275300	14846000	15334000	10687000	13942000	11326000	1901500	11652000	8607200	7006600	18	0	88
P61163;R4GMT0	Alpha-centractin	ACTR1A	8830200	3755500	4728300	4432600	1967600	3267700	1780200	5256500	4175900	6492800	4530300	5986600	4957100	0	5080400	5105000	4323900	12	0	40
P61221;D6R9I9	ATP-binding cassette sub-family E member 1	ABCE1	381130	526900	208080	0	206050	0	0	666500	317400	0	293490	0	0	0	0	224400	0	2	0.0023223	3
P61224-3;P61224;E7ESV4;F5H7Y6;F5GX62;P61224-2;A6NIZ1;F5H6R7;F5H004;A0A075B6Q0;P61224-4;F5H823;B7ZB78;F5GZG1;F5GYB5;F5H0B7;F5H500	Ras-related protein Rap-1b;Ras-related protein Rap-1b-like protein	RAP1B;RAP1A	20785000	12650000	23187000	21410000	16133000	21362000	6754800	7428700	16491000	30876000	11757000	24929000	17166000	7494200	13193000	8416400	9025500	14	0	96
P61225;F6U784;Q9Y3L5;P10114	Ras-related protein Rap-2b;Ras-related protein Rap-2c;Ras-related protein Rap-2a	RAP2B;RAP2A;RAP2C	12201000	213930	527260	205920	297300	191500	0	399590	337090	812970	0	169890	1326700	0	0	139500	0	8	0	11
P61326;Q96A72;F5H6P7;F5H6N1;P61326-2	Protein mago nashi homolog;Protein mago nashi homolog 2	MAGOH;MAGOHB	3257000	2975000	1499600	1622900	3209200	1967400	663520	4048100	7921700	5046700	3858200	3154800	6948800	795220	8965500	10944000	5487600	9	0	28
P61353;K7ERY7;K7EQQ9;K7ELC7	60S ribosomal protein L27	RPL27	770590	1117100	682440	491340	742980	788580	743280	1305700	1029200	1049000	791860	983890	669190	791000	706950	713960	604290	2	0.0019048	14
P61457	Pterin-4-alpha-carbinolamine dehydratase	PCBD1	0	2361200	0	0	1381300	904130	4292100	3607400	1852400	1765500	2682000	3790400	2177300	3421500	2552400	5251400	2470400	4	0	20
P61586;C9JNR4;C9JX21;Q5JR07;Q5JR05	Transforming protein RhoA	RHOA;RHOC	29104000	17583000	13680000	15809000	16548000	13719000	14596000	16748000	17397000	22739000	14718000	15750000	18010000	12372000	23449000	18973000	14252000	16	0	108
P61604;B8ZZL8	10 kDa heat shock protein, mitochondrial	HSPE1	34965000	57900000	29407000	16191000	26388000	32298000	17335000	43601000	35721000	26341000	28718000	28157000	39378000	13752000	42150000	42387000	38091000	11	0	109
P61626;F8VV32	Lysozyme C;Lysozyme	LYZ	23662000	1739600	1094400	438480	6546500	19416000	6326800	1027800	962880	49515000	1990900	43198000	7204300	5522300	556710	401950	143270	9	0	44
P61960;H0Y614	Ubiquitin-fold modifier 1	UFM1	4602200	4311100	5007100	2330200	2357000	2876900	4326000	4262200	4117700	3797200	5521200	4436600	4718100	2482200	6135800	5430700	5743500	3	0	22
P61970;H3BRV9	Nuclear transport factor 2	NUTF2	5944000	7783000	5180500	7153800	10040000	7654700	8597700	9860500	10819000	11872000	9443700	13886000	9798300	7575000	10242000	13102000	8894800	4	0	48
P61978;P61978-2;Q5T6W1	Heterogeneous nuclear ribonucleoprotein K	HNRNPK	4154800	0	3613300	1667100	1819500	1057700	0	4188500	4986800	3116500	4885900	2522900	2601500	0	6369000	9468400	4875200	1	0.0070828	7
Q5T6W5;P61978-3;Q5T6W2	Heterogeneous nuclear ribonucleoprotein K	HNRNPK	63428000	91700000	76791000	38443000	48945000	52375000	20267000	108170000	109090000	108180000	93839000	82124000	135920000	14809000	148050000	126920000	116810000	29	0	342
P61981	14-3-3 protein gamma;14-3-3 protein gamma, N-terminally processed	YWHAG	74339000	87988000	86455000	70866000	56034000	54961000	53406000	52488000	64059000	67908000	70244000	55039000	62281000	33297000	67556000	57177000	70554000	16	0	143
P62070;P62070-4;E9PK85;P62070-3	Ras-related protein R-Ras2	RRAS2	153400	0	0	294190	257790	0	0	203030	226000	273710	247500	0	0	220560	186830	193430	213760	1	0.0040835	1
P62136;P62136-2;F8VYE8;F8W0W8;P36873;P36873-2;P62136-3;E9PMD7;F8VR82	Serine/threonine-protein phosphatase PP1-alpha catalytic subunit;Serine/threonine-protein phosphatase;Serine/threonine-protein phosphatase PP1-gamma catalytic subunit	PPP1CA;PPP1CC	1218600	722300	0	0	0	422720	0	609480	731640	1004900	868110	692550	749810	0	1064900	579810	572420	2	0	6
P62140;E7ETD8	Serine/threonine-protein phosphatase PP1-beta catalytic subunit;Serine/threonine-protein phosphatase	PPP1CB	4256600	5334700	2133500	3129400	1735400	1252600	1071700	5422500	6182000	6196400	1244600	1707700	3465800	491870	4629700	3613900	3216400	12	0	42
P62191-2;P62191	26S protease regulatory subunit 4	PSMC1	692460	582690	592950	798210	468370	571640	0	671030	797910	1311500	0	668460	803780	0	589310	644360	549440	4	0	4
P62195-2;P62195;J3QLH6;J3KRP2;J3QSA9;J3QQM1;J3QRW1;J3QSE0	26S protease regulatory subunit 8	PSMC5	4800600	3278200	3969200	2109000	1892000	2244900	1503600	6208800	5936300	5878400	4300600	5977200	6332800	1507300	5307100	4630700	4774400	10	0	51
Q5JR95;P62241	40S ribosomal protein S8	RPS8	7157400	1292900	2463600	1612900	266920	361930	0	2945200	2297600	1269900	0	1299500	1162700	184050	1564700	1844000	814360	7	0	17
P62244;I3L3P7;I3L246;H3BN98	40S ribosomal protein S15a	RPS15A	6564300	3666000	1918300	2424200	1860100	578800	1787500	7431000	7283600	8236100	3748500	3204600	4381600	1106600	3735100	5939400	4135900	7	0	44
P62249;M0R3H0;M0R210;M0R1M5;M0QX76;Q6IPX4	40S ribosomal protein S16	RPS16	5233600	3656600	1501000	1918600	1272100	1784600	0	4324600	2788900	4942900	2142500	3647100	3425300	538200	3934300	4638600	3734500	6	0	29
P62258;P62258-2	14-3-3 protein epsilon	YWHAE	91769000	119340000	111340000	85324000	107250000	113940000	136460000	128050000	141410000	147590000	116150000	106000000	128080000	88318000	122340000	130420000	117030000	20	0	272
P62263;H0YB22;E5RH77	40S ribosomal protein S14	RPS14	4005500	3136600	2445600	1890700	1755800	2871600	1035400	4867900	3083100	6005800	1944500	2548500	3859100	1624300	4750700	4365200	3716600	8	0	42
P62266;D6RD47	40S ribosomal protein S23	RPS23	4407100	3184100	2355300	1384100	2418700	3655000	1529700	3147800	3200900	3196400	3096700	1894800	2463600	2325800	4796800	2494200	3735400	6	0	27
P62269	40S ribosomal protein S18	RPS18	7124200	7187800	3720400	2671300	2528500	5322900	2560300	6954500	5161600	5739300	4414700	3976500	5658300	2354400	7225100	6493300	6906400	9	0	50
P62273;P62273-2	40S ribosomal protein S29	RPS29	0	0	0	0	0	0	0	0	0	0	251630	233210	722150	0	1016400	570260	0	1	0.0023095	2
P62304;A6NHK2	Small nuclear ribonucleoprotein E	SNRPE	2830600	2393700	600740	1312300	805700	571110	870930	5297000	3472700	5064900	1699100	1786300	7026200	0	4032500	3783100	3025900	4	0	24
P62306	Small nuclear ribonucleoprotein F	SNRPF	1336100	3855400	386920	889760	1046100	1251100	748200	2600500	1574500	2171000	272120	587030	2554700	0	2975500	2569900	1857500	3	0	18
P62310	U6 snRNA-associated Sm-like protein LSm3	LSM3	3940700	4318100	4239400	1726000	3984300	0	2017500	5059800	4133700	3877000	3886700	4310200	5971200	1403800	6335600	5617500	7287400	4	0	23
P62312	U6 snRNA-associated Sm-like protein LSm6	LSM6	955970	2860200	897590	1605100	937980	892970	1039800	1718500	2170800	1104400	1269300	954090	1741800	379590	2539600	1876300	1816200	5	0	17
P62314;J3QLI9	Small nuclear ribonucleoprotein Sm D1	SNRPD1	1698600	6404200	1701600	3317600	2061400	2624900	2070400	7626500	5382500	5541700	3735500	2737400	9747500	0	10503000	7666700	6341200	4	0	28
P62316-2;P62316;K7ERG4	Small nuclear ribonucleoprotein Sm D2	SNRPD2	613450	942690	1005100	0	0	0	0	0	579450	690890	0	0	800050	0	740890	547280	0	3	0	6
P62318-2;P62318;H3BT13	Small nuclear ribonucleoprotein Sm D3	SNRPD3	3166100	3116800	1526000	1409200	1970100	1168800	602450	5686500	3890200	6021500	2966200	1823200	6070700	345770	5712100	4514400	1150300	4	0	27
P62330	ADP-ribosylation factor 6	ARF6	3304200	566410	1630300	785230	0	493310	0	2225700	857980	851180	991230	667290	993670	907940	1263300	1319400	1479500	5	0	12
P62333	26S protease regulatory subunit 10B	PSMC6	6010200	5363800	3668300	3637100	1574600	4030500	3238600	5233000	6250900	7492500	6054200	6765600	9296500	1000500	8903400	5819300	4253000	15	0	47
P62424;Q5T8U2;Q5T8U3	60S ribosomal protein L7a	RPL7A	5755800	5403200	2943100	1633600	2707200	3221200	2460100	3847600	2673200	5486300	2097400	3096800	2491100	1738700	1883100	2365800	2251600	8	0	29
P62633-2;P62633-8;P62633-5;P62633;P62633-4;P62633-6;P62633-7;P62633-3	Cellular nucleic acid-binding protein	CNBP	3604000	5282300	1867700	2279200	2219200	2092800	2572500	4359100	3108100	2893100	2233100	2247200	4054600	1129000	3700100	3796600	2523700	5	0	17
P62701;C9JEH7;P22090;Q8TD47	40S ribosomal protein S4, X isoform;40S ribosomal protein S4, Y isoform 1;40S ribosomal protein S4, Y isoform 2	RPS4X;RPS4Y1;RPS4Y2	5633400	8063200	3660200	3796500	3808200	5381200	4505400	5982100	2194400	6017700	6613400	6491900	6767400	3449600	7763300	9358500	7220200	10	0	39
P62714	Serine/threonine-protein phosphatase 2A catalytic subunit beta isoform	PPP2CB	5462600	7703600	7802800	2951100	4869000	1502700	7184700	6597000	12554000	8709700	6863100	7631700	7091900	3671600	6826200	10168000	9370800	10	0	55
P62736;Q5T8M7	Actin, aortic smooth muscle	ACTA2	3721400	1174500	45336000	96248000	178640000	23297000	0	0	3007300	1782600	764330	1367400	4574200	0	2601000	1177700	0	1	0	27
P62753;A2A3R5	40S ribosomal protein S6	RPS6	5891300	3322000	1420300	757730	540520	786130	1613500	3159700	1701900	2582400	867090	457640	738760	112170	1719200	998220	1094400	6	0	14
P62805	Histone H4	HIST1H4A	207250000	188790000	151700000	121460000	165750000	123440000	52469000	189550000	136040000	216640000	128920000	129650000	302180000	50281000	537880000	274380000	155760000	15	0	259
P62820;E7END7;P62820-2	Ras-related protein Rab-1A	RAB1A	40584000	30575000	20424000	16372000	17708000	23974000	25873000	28295000	36933000	39269000	34414000	24180000	22236000	26597000	24702000	22118000	29068000	17	0	118
P62829;C9JD32;J3KT29;J3KTJ3	60S ribosomal protein L23	RPL23	1969600	2333500	2051000	1616900	1810700	1893000	416870	5889500	4128000	6011300	3588300	2672300	5513500	2125700	6055100	5654500	6232100	7	0	42
P62834	Ras-related protein Rap-1A	RAP1A	418130	0	0	440200	400460	331980	0	0	0	0	283160	249590	0	0	301130	241090	0	1	0.0094991	2
P62851	40S ribosomal protein S25	RPS25	1585400	2190900	883610	0	0	1534400	1029400	1483600	1388800	601250	1220300	1261700	0	0	2760700	1473300	1125300	2	0.003663	5
P62854;Q5JNZ5	40S ribosomal protein S26;Putative 40S ribosomal protein S26-like 1	RPS26;RPS26P11	2210100	480430	500180	512750	0	0	0	773620	409800	421730	0	427570	411870	0	526910	570860	475590	2	0.0070671	3
P62857	40S ribosomal protein S28	RPS28	5929000	20104000	5805700	986730	3734000	766320	8820800	9762400	8046400	4369000	8770600	4664500	7460500	1504600	8473700	10567000	7211500	7	0	47
P62873;P62873-2;F6UT28	Guanine nucleotide-binding protein G(I)/G(S)/G(T) subunit beta-1	GNB1	27479000	19447000	30672000	26396000	37212000	23690000	18802000	16939000	16352000	14446000	13686000	12308000	17546000	7627000	14164000	21312000	15962000	13	0	89
P62877	E3 ubiquitin-protein ligase RBX1;E3 ubiquitin-protein ligase RBX1, N-terminally processed	RBX1	972950	734140	581610	694860	596240	850750	806030	1063400	1142900	910020	0	727310	807840	0	961920	1263700	0	2	0.0004985	3
P62879;E7EP32;C9JXA5;C9JIS1;C9JZN1;P62879-2	Guanine nucleotide-binding protein G(I)/G(S)/G(T) subunit beta-2	GNB2	6879800	9062100	9252200	7410200	9588400	6609100	6788800	5452500	5984600	5185400	3397700	2859000	2878200	0	2469300	5312800	3482200	7	0	27
P62888;E5RI99	60S ribosomal protein L30	RPL30	6797400	3801800	2334600	2977600	0	528930	1612400	13078000	4001400	4109300	0	2795400	5976000	259510	7130200	10139000	8755500	5	0	41
P62906	60S ribosomal protein L10a	RPL10A	2328000	1868100	609330	601690	505080	693610	1589700	2541700	1877800	1967000	592100	1093000	1077000	426970	1579200	1294900	715160	5	0	20
P62913-2;P62913;Q5VVC8;Q5VVC9	60S ribosomal protein L11	RPL11	9559100	7026900	4455600	4463000	4108500	6351900	2148000	10468000	7068300	9325000	5153100	5547600	6425500	2425200	6075500	7688100	7210900	8	0	42
P62917;E9PKZ0;E9PKU4;G3V1A1	60S ribosomal protein L8	RPL8	3713900	2505400	2334400	1412200	1223900	1570500	2576200	2103700	2090900	3144700	1736400	1700800	1746800	1450700	1551400	1425100	1927300	5	0	13
P62937;F8WE65;C9J5S7;P62937-2	Peptidyl-prolyl cis-trans isomerase A;Peptidyl-prolyl cis-trans isomerase A, N-terminally processed;Peptidyl-prolyl cis-trans isomerase	PPIA	233360000	206520000	171270000	127570000	225170000	164660000	190720000	201810000	250590000	242730000	253320000	268000000	308710000	133860000	257940000	296160000	217050000	12	0	235
P62942;Q1JUQ5;Q5W0X3	Peptidyl-prolyl cis-trans isomerase FKBP1A;Peptidyl-prolyl cis-trans isomerase	FKBP1A;FKBP12-Exip2	14739000	19633000	11428000	13849000	10949000	10989000	3425500	7309700	14890000	12269000	9844400	16291000	18303000	9457200	21793000	10530000	12061000	5	0	38
P62993;J3KT38;P62993-2;J3QRL5	Growth factor receptor-bound protein 2	GRB2	10403000	3720900	3993300	2807300	2229700	2267300	1504900	2265700	3109100	3311600	2019000	3969700	2068800	989180	3004600	2352700	2173500	10	0	31
P63000;P63000-2	Ras-related C3 botulinum toxin substrate 1	RAC1	1401000	696990	619320	1508100	0	0	0	830880	646590	485020	537300	928900	1548400	574610	604690	1114500	327470	4	0	8
P63010;P63010-2;P63010-3	AP-2 complex subunit beta	AP2B1	15971000	14058000	14775000	9467100	7743600	6114400	6951500	13351000	14563000	14254000	11392000	9585500	19009000	2925300	14709000	12614000	11636000	27	0	98
P63092-3;P63092-2;P63092;P63092-4;Q5JWF2-2;Q5JWF2	Guanine nucleotide-binding protein G(s) subunit alpha isoforms short;Guanine nucleotide-binding protein G(s) subunit alpha isoforms XLas	GNAS	3932700	969840	2049300	4910700	4208900	1468600	1021600	1780800	3196500	2308900	1412000	1071300	2013000	745610	1439000	1829900	828750	6	0	19
P63096;P63096-2	Guanine nucleotide-binding protein G(i) subunit alpha-1	GNAI1	0	0	529370	684450	0	0	0	0	413310	0	0	0	0	0	0	0	0	1	0.0098501	2
P63104;E7EX29;B0AZS6;E7ESK7;P63104-2	14-3-3 protein zeta/delta	YWHAZ	215860000	208460000	262950000	228160000	193290000	172060000	166940000	171420000	204760000	242360000	214700000	185390000	192250000	133660000	202330000	184410000	195060000	29	0	317
P63151;Q66LE6;P63151-2	Serine/threonine-protein phosphatase 2A 55 kDa regulatory subunit B alpha isoform;Serine/threonine-protein phosphatase 2A 55 kDa regulatory subunit B delta isoform	PPP2R2A;PPP2R2D	512170	0	0	480820	352540	0	0	344410	606310	337570	206230	265530	0	0	474400	496780	0	1	0.009884	4
P63167;F8VXL2;F8VRV5	Dynein light chain 1, cytoplasmic	DYNLL1	5180300	10683000	6554800	9235100	13952000	5434100	4798500	12074000	8312800	8051100	7792800	5203400	7222600	4316200	11827000	11887000	7201900	6	0	65
Q8WVC2;P63220;Q9BYK1	40S ribosomal protein S21	RPS21	7063100	21109000	5448300	4127100	6084300	6721500	9102500	7935300	6205900	3561400	6587400	3971200	6305400	4029800	12492000	12811000	6003700	5	0	36
P63241;P63241-2;I3L397;I3L504;Q6IS14	Eukaryotic translation initiation factor 5A-1;Eukaryotic translation initiation factor 5A;Eukaryotic translation initiation factor 5A-1-like	EIF5A;EIF5AL1	29973000	31678000	36259000	19876000	24150000	28537000	35226000	43124000	48087000	44104000	39836000	44046000	50358000	21254000	47019000	55561000	62778000	16	0	147
P63244;J3KPE3;D6RHH4;D6R9Z1;D6RAC2;H0Y8W2;D6R9L0;D6RFX4;H0YAF8;D6REE5;H0YAM7	Guanine nucleotide-binding protein subunit beta-2-like 1;Guanine nucleotide-binding protein subunit beta-2-like 1, N-terminally processed	GNB2L1	27426000	28930000	14714000	12794000	17765000	16894000	17317000	31103000	27657000	23395000	21545000	17670000	19651000	12278000	20448000	25833000	22230000	17	0	128
P63267;P63267-2	Actin, gamma-enteric smooth muscle	ACTG2	0	0	19619000	11098000	30892000	3518000	0	0	0	0	0	0	0	0	0	0	0	2	0	8
P63313	Thymosin beta-10	TMSB10	517290	580060	477300	417090	0	395620	0	367570	459580	341770	382050	313800	345070	436590	521190	414130	0	1	0.0014306	1
P67809;H0Y449;P16989-2;P16989-3;P16989	Nuclease-sensitive element-binding protein 1;Y-box-binding protein 3	YBX1;YBX3	4472900	4756400	2276400	2454100	1895400	2768900	2162300	5016800	4588300	4063100	5139600	3646800	6252800	1942500	5861100	4497600	2835000	8	0	33
P67936	Tropomyosin alpha-4 chain	TPM4	118650000	176810000	190270000	96116000	108520000	129550000	39310000	87582000	107260000	121900000	112430000	102320000	137960000	26894000	181500000	97751000	154230000	25	0	320
P67936-2;K7ENT6;K7ERG3	Tropomyosin alpha-4 chain	TPM4	0	0	53170000	28698000	14097000	654860	0	0	0	0	0	100970	91933	0	0	0	0	6	0	16
P68032;P68133;Q5T8M8;A6NL76	Actin, alpha cardiac muscle 1;Actin, alpha skeletal muscle	ACTC1;ACTA1	151690000	81963000	2515700000	4819700000	3073200000	342710000	26455000	36650000	51627000	57679000	35928000	37664000	109480000	60047000	109310000	85235000	51642000	20	0	330
P68036;P68036-3;P68036-2	Ubiquitin-conjugating enzyme E2 L3	UBE2L3	9397400	5127600	6165400	7636800	3721200	5029900	2431100	7677900	8968800	11100000	6980500	11750000	9828900	2234700	8974800	7729400	8009900	8	0	53
P68104;Q5VTE0	Elongation factor 1-alpha 1;Putative elongation factor 1-alpha-like 3	EEF1A1;EEF1A1P5	340190000	297560000	208510000	218240000	165660000	174520000	218900000	410260000	277950000	323370000	316600000	228720000	303400000	176840000	363180000	372440000	375580000	28	0	388
P68363;P68363-2	Tubulin alpha-1B chain	TUBA1B	433000000	598330000	473640000	378430000	444030000	344080000	291180000	544320000	576150000	532940000	493850000	382250000	415410000	265450000	520950000	655490000	606010000	36	0	659
P68366-2;P68366	Tubulin alpha-4A chain	TUBA4A	2187300	0	2218200	0	1639300	3161700	1576900	0	3602300	6702900	5321700	9342400	3488700	1887500	1760600	869150	736620	4	0	19
P68371	Tubulin beta-4B chain	TUBB4B	362180000	359420000	309080000	308180000	316480000	209790000	263290000	539300000	482250000	508120000	330050000	360480000	428300000	207040000	482500000	568110000	433070000	32	0	747
P68402;P68402-3;P68402-2;P68402-4	Platelet-activating factor acetylhydrolase IB subunit beta	PAFAH1B2	10159000	12438000	9376600	7084500	8146200	8318500	6974100	12625000	13937000	13335000	16674000	11740000	17232000	9615900	15561000	15295000	16895000	10	0	72
P68431	Histone H3.1	HIST1H3A	0	0	0	0	0	0	0	12999000	0	0	0	4525500	3231000	0	0	0	0	1	0.00049628	1
P68871;F8W6P5	Hemoglobin subunit beta;LVV-hemorphin-7;Spinorphin	HBB	3493400000	7360300000	5936500000	3023800000	27956000000	27142000000	30857000000	8177000000	24860000000	16790000000	31226000000	35510000000	36895000000	35087000000	6390500000	11854000000	12338000000	32	0	2612
P69891	Hemoglobin subunit gamma-1	HBG1	50165000	12388000	42749000	31853000	65356000	27349000	521010000	27986000	508700000	357050000	105110000	49647000	208220000	474030000	87697000	35817000	22794000	17	0	224
P69892;E9PBW4	Hemoglobin subunit gamma-2	HBG2	156950	91202	0	2803300	111250	82041	12313000	0	5743100	13634000	113400	0	0	37775000	6156100	3070400	0	1	0	13
P69905	Hemoglobin subunit alpha	HBA1	1081100000	2665500000	1380100000	781450000	8608800000	8093200000	13334000000	2701500000	11514000000	7158900000	10790000000	14260000000	13271000000	19091000000	1972200000	4618400000	4638400000	24	0	1779
P78347-5;P78347-2;P78347-4;P78347-3;P78347	General transcription factor II-I	GTF2I	0	663240	0	0	0	0	0	505870	0	0	0	0	0	0	472820	0	0	1	0.0014493	1
P78371;P78371-2;F5GWF6;F8VQ14	T-complex protein 1 subunit beta	CCT2	29792000	23781000	17893000	15253000	16626000	20077000	13577000	40929000	30668000	35415000	28106000	29473000	32253000	9485000	31489000	30548000	27922000	33	0	204
P78417;Q5TA02;P78417-3;P78417-2;Q5TA01	Glutathione S-transferase omega-1	GSTO1	38306000	17955000	16281000	12698000	20818000	20495000	23763000	21632000	32900000	31786000	27475000	44298000	38987000	19097000	23462000	17935000	12792000	15	0	136
P78527;E7EUY0;P78527-2	DNA-dependent protein kinase catalytic subunit	PRKDC	18429000	28069000	10512000	7162300	3927500	8063400	2137000	24867000	21582000	25124000	16205000	17654000	17184000	0	12854000	14492000	12620000	50	0	130
P79483;Q9TQE0;P13761	HLA class II histocompatibility antigen, DR beta 3 chain;HLA class II histocompatibility antigen, DRB1-9 beta chain;HLA class II histocompatibility antigen, DRB1-7 beta chain	HLA-DRB3;HLA-DRB1	10965000	212230	865880	196370	0	1448100	0	35868	236560	0	0	485760	692570	1001400	0	329550	0	6	0	16
P80188;X6R8F3;P80188-2	Neutrophil gelatinase-associated lipocalin	LCN2	1148200	587050	0	0	906190	12825000	5391200	0	220930	10961000	16609000	20552000	3205400	264880000	302710	190610	147140	13	0	45
P80217;P80217-2	Interferon-induced 35 kDa protein	IFI35	782080	288300	195230	0	0	249970	0	262100	0	0	0	0	237660	0	0	0	0	2	0.00051653	3
P80365	Corticosteroid 11-beta-dehydrogenase isozyme 2	HSD11B2	0	0	0	0	0	0	2427800	1857000	0	0	0	0	0	5472600	1159000	0	0	1	0	1
P80511	Protein S100-A12;Calcitermin	S100A12	4301500	99313	0	170860	1271900	26231000	122920	91966	129000	12916000	575280	76600000	3588600	1592200	254820	69406	0	8	0	23
P80723;P80723-2	Brain acid soluble protein 1	BASP1	36175000	53835000	70189000	17165000	20262000	35192000	20967000	32787000	56063000	47512000	32615000	25520000	36619000	14102000	36247000	30155000	51084000	19	0	158
P80748	Ig lambda chain V-III region LOI		4043200	8117300	4932700	6139000	6814900	8239300	78004000	11269000	7183800	6659800	26226000	5770800	5095600	31709000	6181400	18377000	20679000	3	0	35
P82909	28S ribosomal protein S36, mitochondrial	MRPS36	992090	1063300	1535500	1101900	921850	0	0	1279900	1702300	1191400	1179100	1062500	1267000	417200	1424700	937260	1063400	3	0	12
P84077;P61204;F5H423;B7ZB63	ADP-ribosylation factor 1;ADP-ribosylation factor 3	ARF1;ARF3	53432000	31012000	24617000	24533000	26036000	25736000	33812000	36803000	46226000	44002000	31564000	33592000	35711000	36437000	36387000	36549000	34781000	16	0	163
P84085;C9J1Z8	ADP-ribosylation factor 5	ARF5	2289600	2456200	1604500	1139500	1215400	1443800	1583700	2356500	1920200	2056600	2296200	1625600	2001900	1237000	2194700	1927500	2016500	4	0	20
P84090	Enhancer of rudimentary homolog	ERH	1868000	2420800	1214000	1667100	2354800	0	0	2300100	4536400	2328900	3003800	2657600	4509200	909910	5947700	3645800	0	3	0	12
P84095	Rho-related GTP-binding protein RhoG	RHOG	6209600	3218000	1222100	996390	824540	1061100	0	476760	1235600	925530	0	0	0	0	756340	761360	0	5	0	6
P84103-2;P84103	Serine/arginine-rich splicing factor 3	SRSF3	3049600	6427800	1917900	1844000	2243500	1969300	1772000	5922700	5011800	2381300	2937100	1086500	3305400	1634700	3136400	4067200	1723500	4	0	21
P84157-2;K7EQX8;Q6ZR64;P84157-3;P84157	Matrix-remodeling-associated protein 7	MXRA7	948470	1312600	3834600	6840300	3307900	2065400	611130	2240400	3891600	3612700	1112300	935920	2205700	0	4086300	2171800	2126300	4	0	17
P98082-2;P98082-3;P98082	Disabled homolog 2	DAB2	6905100	1386900	1770400	0	0	1450300	0	1053700	1601100	577850	0	0	1063200	0	1350000	766280	1170500	6	0	7
P98088	Mucin-5AC	MUC5AC	0	0	0	0	57382	0	66039000	112970	0	0	6832100	330700	67096	160500000	273100	85400	0	37	0	57
P98095;P98095-2	Fibulin-2	FBLN2	1059400	1151000	8833200	1926200	1672800	1541200	0	0	0	0	0	0	477770	0	597070	583720	543890	4	0	5
P98160	Basement membrane-specific heparan sulfate proteoglycan core protein;Endorepellin;LG3 peptide	HSPG2	23311000	11026000	100620000	82569000	43432000	18112000	642860	4199200	5870900	3086000	5498300	1724600	1662800	354390	9097500	6383600	3280600	51	0	147
P98179	RNA-binding protein 3	RBM3	7671000	11179000	4046500	2657600	3823500	5759500	3033700	9332800	8628300	7396200	7578400	7470000	16842000	0	21204000	17435000	15390000	7	0	52
Q00013-2;Q00013-3;Q00013;C9J9J4	55 kDa erythrocyte membrane protein	MPP1	1054100	339000	480580	0	659710	1217200	0	386220	782060	683900	725130	988580	824430	0	0	0	0	2	0	2
Q00169;I3L4C0;I3L459;F5GWE5;I3L4H1	Phosphatidylinositol transfer protein alpha isoform	PITPNA	2740900	1606300	1244400	531050	432650	571060	1069900	760950	1508500	1818400	595870	736510	381360	536000	857280	514380	812220	6	0	11
Q00325-2;Q00325;F8VVM2	Phosphate carrier protein, mitochondrial	SLC25A3	18300000	9736500	12025000	7486100	5937700	5395300	2589300	9038800	12135000	11193000	7733600	9243900	8990500	298380	11393000	11980000	6353000	13	0	70
Q00341;Q00341-2;H0Y394	Vigilin	HDLBP	13868000	9979000	7717900	5033600	2187400	3716700	0	14272000	13288000	8651800	2498900	7075600	15266000	743030	18519000	12708000	9818900	23	0	69
Q00577	Transcriptional activator protein Pur-alpha	PURA	3327700	2163900	1632600	2825400	2244900	2295700	1501600	1699600	2099900	2744900	1777100	2851000	3548100	1166000	3276700	3883500	2249500	5	0	15
Q00610-2;Q00610	Clathrin heavy chain 1	CLTC	153490000	171440000	175660000	105200000	111500000	119960000	68503000	119470000	154270000	126390000	128370000	113070000	77361000	65714000	83891000	114160000	106830000	79	0	661
Q00688	Peptidyl-prolyl cis-trans isomerase FKBP3	FKBP3	1519500	1831500	843680	1100200	1148900	1586100	0	815410	2013500	2668800	1317600	1682400	4265200	1064000	5152200	3022800	1566500	7	0	14
Q00765;E2QRG8	Receptor expression-enhancing protein 5;Receptor expression-enhancing protein	REEP5	14476000	7072000	5930000	5347700	6525800	6301000	3029900	5320000	8085100	8660600	5573600	5106700	6657800	2845600	8239100	3816900	4380900	8	0	51
Q00796;H0YLA4	Sorbitol dehydrogenase	SORD	1672400	3679000	541830	955090	1371200	1404600	85325000	12540000	15048000	5701000	12691000	13756000	10742000	193570000	18537000	14131000	8758100	21	0	94
Q00839-2	Heterogeneous nuclear ribonucleoprotein U	HNRNPU	31801000	17328000	12709000	16182000	11648000	9960700	4258600	30207000	20790000	48090000	20433000	30816000	48730000	2911000	44780000	32871000	23109000	27	0	147
Q01081;Q01081-4;Q01081-2	Splicing factor U2AF 35 kDa subunit	U2AF1	781560	0	0	0	0	0	0	737440	724040	996080	622150	0	1163200	0	525940	0	0	3	0	7
Q01082;Q01082-3;Q01082-2	Spectrin beta chain, non-erythrocytic 1	SPTBN1	19951000	21248000	18893000	44341000	20368000	49898000	870340	12354000	10259000	25186000	5145300	12964000	19476000	439440	25354000	16971000	8057800	51	0	168
Q01105-3;Q01105-4;Q01105-2;Q01105;P0DME0	Protein SET;Protein SETSIP	SET;SETSIP	23704000	50865000	24948000	15695000	21781000	15427000	12434000	45746000	42652000	39511000	39632000	29984000	40775000	9952900	74375000	52832000	55240000	9	0	94
Q01432-6;Q01432;Q01432-5;Q01432-4	AMP deaminase 3	AMPD3	537350	0	1337900	1597900	1165900	2042100	0	668210	432830	446890	0	0	0	0	614590	977550	1003900	1	0.0041058	1
Q01469	Fatty acid-binding protein, epidermal	FABP5	17358000	3591300	5486700	2588100	1997400	6449400	9512300	2467900	5074200	2961800	3544200	3015200	3588500	2543800	3618300	1891900	2207400	7	0	33
Q01518	Adenylyl cyclase-associated protein 1	CAP1	165960000	43136000	85684000	77741000	41191000	43364000	19753000	43195000	62650000	99490000	55007000	80960000	66233000	13380000	62330000	50075000	44849000	35	0	272
Q01518-2	Adenylyl cyclase-associated protein 1	CAP1	1265400	0	1924100	785800	0	0	0	0	0	1060500	0	0	0	0	947700	0	0	1	0	3
Q01658	Protein Dr1	DR1	857640	0	821830	829470	0	0	0	603380	823020	837420	0	1271200	1114000	0	958720	1008900	1008200	2	0.0074561	3
Q01813;Q01813-2	ATP-dependent 6-phosphofructokinase, platelet type	PFKP	972660	0	1695100	4176600	1880300	1728000	0	1283100	2441200	3346900	1871800	2937200	2465200	1739200	928030	945190	720680	11	0	14
Q01995;H0YCU9	Transgelin	TAGLN	82248000	51197000	1402100000	2897000000	1360700000	190420000	5941300	7594900	19202000	26845000	11194000	8708600	64229000	570680	46764000	14446000	23144000	28	0	276
Q02218;E9PCR7;E9PDF2;Q02218-2;E9PFG7;Q02218-3	2-oxoglutarate dehydrogenase, mitochondrial	OGDH	9417600	2652400	4028600	2433000	1739600	1674300	699480	2829700	2728100	2853200	704300	707710	1701500	0	1687100	982880	0	10	0	25
Q02252-2;Q02252;G3V4Z4	Methylmalonate-semialdehyde dehydrogenase [acylating], mitochondrial	ALDH6A1	1564700	1018600	1183600	872420	2905900	228470	0	4213600	12943000	16882000	3664100	6231900	2163400	1047200	4997000	4173200	1523700	14	0	38
Q02318	Sterol 26-hydroxylase, mitochondrial	CYP27A1	6354300	0	398770	0	0	155330	332320	187880	0	114990	256800	0	0	325420	0	161690	246260	6	0	7
Q02539	Histone H1.1	HIST1H1A	0	0	0	0	0	0	0	0	687430	1212200	0	0	0	0	0	0	0	1	0.0023127	1
Q02790	Peptidyl-prolyl cis-trans isomerase FKBP4;Peptidyl-prolyl cis-trans isomerase FKBP4, N-terminally processed	FKBP4	4875600	8026900	2564200	5859200	6068200	3290200	9880000	20971000	10152000	7875100	9850600	5766700	8505900	2374000	10922000	20534000	17441000	18	0	76
Q02809;Q02809-2	Procollagen-lysine,2-oxoglutarate 5-dioxygenase 1	PLOD1	1883000	841330	0	0	0	0	564950	4054600	516470	0	0	0	0	0	708420	869960	1138500	7	0	7
Q02818;H7BZI1;C9JKZ2	Nucleobindin-1	NUCB1	8230600	18294000	7594900	3536000	1450700	1494500	7986100	12157000	13207000	4573400	3193900	1334400	9243600	8338700	22498000	12636000	20091000	18	0	73
Q02878	60S ribosomal protein L6	RPL6	5512600	5106900	2752100	1547900	977490	691510	1016800	4369200	2808700	2848100	1988000	656820	588160	1016700	634520	296040	926640	12	0	30
Q02952-3;Q02952-2;Q02952	A-kinase anchor protein 12	AKAP12	6810600	8265600	31714000	40089000	20570000	28710000	0	1406900	3607200	4375800	1977600	661470	4063200	0	7084300	3565900	3016400	22	0	59
Q03060-23;E9PAR2;Q03060-9;Q03060-24;Q03060-8;Q03060-32;Q03060-26;G5E998;Q03060-21;C9JK96;Q03060-31;Q03060-6;P18846-2;P16220-3;P18846;P16220-2;P16220	Cyclic AMP-dependent transcription factor ATF-1;Cyclic AMP-responsive element-binding protein 1	CREM;ATF1;CREB1	389990	435080	0	553780	0	0	0	386210	0	602730	0	491410	0	0	1217500	621250	622910	2	0.0040909	6
Q03135;E9PCT5;C9JKI3;Q03135-2	Caveolin-1;Caveolin	CAV1	38099000	24125000	88762000	88160000	100870000	44625000	1034300	7648900	10491000	8917200	2721000	3611900	18381000	140530	24352000	13765000	8030600	8	0	87
Q03518	Antigen peptide transporter 1	TAP1	1079900	969110	522590	0	0	1111200	0	0	682300	510730	602570	0	215090	0	0	0	0	2	0	4
Q04323;E9PJ81;E9PRQ7;Q04323-2	UBX domain-containing protein 1	UBXN1	1872800	2033000	1877800	2002400	1194700	981000	1646800	1081700	1218900	1263400	2138700	1360400	1538400	0	2608500	2175200	2164400	4	0	16
Q04446;E9PGM4	1,4-alpha-glucan-branching enzyme	GBE1	4930700	3693400	2274900	1098600	723080	1083800	1320300	2615200	2757100	1497500	936020	1925000	899870	627260	1294700	941870	2038600	7	0	24
Q04760;Q04760-2	Lactoylglutathione lyase	GLO1	4251900	5384700	3431900	8958400	6437000	2526900	5763500	5261900	6804900	9453000	5451500	9084800	4923000	7226900	7487500	10377000	6707300	7	0	44
Q04837;C9K0U8;E7EUY5	Single-stranded DNA-binding protein, mitochondrial	SSBP1	4470400	5069800	4671400	2250000	3508100	2825300	1269400	3536400	3916000	4207200	5006100	2713900	4233700	1000300	5452900	5071600	4843500	5	0	28
Q04917;A2IDB2	14-3-3 protein eta	YWHAH	23989000	23046000	24455000	14362000	16185000	3132000	11951000	16807000	22334000	21347000	13677000	17386000	14410000	7067600	20641000	18975000	18825000	11	0	85
Q04941	Proteolipid protein 2	PLP2	1502700	2672100	3430200	3138400	2661100	3069100	0	1123600	1576200	1140000	1005800	1094500	993570	1044000	1421400	516000	870430	1	0	10
Q5T760;Q05519-2;Q05519	Serine/arginine-rich splicing factor 11	SRSF11	484160	636240	0	0	268860	0	0	360740	389020	686950	0	0	1282400	0	633650	424590	0	1	0.009901	6
Q05682	Caldesmon	CALD1	50803000	38199000	143320000	169720000	84573000	31546000	0	20025000	29829000	46843000	13846000	12299000	39037000	0	52028000	23904000	20041000	43	0	238
Q05682-5;E7EX44;Q05682-3;E9PGZ1	Caldesmon	CALD1	2718300	1038400	5871700	5849500	3000700	0	1157400	975850	1692300	3381400	1601600	453990	0	0	4151500	808980	0	2	0	13
Q05707-2;Q05707;Q05707-3;J3QT83	Collagen alpha-1(XIV) chain	COL14A1	155330000	153590000	625410000	1288900000	956520000	954560000	298150	13779000	16720000	1114300	0	281690	305910	227340	2499500	62653000	10442000	84	0	521
Q06033-2;Q06033;E7ET33	Inter-alpha-trypsin inhibitor heavy chain H3	ITIH3	0	1578800	0	0	788400	718450	726860	2079800	441910	365610	6835900	0	0	761240	0	593600	1777100	5	0	9
Q06210-2;Q06210	Glutamine--fructose-6-phosphate aminotransferase [isomerizing] 1	GFPT1	520740	747140	351790	0	0	0	246380	1076300	7113800	8498600	399950	1810100	449030	250860	0	233970	106450	10	0	16
Q06323;Q06323-3;Q06323-2	Proteasome activator complex subunit 1	PSME1	30554000	18851000	16346000	10668000	9568900	16788000	21923000	23541000	27234000	28076000	19733000	21645000	31193000	11335000	28611000	26169000	24984000	15	0	129
Q06828	Fibromodulin	FMOD	1081200	4157100	31467000	122520000	120300000	41062000	4824800	558460	0	0	0	178310	0	12594000	662660	357210	837030	8	0	40
Q06830	Peroxiredoxin-1	PRDX1	230990000	87395000	94770000	93232000	104970000	95343000	98425000	77272000	95604000	87224000	105990000	106330000	111260000	79413000	96942000	103830000	90100000	25	0	309
Q07021;I3L3Q7;I3L3B0	Complement component 1 Q subcomponent-binding protein, mitochondrial	C1QBP	10206000	17173000	8586900	4296600	9811900	9823400	3906100	15054000	9472100	10166000	3593000	8540800	13057000	0	10952000	11793000	19408000	7	0	44
Q07065	Cytoskeleton-associated protein 4	CKAP4	50731000	105760000	61440000	40166000	32561000	62089000	14373000	74031000	47028000	44945000	31476000	33017000	71440000	14893000	76461000	78002000	83783000	40	0	326
Q07075	Glutamyl aminopeptidase	ENPEP	0	222770	1170200	281320	0	148330	0	160760	930360	269530	0	0	0	0	276280	0	0	2	0.00050302	2
Q07507	Dermatopontin	DPT	1492600	2674600	3786100	16076000	21174000	34862000	0	0	0	0	0	440120	0	0	437660	1089500	0	2	0	6
Q07666;Q07666-2;Q07666-3	KH domain-containing, RNA-binding, signal transduction-associated protein 1	KHDRBS1	3649900	8280800	2562200	2991800	2006100	1066100	990670	7282500	5116300	7930100	4889100	4835500	10748000	657890	14007000	6069600	3353300	9	0	50
Q07812-5;Q07812-7;Q07812-8;Q07812;Q07812-2	Apoptosis regulator BAX	BAX	1828700	1936700	1548700	531050	0	1014600	778580	885370	813180	888550	1099600	1079600	846130	0	1110400	1399000	1399600	4	0	14
Q07954	Prolow-density lipoprotein receptor-related protein 1;Low-density lipoprotein receptor-related protein 1 85 kDa subunit;Low-density lipoprotein receptor-related protein 1 515 kDa subunit;Low-density lipoprotein receptor-related protein 1 intracellular domain	LRP1	25466000	35141000	25351000	23005000	15248000	22473000	1130400	14295000	11000000	2310600	4560100	1611900	14318000	0	26135000	10896000	8635000	49	0	153
Q07960;H0YE29	Rho GTPase-activating protein 1	ARHGAP1	19538000	9310000	14888000	17619000	7242700	6228600	3271200	12525000	9647600	17842000	7059400	7942300	17895000	643780	13365000	7571900	6972700	16	0	80
Q08211	ATP-dependent RNA helicase A	DHX9	24313000	18724000	12352000	13284000	8003700	13190000	926010	25989000	20631000	35044000	13828000	24243000	30829000	599060	16572000	23410000	16870000	34	0	136
Q08257;Q08257-3;A6NP24;C9JH92;Q08257-2	Quinone oxidoreductase	CRYZ	4567200	4217100	3403400	3010300	5435700	1502100	3781500	3961600	5831100	3217500	6801100	3910300	4455700	3124500	5034200	7444300	3260200	9	0	34
Q08380	Galectin-3-binding protein	LGALS3BP	12314000	15500000	13111000	5810600	12482000	11638000	33457000	22095000	12730000	5850900	16196000	5261100	6164100	72287000	16210000	23824000	24822000	15	0	102
Q08722-2;Q08722-3;Q08722-4;Q08722	Leukocyte surface antigen CD47	CD47	2544800	1275300	2300800	2619300	4079300	5185200	893000	1069400	1903800	2694400	2898800	3398600	1810900	1116300	880770	1156400	413230	2	0.00049213	12
Q08752	Peptidyl-prolyl cis-trans isomerase D	PPID	498250	471210	0	302610	0	0	0	960320	335420	415800	545830	357720	464920	421000	719030	698590	535810	3	0	5
Q08AM6	Protein VAC14 homolog	VAC14	1439400	365480	0	0	0	0	0	0	0	0	0	0	204850	0	259060	278840	0	1	0	1
Q09028-3;Q09028-2;Q09028;H0YF10	Histone-binding protein RBBP4	RBBP4	3928500	14273000	1330300	3769800	6351200	5614300	4904700	12693000	14109000	13519000	10072000	11423000	14998000	536810	14492000	13934000	10984000	15	0	58
Q09666	Neuroblast differentiation-associated protein AHNAK	AHNAK	354290000	131590000	313080000	554310000	415880000	357430000	10577000	78801000	137880000	137050000	122670000	165740000	160190000	2719400	208810000	155170000	92145000	216	0	1129
Q0VD83-3;Q0VD83;Q0VD83-4	Apolipoprotein B receptor	APOBR	1029600	214070	1268000	987710	0	578810	0	0	388250	473190	0	384630	263550	0	0	0	0	5	0	6
Q0VGL1	Ragulator complex protein LAMTOR4;Ragulator complex protein LAMTOR4, N-terminally processed	LAMTOR4	361640	945230	997860	381400	738150	0	0	746150	767040	608090	651970	0	0	0	0	1607700	888480	1	0	4
Q10567-2;Q10567;Q10567-3;Q10567-4;C9J1E7	AP-1 complex subunit beta-1	AP1B1	9683800	3517600	4195600	1062200	1777300	3028200	2285400	3598600	5034600	4313600	2776600	1958300	4301900	0	1676400	1879000	1686500	12	0	34
Q10713	Mitochondrial-processing peptidase subunit alpha	PMPCA	690800	1111100	1231200	566650	307100	724730	0	1105100	1012600	1040100	0	0	1569600	0	1072300	1480400	1006200	1	0	7
Q12765-3;Q12765;Q12765-2	Secernin-1	SCRN1	1742600	577120	3111100	3709700	1123900	530550	822620	283860	540320	512060	438920	0	450580	888590	530950	513850	216650	4	0	7
Q12792-4;Q12792;F8VS81;Q12792-3	Twinfilin-1	TWF1	1666300	2078500	1205900	0	459920	819450	1829100	3046900	2529300	1584500	2293600	631350	1252900	628330	1538600	2039300	1365400	3	0	12
Q12797;E5RHJ2;E5RG56;Q12797-7;Q12797-6;Q12797-2;Q12797-10	Aspartyl/asparaginyl beta-hydroxylase	ASPH	925400	2129400	374060	759220	410300	431520	317980	392190	310610	434670	0	253280	801530	293160	508810	407440	502750	3	0	8
Q12805-2;Q12805-4;Q12805-3;Q12805;Q12805-5	EGF-containing fibulin-like extracellular matrix protein 1	EFEMP1	1978200	2019100	30460000	15912000	14774000	12853000	0	372150	574530	35319	236140	166060	200710	0	728480	1773300	138400	11	0	30
Q12874	Splicing factor 3A subunit 3	SF3A3	1331600	1407700	459010	851420	771720	445940	0	3607300	3069800	3580800	859910	1948600	5665000	0	6758900	3005700	1466500	9	0	25
Q12882	Dihydropyrimidine dehydrogenase [NADP(+)]	DPYD	0	0	0	0	0	3244500	0	0	2047200	0	4820200	3820700	1956800	0	0	0	0	5	0	5
Q12904;Q12904-2	Aminoacyl tRNA synthase complex-interacting multifunctional protein 1;Endothelial monocyte-activating polypeptide 2	AIMP1	1138800	804080	838700	750530	0	0	0	1202300	1358700	0	1655600	1249400	1364900	0	1879300	1738300	1326300	4	0	9
Q12905	Interleukin enhancer-binding factor 2	ILF2	13686000	16150000	5452200	6504400	7584300	1716700	1240100	20786000	14404000	18920000	10768000	13998000	25094000	476780	30705000	25515000	20927000	19	0	108
Q12906-4;Q12906-6;Q12906-7;Q12906-5;Q12906-2;Q12906-3;Q12906	Interleukin enhancer-binding factor 3	ILF3	9429000	8538400	2082600	5210200	4233200	1727400	1364000	14819000	9271000	22589000	5840800	10414000	23882000	761150	29525000	9754500	7471700	24	0	69
Q12907;D6RBV2;D6RIU4;D6RDX1	Vesicular integral-membrane protein VIP36	LMAN2	17308000	21991000	13155000	6970500	10158000	15406000	9266000	15122000	25799000	23981000	19060000	15824000	21949000	12452000	24284000	17264000	19462000	14	0	108
Q12931-2;Q12931;I3L0K7	Heat shock protein 75 kDa, mitochondrial	TRAP1	885530	1912100	671470	0	586280	0	354400	5200000	527620	728620	0	0	1340700	318250	1230800	2700700	1842000	5	0	9
Q13011;M0R248	Delta(3,5)-Delta(2,4)-dienoyl-CoA isomerase, mitochondrial	ECH1	12243000	12983000	11443000	5256700	8368500	10765000	3081500	8722900	10497000	10679000	6794900	8583100	9566300	3071300	10128000	7582400	8894300	10	0	66
Q13045-2;Q13045-3;Q13045	Protein flightless-1 homolog	FLII	16550000	2437000	6013400	9785400	6685800	23739000	0	3091100	299340	8241700	3161600	6019200	909880	0	909410	1097700	0	5	0	13
Q13148;B1AKP7;G3V162;K7EJM5;K7EN94;Q13148-4	TAR DNA-binding protein 43	TARDBP	5596000	6784400	4300900	3606400	3194400	2343400	1733000	9465000	5701800	5979900	2581000	3321600	7424400	888160	9076500	10043000	6980900	10	0	54
Q13151	Heterogeneous nuclear ribonucleoprotein A0	HNRNPA0	10915000	14554000	4838800	6329800	5256800	4718000	2346400	16916000	10734000	14038000	9586800	9186100	16652000	435830	22759000	21316000	15137000	12	0	76
Q13155;A8MU58;F8W950	Aminoacyl tRNA synthase complex-interacting multifunctional protein 2	AIMP2	527090	522710	428340	0	0	0	0	641090	0	1226700	0	628640	638390	0	851170	709290	470310	2	0.0058088	5
Q13162;H7C3T4	Peroxiredoxin-4	PRDX4	11190000	11576000	9193900	6042600	6022300	15829000	4467000	9123000	9200400	8632800	3003900	6898100	10650000	3777400	11703000	12762000	13365000	10	0	69
Q13177	Serine/threonine-protein kinase PAK 2;PAK-2p27;PAK-2p34	PAK2	3651700	1691900	1517000	1570500	894270	2381100	634750	1687700	4519400	2926700	1225000	2763200	1930700	392640	3357100	2248800	3503700	9	0	23
Q13185	Chromobox protein homolog 3	CBX3	2145000	1040600	846840	684890	669650	0	0	3712600	2955800	4591900	919490	1678100	5082000	0	8041100	5293900	1831000	7	0	14
Q13200;Q13200-3;Q13200-2	26S proteasome non-ATPase regulatory subunit 2	PSMD2	13855000	15829000	16481000	8154600	8305000	9473200	2924800	15571000	14166000	18391000	14122000	14689000	15620000	5753000	16537000	15039000	16053000	22	0	122
Q13228;Q13228-4;Q13228-2;Q13228-3;A6PVX1;H0Y532	Selenium-binding protein 1	SELENBP1	10737000	13102000	17703000	19068000	30898000	49389000	29643000	12740000	22754000	18590000	25715000	44833000	23460000	43865000	9895400	13644000	11970000	22	0	145
Q13263;Q13263-2	Transcription intermediary factor 1-beta	TRIM28	14805000	29660000	11525000	12264000	12645000	4899400	2844500	65520000	31744000	37909000	28864000	26183000	50414000	2864100	74491000	72339000	54286000	29	0	205
Q13283;E5RH42;E5RIZ6;E5RJU8;Q13283-2	Ras GTPase-activating protein-binding protein 1	G3BP1	2544100	737830	564050	806830	795560	816720	1098300	4779900	4260800	2351500	961390	1156300	826910	166820	5658800	2916400	2023500	8	0	20
Q13303-4;Q13303-2;Q13303;Q5TG81;Q5TG80;Q2YD85;Q13303-3	Voltage-gated potassium channel subunit beta-2	KCNAB2	2135500	0	570700	0	0	0	0	0	0	0	0	0	0	0	0	0	0	2	0	3
Q13308;Q13308-6;Q13308-4;Q13308-2;Q13308-3;Q13308-5	Inactive tyrosine-protein kinase 7	PTK7	5786900	28055000	12094000	7695900	8151800	1840200	7855800	29560000	3814100	1491000	13790000	650210	16156000	2025800	26459000	26639000	32741000	24	0	90
Q13347	Eukaryotic translation initiation factor 3 subunit I	EIF3I	4623200	6453500	4290000	3157400	4168200	4519300	6077800	5890900	5809500	4998900	3262000	2734200	6399000	2339800	5177200	4871600	5989900	11	0	49
Q13363-2;Q13363;D6RAX2;H0Y8W7	C-terminal-binding protein 1	CTBP1	1467400	2676300	2109600	1958000	1498100	916890	548360	3799400	1573300	2667000	1949600	1017900	1857100	493910	2724200	2022900	2157500	7	0	24
Q13409-3;Q13409-7;Q13409-2;Q13409;Q13409-6;Q13409-5;E7EQL5;E7EQU2;E7ESD3;E7EMU4;E7EV09	Cytoplasmic dynein 1 intermediate chain 2	DYNC1I2	2758500	2886100	1887300	1576200	741440	0	1618400	3662200	3328100	2461800	1816100	1757300	2157000	795090	2910000	2895600	2503400	8	0	29
Q13418;Q13418-2	Integrin-linked protein kinase	ILK	2708400	809770	2297400	4093700	2874200	1643700	0	1041700	1688800	5507100	0	4062600	4275300	0	1269100	1835500	1370200	6	0	22
Q13423;E9PCX7	NAD(P) transhydrogenase, mitochondrial	NNT	9562200	5130300	5152500	2942000	1681500	3355800	2209100	7635600	8920000	6431500	3362000	4233500	3583200	954440	3577900	2324500	2516600	15	0	38
Q13425;Q13425-2	Beta-2-syntrophin	SNTB2	649500	552430	1238300	2005500	0	0	0	811760	1346000	5216000	0	0	0	0	0	1323400	0	3	0.00050787	3
Q13451	Peptidyl-prolyl cis-trans isomerase FKBP5;Peptidyl-prolyl cis-trans isomerase FKBP5, N-terminally processed	FKBP5	2696800	1001500	1526300	1026100	533210	0	0	1122600	2926800	2514100	1275900	1295500	3171800	1190900	3898600	1134900	960480	7	0	18
Q13492-4;Q13492-3;Q13492-2;Q13492-5;Q13492;E5RFU0;E5RHK9;E9PI56;E9PKP6;E5RFC6;E5RK51;E5RIJ5;E9PLJ8;E5RGY9;E9PDG8;O60641-3;O60641-4;O60641	Phosphatidylinositol-binding clathrin assembly protein;Clathrin coat assembly protein AP180	PICALM;SNAP91	1340900	894010	859180	0	0	0	0	623270	1062800	1248900	0	894670	744210	0	838140	817590	513450	2	0	5
Q13509;Q13509-2	Tubulin beta-3 chain	TUBB3	6101200	12539000	5413500	3387900	2369700	1418000	1915300	12550000	14113000	10826000	16295000	6685600	14407000	0	13528000	10428000	16110000	8	0	58
Q13564-3;Q13564-2;Q13564;Q13564-4	NEDD8-activating enzyme E1 regulatory subunit	NAE1	480980	428260	505110	466960	249850	296190	0	402850	0	392510	404170	0	387000	0	465820	408730	487830	2	0.00049188	2
Q13576;E7EWC2;D6R939;F5H7S7;Q13576-3;Q13576-2	Ras GTPase-activating-like protein IQGAP2	IQGAP2	37784000	1342900	2868900	2290900	1646400	1350800	1087600	1073900	3093300	1625700	851100	1561200	1149400	740000	1607800	1210400	476820	21	0	37
Q13596-2;Q13596;Q13596-3;H0YK42	Sorting nexin-1	SNX1	3738900	1546700	2427000	2060700	1107500	1169700	1137500	1150700	813470	1808000	1289500	0	1797000	0	2135100	1070800	1337400	8	0	14
Q13636;J3QR51	Ras-related protein Rab-31	RAB31	443020	0	1083200	859230	622270	654750	0	0	582840	373030	0	690380	639770	0	570270	519290	681190	2	0	7
Q13637	Ras-related protein Rab-32	RAB32	1393400	0	0	0	234170	0	0	0	140300	204840	0	277760	215180	0	103270	0	0	2	0	3
Q13641	Trophoblast glycoprotein	TPBG	0	927040	0	0	0	0	0	472750	0	0	0	0	394780	0	448420	411980	443390	1	0.0014521	2
Q13642-1;Q13642-5;Q13642-4;Q5JXI8;Q13642;Q5JXH8;Q5JXH7;Q5JXI3;Q5JXI2;Q13642-3;Q5JXI0;Q5JXH9	Four and a half LIM domains protein 1	FHL1	2276800	0	9911800	75602000	7964700	430250	0	508610	665320	602260	0	273570	314650	0	3881300	870650	520010	16	0	28
Q13724-2;Q13724;C9J8D4	Mannosyl-oligosaccharide glucosidase	MOGS	852130	441190	294010	304250	0	0	0	652910	0	665980	0	0	432030	0	362410	0	0	3	0	6
Q13740-2;Q13740;F5GXJ9	CD166 antigen	ALCAM	562870	2652000	0	148830	1423800	0	720170	1459300	245920	1643400	2219900	822810	938610	259210	1705600	7002400	7039100	7	0	14
Q13790	Apolipoprotein F	APOF	0	0	0	0	0	0	2062900	1396600	0	707560	1215200	0	0	1796500	0	1080300	2574700	2	0	3
Q13813-3;Q13813;A6NG51;Q13813-2	Spectrin alpha chain, non-erythrocytic 1	SPTAN1	45293000	57821000	87768000	118080000	89850000	120000000	5285900	46436000	53102000	52242000	42673000	37580000	62556000	14820000	65659000	51875000	48618000	88	0	446
Q13838;Q13838-2;Q5STU3;F6TRA5;F6WLT2;F6S4E6;O00148	Spliceosome RNA helicase DDX39B;ATP-dependent RNA helicase DDX39A	DDX39B;DDX39A	20694000	33631000	16401000	17698000	12661000	13322000	7836600	39507000	37382000	35591000	30764000	31957000	44123000	3093500	45504000	47407000	41166000	20	0	140
Q13867;K7ESE8;J3KSD8;K7ES02	Bleomycin hydrolase	BLMH	5164900	2890800	1292700	798410	589650	1018500	2906700	4298500	2998200	4387900	1881200	2018400	2640000	1135500	2564800	2179000	2199600	4	0	19
Q13885;Q9BVA1	Tubulin beta-2A chain;Tubulin beta-2B chain	TUBB2A;TUBB2B	6090400	7014100	8210600	7660200	7324600	5051800	3298300	3875900	6896500	3557000	7540600	6075700	4150000	4509000	2503400	5251600	3887400	7	0	37
Q14011;K7EMY9;K7EPM4;K7EQR7;D6W5Y5;Q14011-2;K7EJV5;K7ER40;K7ELV6;K7ENX8;K7ELT6	Cold-inducible RNA-binding protein	CIRBP	3987600	15444000	2698300	1465200	2808100	2310900	2174500	12210000	12991000	7152800	6981500	3049300	12733000	2080000	16922000	16691000	15376000	10	0	46
Q14019;H3BT58	Coactosin-like protein	COTL1	58141000	33505000	34380000	10896000	7951900	22420000	17863000	21741000	50301000	46025000	24884000	24478000	23483000	2005700	23447000	17767000	20481000	14	0	132
Q14103-3;Q14103;H0Y8G5;H0YA96;D6RAF8;Q14103-4;Q14103-2;D6RF44	Heterogeneous nuclear ribonucleoprotein D0	HNRNPD	30004000	29076000	21658000	23652000	17639000	17227000	8354000	46033000	42622000	62898000	35713000	48685000	70400000	6489000	82792000	58611000	43281000	20	0	163
Q14108;Q14108-2	Lysosome membrane protein 2	SCARB2	9980900	9865400	7540900	4175800	3366100	2423700	1204500	6587600	4187900	6245100	4406600	1805000	5967600	1726600	7506600	3894900	6361700	13	0	49
Q14112-2;Q14112;H0YJV3	Nidogen-2	NID2	3928000	5949100	17980000	40321000	18805000	16336000	0	201640	8892600	1724700	363240	1146400	1243600	0	1101000	649970	632270	16	0	40
Q14116;Q14116-2	Interleukin-18	IL18	2398600	475760	388340	0	0	476540	504330	0	283160	325430	0	420550	0	0	0	0	0	3	0.00049092	3
Q14118	Dystroglycan;Alpha-dystroglycan;Beta-dystroglycan	DAG1	0	0	0	1581300	618450	496680	0	319300	0	264280	0	0	0	0	0	0	0	1	0.007064	1
Q14126	Desmoglein-2	DSG2	628480	870530	0	0	0	0	742240	1435800	987900	697430	1349900	1148300	0	1037100	740690	884780	0	2	0.0095156	3
Q14152-2;Q14152	Eukaryotic translation initiation factor 3 subunit A	EIF3A	287010	0	0	0	0	0	0	779660	626340	729140	0	560690	694780	0	0	0	0	3	0.00050403	4
Q14165;F5H1S8;H0YG07	Malectin	MLEC	6322300	7911700	6738200	4860400	3543300	5648300	2902100	6655600	6306900	8103400	4027900	3719700	6805800	2679300	8558700	7078900	8246500	8	0	42
Q14166	Tubulin--tyrosine ligase-like protein 12	TTLL12	725820	0	650660	644060	0	133360	977120	1282600	3255700	5553000	802160	1426300	302000	891920	490400	402490	496770	7	0	10
Q14195-2;Q14195	Dihydropyrimidinase-related protein 3	DPYSL3	63139000	28014000	97898000	121100000	100600000	32557000	6238300	14718000	21253000	15759000	15607000	10358000	23919000	0	29942000	24724000	13796000	33	0	178
Q14204	Cytoplasmic dynein 1 heavy chain 1	DYNC1H1	48789000	47347000	49699000	37625000	32777000	31066000	25928000	47444000	44789000	40188000	36979000	27216000	30402000	15982000	26893000	36431000	26742000	99	0	330
Q14240;Q14240-2;E7EQG2	Eukaryotic initiation factor 4A-II;Eukaryotic initiation factor 4A-II, N-terminally processed	EIF4A2	1835400	2362700	2866000	2551200	2439800	1949600	1989000	3242500	2521600	742560	1110300	1423400	2606000	1512700	2609700	3598400	2312500	6	0	25
Q14247;Q14247-3;Q14247-2	Src substrate cortactin	CTTN	12982000	8704600	7545400	13588000	5350800	4281700	3995700	12580000	21498000	26290000	6843100	14583000	20485000	882220	21271000	17182000	19873000	26	0	102
Q14257;Q14257-2;H0YL43	Reticulocalbin-2	RCN2	2807100	12584000	776150	764930	1735100	953290	769190	7761000	3095400	2038800	2190500	1533100	6127700	864530	8208100	13293000	9105600	9	0	45
Q14258	E3 ubiquitin/ISG15 ligase TRIM25	TRIM25	525070	0	0	0	0	0	0	0	0	0	0	0	0	0	442880	0	0	1	0.00048876	1
Q14315;Q14315-2	Filamin-C	FLNC	13592000	11529000	155330000	151030000	56057000	9459000	577660	4291300	4498100	5284900	1866600	2688900	4247200	1172800	6688000	2297300	1425600	80	0	164
Q14376;Q5QPP9;Q5QPP4	UDP-glucose 4-epimerase	GALE	2563900	0	0	0	0	0	0	1984900	0	0	0	0	0	0	2274600	0	0	3	0	8
Q14444-2;Q14444;G3V153;E9PP31;E9PLA9	Caprin-1	CAPRIN1	1993700	5592500	2838700	996280	1229700	2095900	1627400	7868900	7095900	4662900	3492000	2958200	5476900	492120	6180500	6811500	8730500	11	0	35
Q14508;Q14508-2;Q14508-3	WAP four-disulfide core domain protein 2	WFDC2	0	0	0	0	0	0	7187400	0	0	0	0	0	0	15834000	0	635390	0	2	0	4
Q14515-2;Q14515	SPARC-like protein 1	SPARCL1	248160	316060	1798500	668820	510520	0	0	0	0	119010	357950	0	165660	0	293110	842710	869420	2	0.00052356	3
Q14520-2;Q14520	Hyaluronan-binding protein 2;Hyaluronan-binding protein 2 50 kDa heavy chain;Hyaluronan-binding protein 2 50 kDa heavy chain alternate form;Hyaluronan-binding protein 2 27 kDa light chain;Hyaluronan-binding protein 2 27 kDa light chain alternate form	HABP2	0	0	0	0	0	0	0	1749800	0	0	0	0	0	0	0	0	0	1	0.00049702	1
Q14566	DNA replication licensing factor MCM6	MCM6	0	2807000	84117	0	0	446600	253700	5641400	258070	156390	458940	384300	516420	0	0	811360	1735500	8	0	11
Q14624-3;Q14624-2;Q14624-4;H7C0L5	Inter-alpha-trypsin inhibitor heavy chain H4;70 kDa inter-alpha-trypsin inhibitor heavy chain H4;35 kDa inter-alpha-trypsin inhibitor heavy chain H4	ITIH4	9608200	53805000	15333000	21393000	41020000	83700000	104140000	115950000	30254000	36803000	114790000	64502000	33455000	228500000	31027000	82168000	124440000	42	0	303
Q14697;Q14697-2;F5H6X6;E9PKU7	Neutral alpha-glucosidase AB	GANAB	87345000	82581000	53510000	44783000	43571000	44635000	25382000	88697000	65767000	72189000	48715000	54551000	68705000	22636000	57200000	88292000	66642000	44	0	359
Q14739	Lamin-B receptor	LBR	1007800	0	0	300970	0	0	0	0	0	358270	0	0	206140	0	0	0	0	1	0.00049285	2
Q14764	Major vault protein	MVP	27850000	38554000	69220000	27427000	22832000	38164000	8277200	15639000	73773000	57990000	48178000	39309000	26872000	16688000	35293000	12195000	9508700	45	0	252
Q14789;Q14789-2	Golgin subfamily B member 1	GOLGB1	952670	0	2274400	1385700	2800300	3824000	0	974140	3489200	4482900	2815300	13849000	0	2808300	0	0	8034300	2	0.0095569	3
Q14847;Q14847-2;C9J9W2;Q14847-3	LIM and SH3 domain protein 1	LASP1	29746000	13129000	32203000	16146000	18925000	9663300	5800400	12426000	20557000	24647000	11059000	11995000	13337000	3510100	22569000	16691000	14914000	13	0	126
Q14914-2;Q14914	Prostaglandin reductase 1	PTGR1	2241100	2763100	2018100	2326100	1973700	1496600	2493800	3771900	4068400	3672000	3746700	1699500	2288900	3100300	3518100	4115100	2422300	7	0	21
Q14956-2;Q14956	Transmembrane glycoprotein NMB	GPNMB	116120000	2302800	3728400	2876600	771190	640380	0	593540	494100	232920	686320	2249900	2542500	220180	2522400	826890	374520	6	0	23
Q14964	Ras-related protein Rab-39A	RAB39A	1505800	1089700	686820	800860	0	502730	1532600	1327600	956000	1456200	642720	0	0	2408100	0	0	0	1	0.00049801	6
Q14974;Q14974-2;J3KTM9	Importin subunit beta-1	KPNB1	21153000	24627000	18424000	17551000	12967000	20739000	10651000	21204000	19293000	22538000	19931000	16885000	21812000	10948000	22129000	17724000	26344000	22	0	115
Q14980-2;Q14980;Q14980-4;Q14980-3	Nuclear mitotic apparatus protein 1	NUMA1	19854000	24681000	16450000	17231000	16161000	17001000	1125500	18399000	22058000	32850000	26812000	25024000	61816000	1119300	72078000	26007000	27716000	61	0	221
Q15008;Q15008-4;Q15008-3;Q15008-2	26S proteasome non-ATPase regulatory subunit 6	PSMD6	2332400	3452400	1973600	2365400	876030	1071900	0	2639800	2024500	1851900	735330	1577800	1644700	1536900	1615400	1874300	1670000	6	0	16
Q15019;Q15019-2;Q15019-3;B5MCX3;C9J938;C9JB25;C9J2Q4;C9IZU3	Septin-2	2002-09-01	12029000	7656200	12818000	16507000	9627600	11562000	0	8392600	7867500	10165000	6989500	6068100	9477300	0	10300000	9750200	10479000	14	0	59
Q15029-2;Q15029-3;Q15029	116 kDa U5 small nuclear ribonucleoprotein component	EFTUD2	4308100	8590500	4706000	2895700	1342900	1864100	0	7377500	6669400	6752100	3979400	3505300	5295700	401070	6449000	6216700	5422900	17	0	61
Q15046;Q15046-2;H3BVA8	Lysine--tRNA ligase	KARS	1594700	600810	405140	503920	0	0	767100	1460100	1373200	2564600	870100	727740	668860	0	916110	809580	621390	5	0	9
Q15056-2;Q15056	Eukaryotic translation initiation factor 4H	EIF4H	5954200	10066000	11757000	5675600	4865000	1765100	4971200	12481000	15787000	11324000	7121700	8530800	5573700	1922300	9533300	15113000	16444000	11	0	44
Q15075	Early endosome antigen 1	EEA1	3463300	3734800	3437000	4957100	1921800	2020500	0	1548400	5027600	2912700	1124800	2050700	2840000	1024300	3286700	1808300	1927500	16	0	25
Q15084-3;Q15084;Q15084-4;Q15084-5;Q15084-2	Protein disulfide-isomerase A6	PDIA6	69916000	56079000	36686000	21094000	22026000	37890000	24051000	86454000	73858000	85565000	52901000	66380000	93786000	25350000	73764000	79091000	62420000	21	0	232
Q15102;M0R389;M0R1K3	Platelet-activating factor acetylhydrolase IB subunit gamma	PAFAH1B3	2139700	5991600	1684800	2840600	2048100	3974800	6580100	4741000	4142900	3633800	6406200	5851400	5058000	6334200	5441600	5496600	7655700	9	0	51
Q15113	Procollagen C-endopeptidase enhancer 1	PCOLCE	8390800	12718000	5072100	8520700	8802800	7005600	12074000	11780000	0	0	1425400	0	1095800	1860900	3559800	9049400	13246000	13	0	53
Q15124;Q15124-2	Phosphoglucomutase-like protein 5	PGM5	222310	0	25078000	167820000	101940000	929970	0	0	40997	39912	0	0	0	0	92622	0	0	27	0	47
Q15126	Phosphomevalonate kinase	PMVK	697200	0	0	408550	238190	223790	300250	549590	263560	602110	0	0	0	948760	337160	0	0	2	0.00049358	4
Q15149;Q15149-7;Q15149-8;Q15149-9;Q15149-5;Q15149-4;Q15149-6;Q15149-2;Q15149-3	Plectin	PLEC	153750000	122310000	204320000	208380000	168230000	180620000	2978600	64816000	84889000	108540000	92250000	105520000	117030000	5989500	134360000	72079000	67827000	208	0	953
Q15165;J3QT77;Q15165-3;Q15165-1;G3XAK4	Serum paraoxonase/arylesterase 2	PON2	2490800	5828600	2804100	0	1792900	2887900	1247100	5758500	3164500	5146200	8317000	4577200	6313300	0	5212200	2800600	4254300	7	0	31
Q15181	Inorganic pyrophosphatase	PPA1	9655000	21023000	12763000	13523000	11905000	5302600	22227000	50826000	32312000	44078000	33194000	22605000	36295000	12669000	30808000	55215000	33438000	18	0	129
Q15185-3;Q15185-4;Q15185;Q15185-2	Prostaglandin E synthase 3	PTGES3	6244900	3574900	2107200	2850300	3254300	0	1584100	6947900	3366400	10811000	4860500	5823600	7178100	1200900	7154600	9517700	7880300	4	0	24
Q15233-2;Q15233;H7C367	Non-POU domain-containing octamer-binding protein	NONO	8456200	12238000	7587500	3843700	1980800	2525700	298240	21329000	17857000	30895000	10691000	10648000	27373000	0	34879000	24870000	22654000	20	0	97
Q15274;C9JCJ5	Nicotinate-nucleotide pyrophosphorylase [carboxylating]	QPRT	1023600	2271000	1025900	1479500	3046800	800730	11318000	2387100	2045600	1645300	420200	633150	2496100	4761200	1600200	4542500	3341500	5	0	25
Q15293;Q15293-2	Reticulocalbin-1	RCN1	8962300	29714000	12605000	5827900	8364800	9352800	8953800	27748000	26748000	14828000	14459000	10894000	18288000	3161500	22814000	22422000	24332000	12	0	93
Q15365	Poly(rC)-binding protein 1	PCBP1	55228000	67381000	60071000	47440000	38770000	35265000	37467000	66310000	76102000	72463000	57563000	55962000	56482000	27611000	78186000	78136000	69534000	16	0	190
Q15366-7;Q15366-4;B4DXP5;Q15366-5;Q15366-6;Q15366-3;H3BRU6;F8VZX2;Q15366;Q15366-2;F8W0G4;F8VXH9;E9PFP8;P57721-5;P57721-4;P57721	Poly(rC)-binding protein 2;Poly(rC)-binding protein 3	PCBP2;PCBP3	8302500	16565000	10888000	10173000	7953000	9123200	6276700	16637000	12677000	12314000	13994000	10755000	18062000	3783100	17792000	19948000	19296000	9	0	77
Q15393	Splicing factor 3B subunit 3	SF3B3	8306400	18232000	6976600	5442600	6389900	8078900	1585000	15332000	10881000	11242000	10420000	8874700	16075000	895040	17962000	14162000	17428000	22	0	99
Q15404;Q15404-2	Ras suppressor protein 1	RSU1	5712300	3308400	12052000	22628000	10545000	5869700	967650	5292200	6076000	14359000	2715300	10001000	5699200	0	6170800	3837200	1603600	10	0	42
Q15417;Q15417-2;Q15417-3;E9PDU6	Calponin-3;Calponin	CNN3	17287000	11385000	22062000	25507000	29125000	4124500	2111700	12339000	7546900	11943000	3301400	5828700	12778000	0	13157000	21297000	14003000	16	0	86
Q15424-2;Q15424;Q15424-4;Q15424-3;Q14151	Scaffold attachment factor B1;Scaffold attachment factor B2	SAFB;SAFB2	1726500	2065900	944420	0	731600	836500	0	2434500	1335500	3335700	1660500	1494500	3301700	0	4571100	2560100	1739200	4	0	12
Q15427;Q5SZ64	Splicing factor 3B subunit 4	SF3B4	730940	1104000	680370	0	0	0	0	1536700	2013400	863540	1316900	1085100	2239300	0	1824700	1684200	0	2	0	10
Q15437;Q5QPE2	Protein transport protein Sec23B	SEC23B	209280	155240	0	0	0	0	262890	201840	640330	600830	201790	0	0	0	193620	0	0	2	0.00051733	2
Q15459;Q15459-2	Splicing factor 3A subunit 1	SF3A1	2627800	6443300	1859300	1447400	747750	1464300	580730	5669200	2331600	6665100	1898100	2000100	5222600	1022800	8203800	4788800	3919300	13	0	30
Q15582;H0Y8L3;S4R3C6	Transforming growth factor-beta-induced protein ig-h3	TGFBI	34816000	18470000	14433000	48364000	18168000	21561000	0	15830000	1350800	48178	392370	413270	1763600	291360	4832000	9639000	15288000	21	0	94
Q15637-4;Q15637-6;Q15637-7;Q15637-3;Q15637-2;Q15637;Q15637-5	Splicing factor 1	SF1	2636500	2537800	0	764950	470350	654450	441860	1417500	891130	4098000	913270	1762100	2816400	0	7188200	2233000	1030400	8	0	18
Q15654;H7BZE2	Thyroid receptor-interacting protein 6	TRIP6	0	0	0	701920	0	0	0	0	0	0	0	0	0	0	0	0	0	2	0.0099181	2
Q15691	Microtubule-associated protein RP/EB family member 1	MAPRE1	9782500	8230400	9091000	9955400	6523700	7049300	1753900	6306700	10105000	8438300	6303500	9450900	6538500	1084800	9607900	8507200	7139100	11	0	68
Q15717;Q15717-2;M0QZR9	ELAV-like protein 1	ELAVL1	5204400	5962300	2408900	3058400	2052400	0	1881800	6716600	3545500	4077500	3588500	3990600	6101400	594200	10072000	7710800	6969200	11	0	37
Q15746-11;Q15746-7;Q15746-2;Q15746-6;Q15746;Q15746-4;Q15746-3;Q15746-5;Q15746-9	Myosin light chain kinase, smooth muscle;Myosin light chain kinase, smooth muscle, deglutamylated form	MYLK	2207600	865390	29967000	124200000	26405000	1732400	139550	1054700	0	1657800	625660	1251100	1062500	0	686720	561100	833580	31	0	55
Q15814	Tubulin-specific chaperone C	TBCC	1763100	1604400	2080900	2179200	2355300	0	737710	1360400	1090900	1695500	1027700	0	1189000	0	1720700	0	812600	2	0.0095238	2
Q15819;G3V113;H0YBP9;H0YBX6	Ubiquitin-conjugating enzyme E2 variant 2	UBE2V2	711920	0	0	588260	645730	0	0	1303900	952230	0	0	0	0	0	756360	0	0	2	0.00049044	2
Q15833-2;Q15833;Q15833-3;M0QZ54;M0R118;M0R0M7	Syntaxin-binding protein 2	STXBP2	1609100	0	0	0	0	0	0	282680	661940	699620	0	735950	0	0	0	0	0	5	0	5
Q15836;K7ENK9;K7EKX0;J3QRU4;F8WCA0;L7N2F9;P63027	Vesicle-associated membrane protein 3;Vesicle-associated membrane protein 2	VAMP3;VAMP2	4869400	5950500	7785200	7461900	5598100	7062900	2031200	3187800	6252900	4813400	2247300	3168600	6731600	0	5528200	5036300	4650000	5	0	24
Q15843;F8VSA6;E9PS38;S4R3E9;E9PL57	NEDD8	NEDD8;NEDD8-MDP1	3565300	5237500	4166100	4137700	811240	0	4794200	3391800	8486400	2567100	3710400	2985600	2581000	1473600	3046300	2755600	1471000	3	0	30
Q15848	Adiponectin	ADIPOQ	0	682790	6820800	9807700	5420800	2521600	0	753650	1309700	1104300	1705000	539100	1490700	909940	3184900	1659300	1238000	3	0	14
Q15907;Q15907-2;H3BMH2;H3BSC1;P62491-2;P62491	Ras-related protein Rab-11B;Ras-related protein Rab-11A	RAB11B;RAB11A	18105000	20947000	15868000	12890000	12143000	15059000	9914100	13815000	17058000	16231000	12970000	13042000	15169000	11230000	18188000	13577000	15842000	13	0	87
Q15942;H0Y2Y8;B4DQX7	Zyxin	ZYX	15231000	23890000	75790000	48066000	27243000	15351000	2868500	13137000	20788000	20180000	9501200	14458000	16193000	247110	13981000	24196000	23487000	17	0	131
Q16186	Proteasomal ubiquitin receptor ADRM1	ADRM1	2705400	2612100	1316500	1268800	1094700	1300900	1418100	2586500	2037200	1465300	1230100	1655400	2701300	885710	2526800	3101500	2344800	4	0	27
Q16270;Q16270-2	Insulin-like growth factor-binding protein 7	IGFBP7	747280	3325000	2774900	2344600	1295600	1145700	855580	1351300	29978000	2689400	1681600	601840	1164700	2925000	1998500	1496100	1539300	11	0	24
Q16363-2;Q16363	Laminin subunit alpha-4	LAMA4	2828900	3610800	34765000	26428000	20284000	3003000	0	400390	774090	731260	60341	481360	402300	0	1276900	1155600	1047300	19	0	39
Q16401-2;Q16401	26S proteasome non-ATPase regulatory subunit 5	PSMD5	3094600	2616200	2499000	2203100	2222900	2087000	2324100	2224600	3347700	3234200	3986400	3760900	3865000	1336900	4272300	3073100	2265000	8	0	35
Q16531;F5GY55	DNA damage-binding protein 1	DDB1	7385800	14570000	9360800	7312300	9537200	11749000	7855100	12494000	10396000	8069500	11653000	8092800	9913700	0	11114000	11607000	11657000	21	0	90
Q16543;K7EL68;K7EQA9	Hsp90 co-chaperone Cdc37;Hsp90 co-chaperone Cdc37, N-terminally processed	CDC37	5939900	4169000	5083500	5545200	1704200	2982600	2101700	5976700	4943700	5905000	3260100	3652100	5032300	1278900	7357600	6615400	6515600	10	0	25
Q16555;Q16555-2	Dihydropyrimidinase-related protein 2	DPYSL2	78005000	61909000	67822000	71241000	56086000	41488000	17338000	52080000	92704000	82245000	61541000	59795000	80392000	868450	86596000	54228000	48027000	27	0	277
Q16610;Q16610-4	Extracellular matrix protein 1	ECM1	0	1283500	0	107190	303740	1617200	467280	1714800	0	217910	530080	232110	224660	218010	1718300	1972500	5393000	4	0	10
Q16643;Q16643-3;Q16643-2;D6R9W4	Drebrin	DBN1	4479900	18175000	9312400	6614900	6077000	4884200	3389400	15286000	5917200	6274500	8059900	5583500	12792000	739620	13773000	12152000	21176000	20	0	68
Q16647	Prostacyclin synthase	PTGIS	23244000	5940900	24102000	6128000	10050000	9774700	0	0	0	370980	0	0	0	899150	875320	0	0	14	0	45
Q16651;Q16651-2	Prostasin;Prostasin light chain;Prostasin heavy chain	PRSS8	0	0	0	0	0	0	5462300	0	0	0	664350	0	0	14493000	0	0	0	3	0	5
Q16658	Fascin	FSCN1	38201000	58114000	34089000	21818000	15704000	19012000	34036000	48101000	31601000	33765000	42371000	19221000	33038000	2601300	50287000	41715000	56013000	31	0	230
Q16666-3;Q16666-6;Q16666-2;Q16666	Gamma-interferon-inducible protein 16	IFI16	3921500	979830	1366300	0	718390	939630	0	1062700	2195900	3182200	2123600	771000	4208700	0	4712800	494510	544990	10	0	17
Q16698-2;Q16698	2,4-dienoyl-CoA reductase, mitochondrial	DECR1	11757000	16585000	10850000	6005600	2504400	8267900	3012700	9719800	11584000	10539000	3506500	7410500	13254000	1198400	12469000	8422000	6158100	11	0	62
Q16718;F8WAS3;H7BYD0;Q16718-2;C9IZN5	NADH dehydrogenase [ubiquinone] 1 alpha subcomplex subunit 5	NDUFA5	3192800	4423700	3990600	1928800	2049400	1912900	1205100	3471200	2775400	1856400	1644900	1642200	1917100	0	3437000	4965400	3113000	4	0	25
Q16719	Kynureninase	KYNU	718690	0	0	0	0	0	0	0	0	0	392060	0	319610	0	0	0	0	1	0.0040928	1
Q16762	Thiosulfate sulfurtransferase	TST	1138800	798520	555180	0	577770	0	1950800	2682200	4717800	5612600	1089400	1661500	3605400	850860	2227200	1984900	930480	4	0	14
Q16775-2;H3BPK3;H3BPQ4;Q16775;H3BQW8	Hydroxyacylglutathione hydrolase, mitochondrial	HAGH	1032100	964110	819410	1532600	2902100	1791000	2153900	1160800	3401000	1358700	2558200	3645600	2365800	1845300	526070	572600	0	4	0	16
Q16777;Q6FI13	Histone H2A type 2-C;Histone H2A type 2-A	HIST2H2AC;HIST2H2AA3	75521000	91331000	57918000	81814000	75990000	102860000	21936000	53368000	52934000	83680000	65094000	62194000	152760000	17161000	145680000	95515000	62429000	6	0	151
Q16795;F5H0J3	NADH dehydrogenase [ubiquinone] 1 alpha subcomplex subunit 9, mitochondrial	NDUFA9	1479300	0	0	0	0	0	0	515290	0	0	0	0	0	0	522710	0	0	3	0.0023084	3
Q16836;Q16836-3;Q16836-2;E9PF18	Hydroxyacyl-coenzyme A dehydrogenase, mitochondrial	HADH	28590000	7566000	11294000	20403000	9861800	4224500	1031400	24104000	8182300	14632000	7722300	9124400	13035000	1613200	11253000	24824000	9765700	12	0	48
Q16853;Q16853-2	Membrane primary amine oxidase	AOC3	968020	299720	85289000	49663000	52050000	19067000	96265	0	110450	0	0	0	778700	0	304800	0	0	19	0	54
Q16864;Q16864-2	V-type proton ATPase subunit F	ATP6V1F	4289200	1438000	2785600	0	0	1255800	0	0	0	0	0	0	0	0	2063900	0	0	2	0	3
Q17R31-4;Q17R31-2;Q17R31;Q17R31-3	Putative deoxyribonuclease TATDN3	TATDN3	0	0	0	0	0	0	0	0	0	0	0	10797000	4499500	3071600	1294300	0	0	1	0.0041021	1
Q27J81-2;Q27J81	Inverted formin-2	INF2	589290	316720	0	0	0	0	0	0	0	318460	226860	0	0	0	0	0	0	2	0	2
Q2TAY7	WD40 repeat-containing protein SMU1;WD40 repeat-containing protein SMU1, N-terminally processed	SMU1	435400	757710	225170	406060	464160	0	0	536690	593440	743620	542320	392590	458370	0	445180	559980	378040	1	0.0053908	7
Q32MZ4-3;Q32MZ4-2;Q32MZ4	Leucine-rich repeat flightless-interacting protein 1	LRRFIP1	3333800	890380	1024400	0	2201900	807300	0	1781200	1547300	2728000	1239500	2905000	1761600	0	1388000	1261400	1506700	8	0	13
Q32P28;Q32P28-4;Q32P28-3	Prolyl 3-hydroxylase 1	LEPRE1	3668700	8342400	1856700	553530	0	526210	341490	6839000	1564400	1199300	304680	248870	1707700	0	2462200	4459300	5476600	11	0	36
Q3ZCM7;A0A075B736;Q5SQY0	Tubulin beta-8 chain	TUBB8	22841000	31292000	736480	19769000	25744000	19576000	35885000	50050000	25581000	32534000	19032000	30217000	27275000	15291000	53978000	66676000	40380000	2	0	27
Q4V9L6	Transmembrane protein 119	TMEM119	395040	823650	1557900	1721100	597660	761540	0	403440	0	0	0	0	0	0	0	705000	2007400	3	0	6
Q52LJ0;Q52LJ0-2	Protein FAM98B	FAM98B	326450	174280	0	0	0	0	0	536210	0	260820	0	0	992300	0	1271100	389080	0	2	0.0040984	4
Q53EL6-2;Q53EL6;Q5VZS7	Programmed cell death protein 4	PDCD4	3301000	1253800	705700	1065600	923740	0	0	3997000	0	1733000	914430	589610	1364100	0	2754100	3650900	1032000	4	0	14
Q53FA7;H7BZH6;Q53FA7-2	Quinone oxidoreductase PIG3	TP53I3	1374700	1336900	1388100	0	0	0	857920	1732700	1608400	1191900	314730	867160	1972600	601430	2130200	1137900	1384000	4	0.00051151	10
Q53GG5-2;Q53GG5-3;Q53GG5	PDZ and LIM domain protein 3	PDLIM3	2505200	912360	91497000	33714000	43675000	2292600	0	0	0	171610	0	0	0	0	346270	202930	53023	14	0	35
Q56VL3	OCIA domain-containing protein 2	OCIAD2	0	838460	0	0	116960	0	0	2437100	439250	983140	2113700	622710	901950	264380	1110100	786030	545690	5	0	13
Q58FF8	Putative heat shock protein HSP 90-beta 2	HSP90AB2P	3226000	3397700	2308100	2016300	0	0	1344600	11520000	4885600	5403200	4094700	2886100	1781900	0	9365900	9221500	13378000	2	0	23
Q5EBL8;Q5EBL8-2	PDZ domain-containing protein 11	PDZD11	0	0	1099600	722440	0	0	0	915520	0	0	0	0	0	0	0	2246700	0	1	0.0005005	1
Q5H9T9	Fibrous sheath CABYR-binding protein	FSCB	0	0	0	0	0	0	1094200	0	0	0	0	1867100	2815200	761610	0	0	243100	1	0.0095403	3
Q5R3I4;H7C089;H7C2L7;A9UJP8	Tetratricopeptide repeat protein 38	TTC38	353340	451380	0	0	0	0	0	887180	363320	0	0	0	323710	0	0	0	0	2	0.00051948	2
Q5SRE7-2;Q5SRE7	Phytanoyl-CoA dioxygenase domain-containing protein 1	PHYHD1	488460	668440	534060	452510	0	0	0	556220	1481900	547400	791180	464440	402770	692160	475480	941270	409050	3	0	4
Q5SSJ5-3;Q5SSJ5-2;Q5SSJ5;B0QZK4;X6RGJ2	Heterochromatin protein 1-binding protein 3	HP1BP3	2566600	935890	1081600	2971500	818000	525140	270380	606590	577700	2131600	364760	1460200	1140700	0	1541400	1104800	442560	5	0	11
Q5T123;Q9H299	SH3 domain-binding glutamic acid-rich-like protein 3	SH3BGRL3	36257000	14169000	24386000	4383400	11084000	18410000	17577000	12849000	24362000	28225000	25062000	36493000	21055000	4729500	27295000	10786000	12488000	3	0	49
Q5T1M5;Q5T1M5-2	FK506-binding protein 15	FKBP15	3423600	782340	592740	0	0	0	0	415250	431140	531730	449100	442800	376340	0	614080	671510	529740	5	0	8
Q5TDH0;Q5TDH0-3;Q5TDH0-2;H0YII4;H0YI90	Protein DDI1 homolog 2	DDI2	1261300	1084300	2285700	546490	2330000	7281800	904580	2267900	7083500	9733500	9930200	15071000	5946100	3989100	1883200	1020700	1829600	8	0	29
Q5TEC6	Histone H3	HIST2H3PS2	8066200	11939000	10229000	11465000	12242000	11193000	2249500	6880900	8081500	8405600	11392000	14047000	20295000	3033800	15775000	11514000	4741700	1	0.0094909	27
Q5VZR0;Q9H4G4	Golgi-associated plant pathogenesis-related protein 1	GLIPR2	1467500	915200	865660	600310	571460	481940	1396500	0	843150	421260	0	0	0	0	2187300	0	0	3	0	6
Q5Y7A7;P01912	HLA class II histocompatibility antigen, DRB1-13 beta chain;HLA class II histocompatibility antigen, DRB1-3 chain	HLA-DRB1	20455000	1802300	0	633400	1437200	4101900	0	764550	598910	236730	621660	2109800	1323900	549760	1209100	688710	0	5	0	22
Q63HN8;Q63HN8-4;Q63HN8-6	E3 ubiquitin-protein ligase RNF213	RNF213	2014600	754670	424030	0	0	0	0	2531000	1029900	275460	0	0	0	0	0	0	214690	3	0.0027637	3
Q63ZY3-3;Q63ZY3;Q63ZY3-2;K7EIU4	KN motif and ankyrin repeat domain-containing protein 2	KANK2	1696700	3563900	11179000	9530500	7793400	1115700	0	1738500	2990400	2235100	729560	801920	5204400	0	8105200	2223600	1121600	11	0	36
Q66K74-2;Q66K74;M0R1J2;M0QY41	Microtubule-associated protein 1S;MAP1S heavy chain;MAP1S light chain	MAP1S	0	596640	0	0	0	0	0	0	0	761000	0	0	0	0	890780	0	0	2	0	4
Q68DG0;Q8N241;Q9UBY9;Q9UBY9-2;C9J5A3;D3YTC6	Heat shock protein beta-7	DKFZp779D0968;HSPB7	0	0	4176200	4427800	3775000	0	0	0	0	0	0	0	0	0	0	0	0	2	0.00049875	4
Q6DD88;F5H6I7	Atlastin-3	ATL3	17592000	9000300	8689900	11318000	9421600	3427500	0	6447200	8308000	10529000	1429700	3677700	8440200	0	5033600	5492100	6487300	14	0	50
Q6EEV6	Small ubiquitin-related modifier 4	SUMO4	5091200	8061100	4552900	4044700	2089900	3107500	3403500	3425100	4694900	2656300	4281900	3111900	6648400	2292400	9725300	5543800	6646900	2	0	17
Q6EMK4	Vasorin	VASN	0	0	0	0	0	0	0	0	0	0	0	0	0	0	0	0	0	1	0	1
Q6FHJ7;C9JMJ2	Secreted frizzled-related protein 4	SFRP4	0	5817600	722150	0	268460	0	17567000	12762000	0	0	0	0	907610	0	868870	25376000	11031000	9	0	24
Q6FI81;H3BV90;Q6FI81-3;H3BUG4;H3BT65	Anamorsin	CIAPIN1	0	3098800	2343300	849340	0	0	1019400	2779800	3543200	3097000	0	1413000	3611000	0	1327300	1629200	2950400	5	0	10
Q6GMV3	Putative peptidyl-tRNA hydrolase PTRHD1	PTRHD1	324740	1408600	677950	263870	311940	364410	476100	485270	0	478280	0	0	0	0	917840	0	0	1	0.0023191	4
Q6IAA8;F5GX19;F5H3Y3;H0YFI1;F5H479	Ragulator complex protein LAMTOR1	LAMTOR1	2577400	3573200	1875000	988870	1088200	1927600	1580800	1657100	1654000	1545400	1833800	2190900	2083700	1617900	2309100	2054700	2205200	4	0	20
Q6IBS0;D6RG15	Twinfilin-2	TWF2	12360000	4381600	4868900	5265600	3051200	3454400	1486400	3998100	3650800	5415200	4122300	6759700	3923400	1551100	6047700	3138900	4649200	10	0	36
Q6NUK1-2;Q6NUK1	Calcium-binding mitochondrial carrier protein SCaMC-1	SLC25A24	1251900	483020	870140	708660	729350	541100	0	987360	1024300	1505200	1009200	1106000	973310	449160	891390	803070	736860	3	0	6
Q6NVY1;B8ZZZ0;Q6NVY1-2	3-hydroxyisobutyryl-CoA hydrolase, mitochondrial	HIBCH	1123200	441510	400040	374010	288310	304940	0	342730	430880	1242800	382520	334330	1011500	0	1018800	822350	530140	3	0	8
Q6NZI2;Q6NZI2-2	Polymerase I and transcript release factor	PTRF	23009000	10276000	57123000	73169000	84802000	58823000	293940	5237000	5597100	8403200	4369700	4782700	19398000	0	20001000	13901000	3684100	12	0	91
Q6P587;Q6P587-2;Q6P587-3	Acylpyruvase FAHD1, mitochondrial	FAHD1	1574800	967750	1145300	744220	895420	0	2443100	0	1700700	2340800	921960	1961500	1664500	0	1358200	1188500	0	3	0	9
Q6PIU2;Q6PIU2-2;Q6PIU2-3;H7C046	Neutral cholesterol ester hydrolase 1	NCEH1	9119200	517300	678610	0	0	0	0	207720	508920	0	234900	256330	320910	0	187260	0	0	6	0	13
Q6UVY6-2;Q6UVY6	DBH-like monooxygenase protein 1	MOXD1	1821600	1030000	1162000	2260600	1245200	845610	796940	729840	0	0	0	0	573930	0	730330	1520400	957440	4	0	6
Q6UWY5	Olfactomedin-like protein 1	OLFML1	1710200	1062500	2149100	32308000	33225000	9225900	0	191300	0	0	0	0	0	265610	95943	0	0	11	0	30
Q6UX71;Q6UX71-2	Plexin domain-containing protein 2	PLXDC2	1553600	601290	1253000	1185500	772300	547830	0	262570	338370	0	0	0	0	0	753240	393030	0	5	0	9
Q6UX73-2;Q6UX73	UPF0764 protein C16orf89	C16orf89	0	684370	826850	0	0	1584800	6159600	0	3152300	0	2898800	1099100	2270900	2859500	521950	0	603920	2	0	6
Q6UXH9-3;Q6UXH9;Q6UXH9-2;E9PQ70;E9PMN5	Inactive serine protease PAMR1	PAMR1	0	593630	0	0	0	0	431400	788930	0	0	0	0	0	0	215170	190880	400440	4	0.000489	5
Q6W4X9	Mucin-6	MUC6	0	0	0	0	0	0	17991	15998	14877	0	0	13100	0	121410000	28664	19632	14238	25	0	29
Q6YHK3-4;Q6YHK3;Q6YHK3-2;Q6YHK3-3	CD109 antigen	CD109	2003100	2479600	11974000	9042000	3950000	1798200	0	0	0	0	0	0	0	975030	0	1181700	0	8	0	13
Q6YN16;Q6YN16-2	Hydroxysteroid dehydrogenase-like protein 2	HSDL2	970540	647520	694760	554010	488380	0	0	1142700	864770	2087700	0	945330	1017900	0	910850	1032000	626170	3	0	8
Q6ZMP0-4;Q6ZMP0	Thrombospondin type-1 domain-containing protein 4	THSD4	0	0	0	0	0	0	8017200	395600	0	0	0	0	417950	1590600	481520	349400	304400	6	0	7
Q6ZN40		TPM1	85616000	134720000	1661600000	2755000000	1472100000	256110000	32196000	58255000	80898000	67138000	56104000	74483000	103330000	25384000	90725000	67495000	67002000	49	0	374
Q70UQ0-4	Inhibitor of nuclear factor kappa-B kinase-interacting protein	IKBIP	1303900	1296200	1008400	0	1303000	1121100	0	981920	695260	0	0	723420	966210	0	877530	501530	1090100	5	0	8
Q71DI3	Histone H3.2	HIST2H3A	12047000	13652000	13879000	4145200	6505600	0	3693000	32278000	14672000	19668000	18144000	10992000	27189000	0	26382000	26939000	11421000	1	0	27
Q71U36;Q71U36-2;Q13748;Q13748-2	Tubulin alpha-1A chain;Tubulin alpha-3C/D chain	TUBA1A;TUBA3C	8972500	23617000	18793000	13809000	17277000	10482000	12798000	19281000	25861000	20367000	18966000	14021000	22338000	7702900	19992000	26280000	23610000	3	0	62
Q7KZF4	Staphylococcal nuclease domain-containing protein 1	SND1	20581000	13517000	7149700	4844700	730790	7110700	718030	27315000	13432000	18436000	4584100	9022800	15202000	590890	18349000	22768000	17735000	27	0	94
Q7L1Q6;Q7L1Q6-4;Q7L1Q6-3;C9IZ80;Q7L1Q6-2;C9JV57;H0Y503;C9J188;C9JWF5;C9JFN4	Basic leucine zipper and W2 domain-containing protein 1	BZW1	769840	935780	535400	0	620620	320860	506230	1113500	749440	1692900	418210	818550	334350	0	0	480250	0	4	0	5
Q7L266;Q7L266-2	Isoaspartyl peptidase/L-asparaginase;Isoaspartyl peptidase/L-asparaginase alpha chain;Isoaspartyl peptidase/L-asparaginase beta chain	ASRGL1	361140	4689800	377900	0	2338500	0	24187000	13445000	13437000	14308000	17698000	11218000	6259700	25718000	11605000	21698000	7236200	10	0	58
Q7L523	Ras-related GTP-binding protein A	RRAGA	1039200	0	0	0	0	0	0	0	0	0	0	0	0	0	0	0	0	1	0.0014361	1
Q7L576;Q7L576-2	Cytoplasmic FMR1-interacting protein 1	CYFIP1	5999500	681350	818940	705980	668090	289760	0	578140	758250	543690	422050	475640	179630	0	383100	470310	382720	9	0	11
Q7L775	EPM2A-interacting protein 1	EPM2AIP1	0	501900	0	362070	331670	0	0	518630	0	580660	0	0	0	442630	0	492430	0	2	0.0014577	2
Q9H8S9;Q7L9L4;Q7L9L4-2;D6RCK3;Q9H8S9-2	MOB kinase activator 1A;MOB kinase activator 1B	MOB1A;MOB1B	2389400	1151400	0	696480	365570	0	997260	1760100	1717400	2075100	1379100	1321500	2328600	819170	2347300	1936400	1216700	3	0	14
Q7RTV0	PHD finger-like domain-containing protein 5A	PHF5A	348040	576840	0	0	0	0	373250	636280	448540	631370	408360	257500	368730	0	540890	752570	354180	2	0.0018957	5
Q7Z2K6;E7ER77;Q7Z2K6-2	Endoplasmic reticulum metallopeptidase 1	ERMP1	895110	1777000	770950	0	0	0	0	3421200	1627200	1661600	1249500	0	1156800	5904200	2157700	1128200	1477300	6	0	9
Q7Z6Z7-2;Q7Z6Z7-3;Q7Z6Z7	E3 ubiquitin-protein ligase HUWE1	HUWE1	554060	2499900	1152100	932060	504550	616160	557630	1776100	1554800	1185200	650920	541730	711190	506720	1070300	2232600	851630	9	0	13
Q7Z7H5-3;Q7Z7H5;Q7Z7H5-2;F8W7F7	Transmembrane emp24 domain-containing protein 4	TMED4	1655600	3789200	1289900	670690	1373800	1311000	1170000	2332900	3558000	2561200	1299700	1365400	2890600	1520800	4394500	3941100	1548000	5	0	25
Q86TI2-4;Q86TI2;Q86TI2-2;M0R0I1;M0R3C4;M0R2G6;M0R1L4;M0R2A8	Dipeptidyl peptidase 9	DPP9	868970	0	128690	147650	84968	0	147280	0	123320	121680	106110	0	0	0	0	0	0	2	0.00050684	2
Q86UE4;E5RJU9	Protein LYRIC	MTDH	1901100	0	405510	0	0	0	0	541120	223490	477570	0	0	797690	0	444800	374990	0	4	0	4
Q86UP2-2;Q86UP2-4;Q86UP2;Q86UP2-3;G3V4Y7	Kinectin	KTN1	11324000	16587000	5879200	7461000	6159400	3303800	1263300	12271000	9902900	15116000	4737000	5494400	13656000	1509100	19561000	6242100	7266900	29	0	72
Q86UX7-2;Q86UX7	Fermitin family homolog 3	FERMT3	17045000	178680	864650	0	1111800	4029100	0	62022	1227200	15631000	0	15221000	199560	568120	0	0	0	18	0	37
Q86UY0;Q8NBS9;Q8NBS9-2	Thioredoxin domain-containing protein 5	TXNDC5	34434000	48874000	38683000	21620000	23255000	38382000	20349000	43133000	31147000	31063000	24649000	21247000	38425000	14081000	54657000	36719000	45805000	17	0	168
Q86VP6;Q86VP6-2	Cullin-associated NEDD8-dissociated protein 1	CAND1	20556000	19723000	24418000	12612000	14991000	10437000	13503000	16983000	18172000	16348000	20265000	15583000	16931000	6677300	12716000	13692000	13943000	32	0	155
Q86VS8	Protein Hook homolog 3	HOOK3	624020	669530	0	698380	0	0	0	668720	561070	688870	0	0	730100	0	723810	675630	659220	1	0.0070206	1
Q86W92-4;Q86W92-2;Q86W92;F5H495;E9PP16;F5GZP6;Q86W92-5;Q8ND30-3;Q8ND30-2;Q86W92-3;Q8ND30	Liprin-beta-1;Liprin-beta-2	PPFIBP1;PPFIBP2	421630	0	0	0	0	0	0	0	431430	506100	622970	0	958520	0	545070	0	0	2	0.0023397	2
Q86WI1;H0YF65	Fibrocystin-L	PKHD1L1	1863000	4894000	2759200	0	7681700	11888000	4972600	2803000	6537400	5650200	10139000	0	4157400	9286900	3497600	2377000	4003200	3	0.0014535	4
Q86X55-1;Q86X55;Q86X55-2;K7EQA8	Histone-arginine methyltransferase CARM1	CARM1	925910	1815100	1295900	0	793130	986170	722750	1422800	0	1919600	1324900	0	1373900	0	1834500	1408400	1562300	6	0	10
Q86XR7-2;Q9Y3B3-2;Q9Y3B3	Transmembrane emp24 domain-containing protein 7	TMED7	6878300	8454200	5450100	2286100	1939600	5275400	4622200	5825700	7675500	4987400	4980000	4995700	4404400	4290600	5737000	6983600	6766300	6	0	39
Q8WXI9;Q86YP4-2;Q86YP4;Q86YP4-3	Transcriptional repressor p66-beta;Transcriptional repressor p66-alpha	GATAD2B;GATAD2A	194500	0	0	0	0	0	0	200520	0	285100	165310	253510	313340	0	452040	241320	0	1	0.0098249	1
Q8IUX7;Q8IUX7-2	Adipocyte enhancer-binding protein 1	AEBP1	1574600	1985300	1699100	18014000	4870300	2873100	0	272300	0	0	0	0	0	0	370400	720060	436470	8	0	14
Q8IV08	Phospholipase D3	PLD3	58858000	1957700	528970	267910	366040	502930	39726	281740	142560	308890	392030	296470	1404800	0	1068300	818390	1424600	11	0	25
Q8IVN8	Somatomedin-B and thrombospondin type-1 domain-containing protein	SBSPON	0	0	0	0	4335200	0	0	0	695160	742140	0	0	646780	0	0	0	0	1	0.00050968	1
Q8IWE2-2;Q8IWE2	Protein NOXP20	FAM114A1	716020	734960	842100	907170	0	0	554290	783340	0	0	800810	0	0	0	0	0	0	2	0	5
Q8IZQ5	Selenoprotein H	SELH	0	0	0	0	0	0	0	351630	217380	0	286040	301290	451790	0	958660	491330	432310	1	0.0018797	2
Q8N129	Protein canopy homolog 4	CNPY4	1049200	1830000	1052500	0	0	1340800	0	850540	0	539070	717480	560170	2759800	0	1329300	1464400	1753300	2	0	9
Q8N163-2;Q8N163;G3V119;H0YB24	Cell cycle and apoptosis regulator protein 2	CCAR2	2716300	3868700	1690900	1686400	1204400	2182400	0	6230600	3714800	4484800	2486200	1180200	5970900	0	6755700	3341400	2433200	9	0	33
Q8N335;C9JM46	Glycerol-3-phosphate dehydrogenase 1-like protein;Glycerol-3-phosphate dehydrogenase [NAD(+)]	GPD1L	341140	0	0	0	0	0	0	194570	0	645250	0	201570	168330	0	0	224260	184780	2	0.0036664	1
Q8N357	Solute carrier family 35 member F6	SLC35F6	2244000	544130	1495800	0	0	684680	0	430010	494530	321440	0	252720	604340	348040	414420	239930	532810	1	0	4
Q8N4P3	Guanosine-3,5-bis(diphosphate) 3-pyrophosphohydrolase MESH1	HDDC3	0	0	0	0	0	0	0	0	0	0	0	0	0	0	0	0	0	1	0.0018966	0
Q8N5K1;I3L1N9;D6RCF4	CDGSH iron-sulfur domain-containing protein 2	CISD2	335480	549610	388400	0	0	875940	1808700	2448500	0	0	0	0	0	1664200	662100	910940	1375000	2	0.00048733	3
Q8N8S7-3;Q8N8S7-2;Q8N8S7;A0A075B6E5	Protein enabled homolog	ENAH	1717500	2022100	2739000	2182200	1023100	1351800	0	1384900	1362300	2809500	1035800	585950	1456800	0	5427100	1576800	1692500	7	0	9
Q8NBJ4-2;Q8NBJ4	Golgi membrane protein 1	GOLM1	559970	0	0	0	0	200590	1659000	425750	908710	495970	79430	110110	0	1568100	266910	404670	279960	4	0	5
Q8NBJ5	Procollagen galactosyltransferase 1	COLGALT1	5633900	926460	495150	0	0	0	0	1141900	0	626080	616820	0	0	245920	268360	395930	149340	6	0	11
Q8NBQ5;D6RCD0	Estradiol 17-beta-dehydrogenase 11	HSD17B11	8434300	329050	226540	450580	166870	277410	0	137180	348490	300480	0	100510	0	0	0	0	0	6	0	8
Q8NBX0	Saccharopine dehydrogenase-like oxidoreductase	SCCPDH	6744700	1397800	960230	993240	738050	3869000	0	1781400	4634100	5486200	737710	3160500	1785500	0	1618800	1607600	1224500	7	0	17
Q8NC51-3;Q8NC51;Q8NC51-4;Q8NC51-2	Plasminogen activator inhibitor 1 RNA-binding protein	SERBP1	5250200	6493400	2806200	4510600	2104800	2203900	2429400	10250000	5203500	8965900	2542500	4351600	5972600	1664300	10208000	9868100	7532400	13	0	58
Q8NCW5-2;Q8NCW5	NAD(P)H-hydrate epimerase	APOA1BP	872470	1199800	1434100	915080	863770	0	1261700	1289900	930150	914160	458000	627690	774860	855760	1199500	1006200	798950	5	0	8
Q8NFV4-4;Q8NFV4;H0YC52;H7C396;C9J7Q4;H7BZ58;Q8NFV4-3;Q8NFV4-2;Q8NFV4-5;Q8NFV4-6	Alpha/beta hydrolase domain-containing protein 11	ABHD11	756500	0	815040	399980	0	0	0	965760	0	1238900	0	838900	690580	0	0	704690	786350	2	0	4
Q8NFW1-3;Q8NFW1-2;Q8NFW1	Collagen alpha-1(XXII) chain	COL22A1	0	0	19233000	0	3925600	4748500	0	3542600	0	0	0	4993300	4309300	3350000	4247600	0	3415300	2	0.0054054	3
Q8NG11;H7BXY6	Tetraspanin-14;Tetraspanin	TSPAN14	0	59437000	33758000	63387000	51322000	47068000	128230000	67451000	34045000	74043000	141070000	44490000	42548000	147090000	46893000	81590000	76350000	3	0.0014354	4
Q8TBC4-2;Q8TBC4;F8WF86;F8W8D4	NEDD8-activating enzyme E1 catalytic subunit	UBA3	0	677900	715290	730830	0	677420	0	602830	929590	667090	879510	782390	911560	552230	727320	651890	655370	2	0.0070985	2
Q8TC12-3;Q8TC12-2;Q8TC12	Retinol dehydrogenase 11	RDH11	262600	0	0	0	0	0	0	136030	189780	0	0	165100	155150	0	125780	149710	113870	1	0.0062222	1
Q8TCT9-5;Q8TCT9;A0A075B6F6;Q8TCT9-4;Q8TCT9-2	Minor histocompatibility antigen H13	HM13	3683300	1030900	660000	0	540500	0	1030000	1749000	2489100	2378300	1408900	1951600	1840900	0	1546700	1073900	1303300	3	0	10
Q8TD19;G3V459	Serine/threonine-protein kinase Nek9	NEK9	0	897870	790570	613060	0	0	0	958450	0	0	0	0	0	0	591470	817190	919470	2	0	3
Q8TD55-2;Q8TD55	Pleckstrin homology domain-containing family O member 2	PLEKHO2	6859800	0	0	0	0	230670	0	0	0	241400	0	0	192400	0	0	0	0	5	0	8
Q8TDL5	BPI fold-containing family B member 1	BPIFB1	0	0	11245	18264	0	37609	157550000	0	0	0	61205000	0	10387	906320000	19356	16807	23051	23	0	57
Q8TDZ2;Q8TDZ2-4;H0Y6Z4;Q8TDZ2-2	Protein-methionine sulfoxide oxidase MICAL1	MICAL1	1918700	0	1194600	0	0	0	0	488760	683700	0	0	449440	0	0	453580	484120	0	3	0	4
Q8TEM1;Q8TEM1-2	Nuclear pore membrane glycoprotein 210	NUP210	293800	0	0	0	0	0	0	454930	0	0	0	0	342770	0	0	0	0	3	0.00051414	3
Q8WUM4;Q8WUM4-2	Programmed cell death 6-interacting protein	PDCD6IP	16398000	11063000	15476000	12845000	8274800	9304100	10167000	12853000	18409000	17981000	12133000	13285000	12963000	7468300	11276000	10814000	8294700	25	0	92
Q8WUP2-3;Q8WUP2;Q8WUP2-2	Filamin-binding LIM protein 1	FBLIM1	682280	3147200	1594800	0	698450	0	0	782950	1233400	583620	1337000	0	897630	0	1761900	1380000	740910	5	0	10
Q8WVM8-2;Q8WVM8-3;Q8WVM8	Sec1 family domain-containing protein 1	SCFD1	2377800	0	3550800	99737	2215600	0	6121000	546170	883190	2885700	9910900	629300	2026000	0	1397800	829710	290730	5	0	17
Q8WW12;Q8WW12-3	PEST proteolytic signal-containing nuclear protein	PCNP	769430	1432100	949820	988340	443440	306040	0	1340600	2712600	2824200	448870	575270	479250	0	859820	2776700	1971100	3	0	10
Q8WWB7;Q8WWB7-2	Glycosylated lysosomal membrane protein	GLMP	5053700	0	1340200	0	0	0	0	0	0	0	0	0	0	0	963560	0	0	3	0	6
Q8WWP7	GTPase IMAP family member 1	GIMAP1	2508700	0	0	0	0	0	0	0	0	0	0	0	0	0	0	0	0	1	0	1
Q8WWX9	Selenoprotein M	SELM	232590	345070	320290	653420	621440	0	0	0	0	0	0	0	0	0	786360	339540	0	1	0	2
Q8WX93-3;Q8WX93;Q8WX93-8;Q8WX93-5;Q8WX93-2;Q8WX93-9;Q8WX93-4;Q8WX93-7	Palladin	PALLD	1283500	1311800	8030500	41938000	5359100	0	1400900	3190000	1012400	1342900	344130	649640	1230600	400220	3150100	5192400	2916300	22	0	31
Q8WXC6	Myeloma-overexpressed gene 2 protein	MYEOV2	409710	0	0	0	0	0	989000	1006500	728010	1264500	0	0	0	0	1354600	0	1931500	1	0	6
Q8WXF1;Q8WXF1-2;X6RDA4	Paraspeckle component 1	PSPC1	1001400	1585900	909880	992700	705580	0	0	1472200	1570500	1823500	1594800	1921500	1874500	0	2371200	1981800	1745400	5	0	9
Q8WXI7;B5ME49	Mucin-16	MUC16	0	0	0	0	229020	0	6899300	0	1645400	402520	0	0	0	30645000	241850	241930	307450	16	0	18
Q8WZ42-3;Q8WZ42-10;Q8WZ42-9;Q8WZ42-5;Q8WZ42-2;Q8WZ42;Q8WZ42-8;Q8WZ42-13;Q8WZ42-12;Q8WZ42-11;Q8WZ42-4;Q8WZ42-7	Titin	TTN	0	3663800	321590	0	0	0	410680	0	0	0	0	0	0	0	0	0	0	4	0	4
Q8WZA0;Q8WZA0-2	Protein LZIC	LZIC	769310	2362800	909300	1234100	817360	1277800	0	1402100	1799000	899620	934400	1259600	0	1283500	813460	959280	1798100	4	0	5
Q92499;Q92499-3;Q92499-2	ATP-dependent RNA helicase DDX1	DDX1	6201400	3789100	1991900	4420500	1692300	989670	811660	5488300	2291400	6120200	2571700	2584400	6510000	973440	7268700	4447300	3790200	13	0	33
Q92504	Zinc transporter SLC39A7	SLC39A7	4088600	2907600	1611200	777560	460720	512510	1115000	2940500	1807700	2505500	1411700	991370	1630500	764860	1826200	956400	1846000	2	0	19
Q92520	Protein FAM3C	FAM3C	2706000	3638800	1628200	853680	1505200	2176100	12152000	2596200	19971000	15284000	4307300	6939900	8856100	16072000	6947200	3947900	2615400	13	0	50
Q92522	Histone H1x	H1FX	3676900	1438200	2236800	4884700	2451800	1982800	0	1110800	1004900	2146300	1091800	1166000	3617100	0	3846200	2062300	704200	6	0	17
Q92526-3;Q92526;Q92526-2	T-complex protein 1 subunit zeta-2	CCT6B	0	0	0	0	0	0	0	0	0	0	0	0	0	0	0	0	2566100	1	0.0062472	2
Q92572	AP-3 complex subunit sigma-1	AP3S1	0	985750	613840	380350	330890	419360	0	605040	601620	268590	429940	184160	456700	0	627340	516420	0	3	0	9
Q92597;Q92597-3;Q92597-2	Protein NDRG1	NDRG1	4608600	3246200	6113000	7072500	5797800	4388400	1525900	1260000	10015000	8499400	6022000	10428000	5042400	2564900	4269000	1804800	1274400	9	0	42
Q92598-2;Q92598-3;Q92598;Q92598-4	Heat shock protein 105 kDa	HSPH1	2522800	6379400	1717000	1673100	776180	0	1488100	7940500	2273000	3373300	2907900	2841300	2731500	646250	3867100	4906800	4780000	14	0	39
Q92616	Translational activator GCN1	GCN1L1	1898300	1618300	4998600	1122100	832360	4055800	1304600	3026500	2331600	1380500	1419800	767160	1324100	0	922340	1765500	1221400	6	0	7
Q92629;Q92629-2;Q92629-3	Delta-sarcoglycan	SGCD	495560	0	1062400	4433700	2632300	0	0	0	0	0	0	0	0	0	0	0	0	4	0	4
Q92688-2;Q92688;Q5T6W8	Acidic leucine-rich nuclear phosphoprotein 32 family member B	ANP32B	8112100	12820000	6809100	3861600	3324400	3318400	2714900	11575000	9879200	14603000	8173900	6570400	16006000	1975400	16071000	14246000	9048100	9	0	36
Q92743	Serine protease HTRA1	HTRA1	0	0	0	0	0	0	0	0	0	0	0	0	0	0	0	0	0	1	0.0018886	1
Q92769-3;Q92769;E5RFI6;E5RJ04;E5RGV4;E5RHE7;E5RH52;E5RG37;E5RFP9;H3BM24	Histone deacetylase 2	HDAC2	811050	764820	693240	457870	0	0	0	1552200	980250	1892000	602130	566620	1982100	456630	1340700	682730	779520	3	0	7
Q92804-2;Q92804;A0A075B7D9	TATA-binding protein-associated factor 2N	TAF15	1859600	3233300	689900	410320	1122900	988750	722180	7546500	3327700	4132400	3001300	4393300	6830400	951890	10641000	10699000	7122700	5	0	27
Q92820	Gamma-glutamyl hydrolase	GGH	0	1103200	561160	490830	0	633840	765320	1115600	475760	343320	282290	491120	823810	414140	648090	678790	562800	3	0	7
[truncated: 307 more rows]

## Sheet: Z-score
T: Majority protein IDs	T: Protein names	T: Gene names	Eutopic ctrl 5	Ectopic 1	Ectopic 2	Ectopic 3	Ectopic 4	Ectopic 5	Ectopic 6	Eutopic 1	Eutopic 2	Eutopic 3	Eutopic 4	Eutopic 5	Eutopic 6	Eutopic ctrl 1	Eutopic ctrl 2	Eutopic 7	Eutopic ctrl 4	C: GOBP name	C: GOMF name	C: GOCC name	C: KEGG name	C: Corum	C: T-test Significant	C: ANOVA Significant	N: Razor + unique peptides	N: Q-value	N: MS/MS Count	N: -Log T-test p-value	N: T-test Difference	N: -Log ANOVA p value
[truncated: 2,306 more rows]

[truncated: 7 more sheets: 581 sign proteins paired t-test, 145 proteins in OxRed process, Fatty acid oxidation 16 prots, Oxido-reduc process signif_1, Oxido-reduc process signif_2, selected reactome pathways, all reactome pathways]
