# Supplementary material for: Amine oxidase 3 is a novel pro-inflammatory marker of oxidative stress in peritoneal endometriosis lesions
Source: Sci Rep. 2020 Jan 30;10:1495. doi: 10.1038/s41598-020-58362-3 (PMC6992811; doi:10.1038/s41598-020-58362-3)
Supplement: Supplementary file 3 — Dataset 2. [file 41598_2020_58362_MOESM3_ESM.xlsx]

## Sheet: all genes_merged
Description	GENE	ENTREZ GENE ID
ABCB10 - ATP binding cassette subfamily B member 10 [Homo sapiens, Entrez-Gene ID:23456]	ABCB10 - ATP binding cassette subfamily B member 10 [Homo sapiens, Entrez-Gene ID:	23456
ABL1 - ABL proto-oncogene 1, non-receptor tyrosine kinase [Homo sapiens, Entrez-Gene ID:25]	ABL1 - ABL proto-oncogene 1, non-receptor tyrosine kinase [Homo sapiens, Entrez-Gene ID:	25
ABL2 - ABL proto-oncogene 2, non-receptor tyrosine kinase [Homo sapiens, Entrez-Gene ID:27]	ABL2 - ABL proto-oncogene 2, non-receptor tyrosine kinase [Homo sapiens, Entrez-Gene ID:	27
ACO1 - aconitase 1 [Homo sapiens, Entrez-Gene ID:48]	ACO1 - aconitase 1 [Homo sapiens, Entrez-Gene ID:	48
ACO2 - aconitase 2 [Homo sapiens, Entrez-Gene ID:50]	ACO2 - aconitase 2 [Homo sapiens, Entrez-Gene ID:	50
ADM2 - adrenomedullin 2 [Homo sapiens, Entrez-Gene ID:79924]	ADM2 - adrenomedullin 2 [Homo sapiens, Entrez-Gene ID:	79924
AGER - advanced glycosylation end-product specific receptor [Homo sapiens, Entrez-Gene ID:177]	AGER - advanced glycosylation end-product specific receptor [Homo sapiens, Entrez-Gene ID:	177
AHR - aryl hydrocarbon receptor [Homo sapiens, Entrez-Gene ID:196]	AHR - aryl hydrocarbon receptor [Homo sapiens, Entrez-Gene ID:	196
AIFM1 - apoptosis inducing factor mitochondria associated 1 [Homo sapiens, Entrez-Gene ID:9131]	AIFM1 - apoptosis inducing factor mitochondria associated 1 [Homo sapiens, Entrez-Gene ID:	9131
AKR1A1 - aldo-keto reductase family 1 member A1 [Homo sapiens, Entrez-Gene ID:10327]	AKR1A1 - aldo-keto reductase family 1 member A1 [Homo sapiens, Entrez-Gene ID:	10327
AKR1B1 - aldo-keto reductase family 1 member B [Homo sapiens, Entrez-Gene ID:231]	AKR1B1 - aldo-keto reductase family 1 member B [Homo sapiens, Entrez-Gene ID:	231
AKR1B10 - aldo-keto reductase family 1 member B10 [Homo sapiens, Entrez-Gene ID:57016]	AKR1B10 - aldo-keto reductase family 1 member B10 [Homo sapiens, Entrez-Gene ID:	57016
AKR1C1 - aldo-keto reductase family 1 member C1 [Homo sapiens, Entrez-Gene ID:1645]	AKR1C1 - aldo-keto reductase family 1 member C1 [Homo sapiens, Entrez-Gene ID:	1645
AKR1C3 - aldo-keto reductase family 1 member C3 [Homo sapiens, Entrez-Gene ID:8644]	AKR1C3 - aldo-keto reductase family 1 member C3 [Homo sapiens, Entrez-Gene ID:	8644
AKT1 - AKT serine/threonine kinase 1 [Homo sapiens, Entrez-Gene ID:207]	AKT1 - AKT serine/threonine kinase 1 [Homo sapiens, Entrez-Gene ID:	207
ALB - albumin [Homo sapiens, Entrez-Gene ID:213]	ALB - albumin [Homo sapiens, Entrez-Gene ID:	213
ALDH2 - aldehyde dehydrogenase 2 family (mitochondrial) [Homo sapiens, Entrez-Gene ID:217]	ALDH2 - aldehyde dehydrogenase 2 family (mitochondrial) [Homo sapiens, Entree-Gene ID:	217
ALDH3A1 - aldehyde dehydrogenase 3 family member A1 [Homo sapiens, Entrez-Gene ID:218]	ALDH3A1 - aldehyde dehydrogenase 3 family member A1 [Homo sapiens, Entrez-Gene ID:	218
ALDH3B1 - aldehyde dehydrogenase 3 family member B1 [Homo sapiens, Entrez-Gene ID:221]	ALDH3B1 - aldehyde dehydrogenase 3 family member B1 [Homo sapiens, Entrez-Gene ID:	221
ALDH7A1 - aldehyde dehydrogenase 7 family member A1 [Homo sapiens, Entrez-Gene ID:501]	ALDH7A1 - aldehyde dehydrogenase 7 family member A1 [Homo sapiens, Entrez-Gene ID:	501
ALOX15 - arachidonate 15-lipoxygenase [Homo sapiens, Entrez-Gene ID:246]	ALOX15 - arachidonate 15-lipoxygenase [Homo sapiens, Entrez-Gene ID:	246
ALOX5 - arachidonate 5-lipoxygenase [Homo sapiens, Entrez-Gene ID:240]	ALOX5 - arachidonate 5-lipoxygenase [Homo sapiens, Entrez-Gene ID:	240
AOC3 - amine oxidase, copper containing 3 [Homo sapiens, Entrez-Gene ID:8639]	AOC3 - amine oxidase, copper containing 3 [Homo sapiens, Entrez-Gene ID:	8639
APEX1 - apurinic/apyrimidinic endodeoxyribonuclease 1 [Homo sapiens, Entrez-Gene ID:328]	APEX1 - apurinic/apyrimidinic endodeoxyribonuclease 1 [Homo sapiens, Entrez-Gene ID:	328
APOA1 - apolipoprotein A1 [Homo sapiens, Entrez-Gene ID:335]	APOA1 - apolipoprotein A1 [Homo sapiens, Entrez-Gene ID:	335
APOD - apolipoprotein D [Homo sapiens, Entrez-Gene ID:347]	APOD - apolipoprotein D [Homo sapiens, Entrez-Gene ID:	347
APOE - apolipoprotein E [Homo sapiens, Entrez-Gene ID:348]	APOE - apolipoprotein E [Homo sapiens, Entrez-Gene ID:	348
APP - amyloid beta precursor protein [Homo sapiens, Entrez-Gene ID:351]	APP - amyloid beta precursor protein [Homo sapiens, Entrez-Gene ID:	351
AQP8- aquaporin 8 [Homo sapiens, Entrez-Gene ID: 343]	AQP8- aquaporin 8 [Homo sapiens, Entrez-Gene ID:	343
ARG2 - arginase 2 [Homo sapiens, Entrez-Gene ID:384]	ARG2 - arginase 2 [Homo sapiens, Entrez-Gene ID:	384
ARL6IP5 - ADP ribosylation factor like GTPase 6 interacting protein 5 [Homo sapiens, Entrez-Gene ID:10550]	ARL6IP5 - ADP ribosylation factor like GTPase 6 interacting protein 5 [Homo sapiens, Entrez-Gene ID:	10550
ATF3 - activating transcription factor 3 [Homo sapiens, Entrez-Gene ID:467]	ATF3 - activating transcription factor 3 [Homo sapiens, Entrez-Gene ID:	467
ATF4 - activating transcription factor 4 [Homo sapiens, Entrez-Gene ID:468]	ATF4 - activating transcription factor 4 [Homo sapiens, Entrez-Gene ID:	468
ATM - ATM serine/threonine kinase [Homo sapiens, Entrez-Gene ID:472]	ATM - ATM serine/threonine kinase [Homo sapiens, Entrez-Gene ID:	472
ATOX1- antioxidant 1 copper chaperone [Homo sapiens, Entrez-Gene ID: 475]	ATOX1- antioxidant 1 copper chaperone [Homo sapiens, Entrez-Gene ID:	475
ATP13A2 - ATPase 13A2 [Homo sapiens, Entrez-Gene ID:23400]	ATP13A2 - ATPase 13A2 [Homo sapiens, Entrez-Gene ID:	23400
ATP7A - ATPase, Cu++ transporting, alpha polypeptide [Homo sapiens, Entrez-Gene ID: 11977]	ATP7A - ATPase, Cu++ transporting, alpha polypeptide [Homo sapiens, Entrez-Gene ID:	11977
BACH1 - BTB domain and CNC homolog 1 [Homo sapiens, Entrez-Gene ID:571]	BACH1 - BTB domain and CNC homolog 1 [Homo sapiens, Entrez-Gene ID:	571
BACH2 - BTB domain and CNC homolog 2 [Homo sapiens, Entrez-Gene ID:60468]	BACH2 - BTB domain and CNC homolog 2 [Homo sapiens, Entrez-Gene ID:	60468
BAX - BCL2 associated X, apoptosis regulator [Homo sapiens, Entrez-Gene ID:581]	BAX - BCL2 associated X, apoptosis regulator [Homo sapiens, Entrez-Gene ID:	581
BLVRA - biliverdin reductase A [Homo sapiens, Entrez-Gene ID:644]	BLVRA - biliverdin reductase A [Homo sapiens, Entrez-Gene ID:	644
BOK - BOK, BCL2 family apoptosis regulator [Homo sapiens, Entrez-Gene ID:666]	BOK - BOK, BCL2 family apoptosis regulator [Homo sapiens, Entrez-Gene ID:	666
CA3 - carbonic anhydrase 3 [Homo sapiens, Entrez-Gene ID:761]	CA3 - carbonic anhydrase 3 [Homo sapiens, Entrez-Gene ID:	761
CASP3 - caspase 3 [Homo sapiens, Entrez-Gene ID:836]	CASP3 - caspase 3 [Homo sapiens, Entrez-Gene ID:	836
CASP4 - caspase 4 [Homo sapiens, Entrez-Gene ID:837]	CASP4 - caspase 4 [Homo sapiens, Entrez-Gene ID:	837
CAT - catalase [Homo sapiens, Entrez-Gene ID:847]	CAT - catalase [Homo sapiens, Entrez-Gene ID:	847
CAV1 - caveolin 1 [Homo sapiens, Entrez-Gene ID:857]	CAV1 - caveolin 1 [Homo sapiens, Entrez-Gene ID:	857
CBR1 - carbonyl reductase 1 [Homo sapiens, Entrez-Gene ID:873]	CBR1 - carbonyl reductase 1 [Homo sapiens, Entrez-Gene ID:	873
CBR3- carbonyl reductase 3 [Homo sapiens, Entrez-Gene ID: 874]	CBR3- carbonyl reductase 3 [Homo sapiens, Entrez-Gene ID:	874
CCL2 - C-C motif chemokine ligand 2 [Homo sapiens, Entrez-Gene ID:6347]	CCL2 - C-C motif chemokine ligand 2 [Homo sapiens, Entrez-Gene ID:	6347
CCS - copper chaperone for superoxide dismutase [Homo sapiens, Entrez-Gene ID:9973]	CCS - copper chaperone for superoxide dismutase [Homo sapiens, Entrez-Gene ID:	9973
CD36 - CD36 molecule [Homo sapiens, Entrez-Gene ID:948]	CD36 - CD36 molecule [Homo sapiens, Entrez-Gene ID:	948
CLU - clusterin [Homo sapiens, Entrez-Gene ID:1191]	CLU - clusterin [Homo sapiens, Entrez-Gene ID:	1191
COX10 - COX10, heme A:farnesyltransferase cytochrome c oxidase assembly factor [Homo sapiens, Entrez-Gene ID:1352]	COX10 - COX10, heme A:farnesyltransferase cytochrome c oxidase assembly factor [Homo sapiens, Entrez-Gene ID:	1352
CP - ceruloplasmin [Homo sapiens, Entrez-Gene ID:1356]	CP - ceruloplasmin [Homo sapiens, Entrez-Gene ID:	1356
CRYZ - crystallin zeta [Homo sapiens, Entrez-Gene ID:1429]	CRYZ - crystallin zeta [Homo sapiens, Entrez-Gene ID:	1429
CRYZL1- crystallin zeta like 1 [Homo sapiens, Entrez-Gene ID: 9946]	CRYZL1- crystallin zeta like 1 [Homo sapiens, Entrez-Gene ID:	9946
CUL3 - cullin 3 [Homo sapiens, Entrez-Gene ID:8452]	CUL3 - cullin 3 [Homo sapiens, Entrez-Gene ID:	8452
CXCL8 - C-X-C motif chemokine ligand 8 [Homo sapiens, Entrez-Gene ID:3576]	CXCL8 - C-X-C motif chemokine ligand 8 [Homo sapiens, Entrez-Gene ID:	3576
CYBA - cytochrome b-245 alpha chain [Homo sapiens, Entrez-Gene ID:1535]	CYBA - cytochrome b-245 alpha chain [Homo sapiens, Entrez-Gene ID:	1535
CYBB - cytochrome b-245 beta chain [Homo sapiens, Entrez-Gene ID:1536]	CYBB - cytochrome b-245 beta chain [Homo sapiens, Entrez-Gene ID:	1536
CYCS - cytochrome c, somatic [Homo sapiens, Entrez-Gene ID:54205]	CYCS - cytochrome c, somatic [Homo sapiens, Entrez-Gene ID:	54205
CYGB - cytoglobin [Homo sapiens, Entrez-Gene ID:114757]	CYGB - cytoglobin [Homo sapiens, Entrez-Gene ID:	114757
CYP2E1 - cytochrome P450 family 2 subfamily E member 1 [Homo sapiens, Entrez-Gene ID:1571]	CYP2E1 - cytochrome P450 family 2 subfamily E member 1 [Homo sapiens, Entrez-Gene ID:	1571
DCD - dermcidin [Homo sapiens, Entrez-Gene ID:117159]	DCD - dermcidin [Homo sapiens, Entrez-Gene ID:	117159
DDIT3 - DNA damage inducible transcript 3 [Homo sapiens, Entrez-Gene ID:1649]	DDIT3 - DNA damage inducible transcript 3 [Homo sapiens, Entrez-Gene ID:	1649
DDIT4 - DNA damage inducible transcript 4 [Homo sapiens, Entrez-Gene ID:54541]	DDIT4 - DNA damage inducible transcript 4 [Homo sapiens, Entrez-Gene ID:	54541
DGKK - diacylglycerol kinase kappa [Homo sapiens, Entrez-Gene ID:139189]	DGKK - diacylglycerol kinase kappa [Homo sapiens, Entrez-Gene ID:	139189
DHCR24 - 24-dehydrocholesterol reductase [Homo sapiens, Entrez-Gene ID:1718]	DHCR24 - 24-dehydrocholesterol reductase [Homo sapiens, Entrez-Gene ID:	1718
DNM1L - dynamin 1 like [Homo sapiens, Entrez-Gene ID:10059]	DNM1L - dynamin 1 like [Homo sapiens, Entrez-Gene ID:	10059
DUOX1 - dual oxidase 1 [Homo sapiens, Entrez-Gene ID:53905]	DUOX1 - dual oxidase 1 [Homo sapiens, Entrez-Gene ID:	53905
DUOX2 - dual oxidase 2 [Homo sapiens, Entrez-Gene ID:50506]	DUOX2 - dual oxidase 2 [Homo sapiens, Entrez-Gene ID:	50506
DUSP1 - dual specificity phosphatase 1 [Homo sapiens, Entrez-Gene ID:1843]	DUSP1 - dual specificity phosphatase 1 [Homo sapiens, Entrez-Gene ID:	1843
DUX4L1 - double homeobox 4 like 1 [Homo sapiens, Entrez-Gene ID:22947]	DUX4L1 - double homeobox 4 like 1 [Homo sapiens, Entrez-Gene ID:	22947
EIF2AK3 - eukaryotic translation initiation factor 2 alpha kinase 3 [Homo sapiens, Entrez-Gene ID:9451]	EIF2AK3 - eukaryotic translation initiation factor 2 alpha kinase 3 [Homo sapiens, Entrez-Gene ID:	9451
EIF2S1 - eukaryotic translation initiation factor 2 subunit alpha [Homo sapiens, Entrez-Gene ID:1965]	EIF2S1 - eukaryotic translation initiation factor 2 subunit alpha [Homo sapiens, Entrez-Gene ID:	1965
ENC1 - ectodermal-neural cortex 1 [Homo sapiens, Entrez-Gene ID:8507]	ENC1 - ectodermal-neural cortex 1 [Homo sapiens, Entrez-Gene ID:	8507
ENDOG - endonuclease G [Homo sapiens, Entrez-Gene ID:2021]	ENDOG - endonuclease G [Homo sapiens, Entrez-Gene ID:	2021
EPHX1 - epoxide hydrolase 1 [Homo sapiens, Entrez-Gene ID:2052]	EPHX1 - epoxide hydrolase 1 [Homo sapiens, Entrez-Gene ID:	2052
ERCC6 - ERCC excision repair 6, chromatin remodeling factor [Homo sapiens, Entrez-Gene ID:2074]	ERCC6 - ERCC excision repair 6, chromatin remodeling factor [Homo sapiens, Entrez-Gene ID:	2074
ERO1A - endoplasmic reticulum oxidoreductase 1 alpha [Homo sapiens, Entrez-Gene ID:30001]	ERO1A - endoplasmic reticulum oxidoreductase 1 alpha [Homo sapiens, Entrez-Gene ID:	30001
FABP1 - fatty acid binding protein 1 [Homo sapiens, Entrez-Gene ID:2168]	FABP1 - fatty acid binding protein 1 [Homo sapiens, Entrez-Gene ID:	2168
FDXR - ferredoxin reductase [Homo sapiens, Entrez-Gene ID:2232]	FDXR - ferredoxin reductase [Homo sapiens, Entrez-Gene ID:	2232
FOXO1 - forkhead box O1 [Homo sapiens, Entrez-Gene ID:2308]	FOXO1 - forkhead box O1 [Homo sapiens, Entrez-Gene ID:	2308
FOXO3 - forkhead box O3 [Homo sapiens, Entrez-Gene ID:2309]	FOXO3 - forkhead box O3 [Homo sapiens, Entrez-Gene ID:	2309
FOXO4 - forkhead box O4 [Homo sapiens, Entrez-Gene ID:4303]	FOXO4 - forkhead box O4 [Homo sapiens, Entrez-Gene ID:	4303
FTH1 - ferritin heavy chain 1 [Homo sapiens, Entrez-Gene ID:2495]	FTH1 - ferritin heavy chain 1 [Homo sapiens, Entrez-Gene ID:	2495
FTL - ferritin light chain [Homo sapiens, Entrez-Gene ID:2512]	FTL - ferritin light chain [Homo sapiens, Entrez-Gene ID:	2512
FTMT - ferritin mitochondrial [Homo sapiens, Entrez-Gene ID:94033]	FTMT - ferritin mitochondrial [Homo sapiens, Entrez-Gene ID:	94033
FXN - frataxin [Homo sapiens, Entrez-Gene ID:2395]	FXN - frataxin [Homo sapiens, Entrez-Gene ID:	2395
G3BP1 - G3BP stress granule assembly factor 1 [Homo sapiens, Entrez-Gene ID:10146]	G3BP1 - G3BP stress granule assembly factor 1 [Homo sapiens, Entrez-Gene ID:	10146
G6PD - glucose-6-phosphate dehydrogenase [Homo sapiens, Entrez-Gene ID:2539]	G6PD - glucose-6-phosphate dehydrogenase [Homo sapiens, Entrez-Gene ID:	2539
GABPA - GA binding protein transcription factor alpha subunit [Homo sapiens, Entrez-Gene ID:2551]	GABPA - GA binding protein transcription factor alpha subunit [Homo sapiens, Entrez-Gene ID:	2551
GAPDH - glyceraldehyde-3-phosphate dehydrogenase [Homo sapiens, Entrez-Gene ID:2597]	GAPDH - glyceraldehyde-3-phosphate dehydrogenase [Homo sapiens, Entrez-Gene ID:	2597
GCLC - glutamate-cysteine ligase catalytic subunit [Homo sapiens, Entrez-Gene ID:2729]	GCLC - glutamate-cysteine ligase catalytic subunit [Homo sapiens, Entrez-Gene ID:	2729
GCLM - glutamate-cysteine ligase modifier subunit [Homo sapiens, Entrez-Gene ID:2730]	GCLM - glutamate-cysteine ligase modifier subunit [Homo sapiens, Entrez-Gene ID:	2730
GFER - growth factor, augmenter of liver regeneration [Homo sapiens, Entrez-Gene ID:2671]	GFER - growth factor, augmenter of liver regeneration [Homo sapiens, Entrez-Gene ID:	2671
GGT1 - gamma-glutamyltransferase 1 [Homo sapiens, Entrez-Gene ID:2678]	GGT1 - gamma-glutamyltransferase 1 [Homo sapiens, Entrez-Gene ID:	2678
GLO1 - glyoxalase I [Homo sapiens, Entrez-Gene ID:2739]	GLO1 - glyoxalase I [Homo sapiens, Entrez-Gene ID:	2739
GLRX - glutaredoxin [Homo sapiens, Entrez-Gene ID:2745]	GLRX - glutaredoxin [Homo sapiens, Entrez-Gene ID:	2745
GLRX2 - glutaredoxin 2 [Homo sapiens, Entrez-Gene ID:51022]	GLRX2 - glutaredoxin 2 [Homo sapiens, Entrez-Gene ID:	51022
GLRX3 - glutaredoxin 3 [Homo sapiens, Entrez-Gene ID: 10539]	GLRX3 - glutaredoxin 3 [Homo sapiens, Entrez-Gene ID:	10539
GLRX5 - glutaredoxin 5 [Homo sapiens, Entrez-Gene ID: 51218]	GLRX5 - glutaredoxin 5 [Homo sapiens, Entrez-Gene ID:	51218
GLS2 - glutaminase 2 [Homo sapiens, Entrez-Gene ID:27165]	GLS2 - glutaminase 2 [Homo sapiens, Entrez-Gene ID:	27165
GPLD1 - glycosylphosphatidylinositol specific phospholipase D1 [Homo sapiens, Entrez-Gene ID:2822]	GPLD1 - glycosylphosphatidylinositol specific phospholipase D1 [Homo sapiens, Entrez-Gene ID:	2822
GPX1 - glutathione peroxidase 1 [Homo sapiens, Entrez-Gene ID:2876]	GPX1 - glutathione peroxidase 1 [Homo sapiens, Entrez-Gene ID:	2876
GPX2 - glutathione peroxidase 2 [Homo sapiens, Entrez-Gene ID:2877]	GPX2 - glutathione peroxidase 2 [Homo sapiens, Entrez-Gene ID:	2877
GPX3 - glutathione peroxidase 3 [Homo sapiens, Entrez-Gene ID:2878]	GPX3 - glutathione peroxidase 3 [Homo sapiens, Entrez-Gene ID:	2878
GPX4 - glutathione peroxidase 4 [Homo sapiens, Entrez-Gene ID:2879]	GPX4 - glutathione peroxidase 4 [Homo sapiens, Entrez-Gene ID:	2879
GPX5 - glutathione peroxidase 5 [Homo sapiens, Entrez-Gene ID:2880]	GPX5 - glutathione peroxidase 5 [Homo sapiens, Entrez-Gene ID:	2880
GPX6 - glutathione peroxidase 6 [Homo sapiens, Entrez-Gene ID:257202]	GPX6 - glutathione peroxidase 6 [Homo sapiens, Entrez-Gene ID:	257202
GPX7 - glutathione peroxidase 7 [Homo sapiens, Entrez-Gene ID:2882]	GPX7 - glutathione peroxidase 7 [Homo sapiens, Entrez-Gene ID:	2882
GPX8- glutathione peroxidase 8 (putative) [Homo sapiens, Entrez-Gene ID: 493869]	GPX8- glutathione peroxidase 8 (putative) [Homo sapiens, Entrez-Gene ID:	493869
GSR - glutathione-disulfide reductase [Homo sapiens, Entrez-Gene ID:2936]	GSR - glutathione-disulfide reductase [Homo sapiens, Entrez-Gene ID:	2936
GSS - glutathione synthetase [Homo sapiens, Entrez-Gene ID:2937]	GSS - glutathione synthetase [Homo sapiens, Entrez-Gene ID:	2937
GSTA1 - glutathione S-transferase alpha 1 [Homo sapiens, Entrez-Gene ID:2938]	GSTA1 - glutathione S-transferase alpha 1 [Homo sapiens, Entrez-Gene ID:	2938
GSTA3 - glutathione S-transferase alpha 3 [Homo sapiens, Entrez-Gene ID:2940]	GSTA3 - glutathione S-transferase alpha 3 [Homo sapiens, Entrez-Gene ID:	2940
GSTA4 - glutathione S-transferase alpha 4 [Homo sapiens, Entrez-Gene ID:2941]	GSTA4 - glutathione S-transferase alpha 4 [Homo sapiens, Entrez-Gene ID:	2941
GSTM1 - glutathione S-transferase mu 1 [Homo sapiens, Entrez-Gene ID:2944]	GSTM1 - glutathione S-transferase mu 1 [Homo sapiens, Entrez-Gene ID:	2944
GSTM2 - glutathione S-transferase mu 2 [Homo sapiens, Entrez-Gene ID:2946]	GSTM2 - glutathione S-transferase mu 2 [Homo sapiens, Entrez-Gene ID:	2946
GSTM3 - glutathione S-transferase mu 3 [Homo sapiens, Entrez-Gene ID:2947]	GSTM3 - glutathione S-transferase mu 3 [Homo sapiens, Entrez-Gene ID:	2947
GSTM4 - glutathione S-transferase mu 4 [Homo sapiens, Entrez-Gene ID:2948]	GSTM4 - glutathione S-transferase mu 4 [Homo sapiens, Entrez-Gene ID:	2948
GSTM5 - glutathione S-transferase mu 5 [Homo sapiens, Entrez-Gene ID:2949]	GSTM5 - glutathione S-transferase mu 5 [Homo sapiens, Entrez-Gene ID:	2949
GSTO1 - glutathione S-transferase omega 1 [Homo sapiens, Entrez-Gene ID:9446]	GSTO1 - glutathione S-transferase omega 1 [Homo sapiens, Entrez-Gene ID:	9446
GSTO2 - glutathione S-transferase omega 2 [Homo sapiens, Entrez-Gene ID:119391]	GSTO2 - glutathione S-transferase omega 2 [Homo sapiens, Entrez-Gene ID:	119391
GSTP1 - glutathione S-transferase pi 1 [Homo sapiens, Entrez-Gene ID:2950]	GSTP1 - glutathione S-transferase pi 1 [Homo sapiens, Entrez-Gene ID:	2950
GSTT1 - glutathione S-transferase theta 1 [Homo sapiens, Entrez-Gene ID:2952]	GSTT1 - glutathione S-transferase theta 1 [Homo sapiens, Entrez-Gene ID:	2952
GSTZ1 - glutathione S-transferase zeta 1 [Homo sapiens, Entrez-Gene ID:2954]	GSTZ1 - glutathione S-transferase zeta 1 [Homo sapiens, Entrez-Gene ID:	2954
HFE - hemochromatosis [Homo sapiens, Entrez-Gene ID:3077]	HFE - hemochromatosis [Homo sapiens, Entrez-Gene ID:	3077
HIF1A - hypoxia inducible factor 1 alpha subunit [Homo sapiens, Entrez-Gene ID:3091]	HIF1A - hypoxia inducible factor 1 alpha subunit [Homo sapiens, Entrez-Gene ID:	3091
HMOX1 - heme oxygenase 1 [Homo sapiens, Entrez-Gene ID:3162]	HMOX1 - heme oxygenase 1 [Homo sapiens, Entrez-Gene ID:	3162
HMOX2 - heme oxygenase 2 [Homo sapiens, Entrez-Gene ID:3163]	HMOX2 - heme oxygenase 2 [Homo sapiens, Entrez-Gene ID:	3163
HP - haptoglobin [Homo sapiens, Entrez-Gene ID:3240]	HP - haptoglobin [Homo sapiens, Entrez-Gene ID:	3240
HSD17B10 - hydroxysteroid 17-beta dehydrogenase 10 [Homo sapiens, Entrez-Gene ID:3028]	HSD17B10 - hydroxysteroid 17-beta dehydrogenase 10 [Homo sapiens, Entrez-Gene ID:	3028
HSF1 - heat shock transcription factor 1 [Homo sapiens, Entrez-Gene ID:3297]	HSF1 - heat shock transcription factor 1 [Homo sapiens, Entrez-Gene ID:	3297
HSPA1A - heat shock protein family A (Hsp70) member 1A [Homo sapiens, Entrez-Gene ID:3303]	HSPA1A - heat shock protein family A (Hsp70) member 1A [Homo sapiens, Entrez-Gene ID:	3303
HSPA4 - heat shock protein family A (Hsp70) member 4 [Homo sapiens, Entrez-Gene ID:3308]	HSPA4 - heat shock protein family A (Hsp70) member 4 [Homo sapiens, Entrez-Gene ID:	3308
HSPA9 - heat shock protein family A (Hsp70) member 9 [Homo sapiens, Entrez-Gene ID:3313]	HSPA9 - heat shock protein family A (Hsp70) member 9 [Homo sapiens, Entrez-Gene ID:	3313
HSPB1 - heat shock protein family B (small) member 1 [Homo sapiens, Entrez-Gene ID:3315]	HSPB1 - heat shock protein family B (small) member 1 [Homo sapiens, Entrez-Gene ID:	3315
HSPB2 - heat shock protein family B (small) member 2 [Homo sapiens, Entrez-Gene ID:3316]	HSPB2 - heat shock protein family B (small) member 2 [Homo sapiens, Entrez-Gene ID:	3316
HSPD1 - heat shock protein family D (Hsp60) member 1 [Homo sapiens, Entrez-Gene ID:3329]	HSPD1 - heat shock protein family D (Hsp60) member 1 [Homo sapiens, Entrez-Gene ID:	3329
IREB2 - iron responsive element binding protein 2 [Homo sapiens, Entrez-Gene ID:3658]	IREB2 - iron responsive element binding protein 2 [Homo sapiens, Entrez-Gene ID:	3658
ISCU - iron-sulfur cluster assembly enzyme [Homo sapiens, Entrez-Gene ID:23479]	ISCU - iron-sulfur cluster assembly enzyme [Homo sapiens, Entrez-Gene ID:	23479
KEAP1 - kelch like ECH associated protein 1 [Homo sapiens, Entrez-Gene ID:9817]	KEAP1 - kelch like ECH associated protein 1 [Homo sapiens, Entrez-Gene ID:	9817
KIAA1576- vesicle amine transport 1 like [Homo sapiens, Entrez-Gene ID: 57687]	KIAA1576- vesicle amine transport 1 like [Homo sapiens, Entrez-Gene ID:	57687
KL - klotho [Homo sapiens, Entrez-Gene ID:9365]	KL - klotho [Homo sapiens, Entrez-Gene ID:	9365
LONP1 - lon peptidase 1, mitochondrial [Homo sapiens, Entrez-Gene ID:9361]	LONP1 - lon peptidase 1, mitochondrial [Homo sapiens, Entrez-Gene ID:	9361
LRRK2 - leucine rich repeat kinase 2 [Homo sapiens, Entrez-Gene ID:120892]	LRRK2 - leucine rich repeat kinase 2 [Homo sapiens, Entrez-Gene ID:	120892
MAFA - MAF bZIP transcription factor A [Homo sapiens, Entrez-Gene ID:389692]	MAFA - MAF bZIP transcription factor A [Homo sapiens, Entrez-Gene ID:	389692
MAFF - MAF bZIP transcription factor F [Homo sapiens, Entrez-Gene ID:23764]	MAFF - MAF bZIP transcription factor F [Homo sapiens, Entrez-Gene ID:	23764
MAFG - MAF bZIP transcription factor G [Homo sapiens, Entrez-Gene ID:4097]	MAFG - MAF bZIP transcription factor G [Homo sapiens, Entrez-Gene ID:	4097
MAFK - MAF bZIP transcription factor K [Homo sapiens, Entrez-Gene ID:7975]	MAFK - MAF bZIP transcription factor K [Homo sapiens, Entrez-Gene ID:	7975
MAOB - monoamine oxidase B [Homo sapiens, Entrez-Gene ID:4129]	MAOB - monoamine oxidase B [Homo sapiens, Entrez-Gene ID:	4129
MAP3K5 - mitogen-activated protein kinase kinase kinase 5 [Homo sapiens, Entrez-Gene ID:4217]	MAP3K5 - mitogen-activated protein kinase kinase kinase 5 [Homo sapiens, Entrez-Gene ID:	4217
MAPK1 - mitogen-activated protein kinase 1 [Homo sapiens, Entrez-Gene ID:5594]	MAPK1 - mitogen-activated protein kinase 1 [Homo sapiens, Entrez-Gene ID:	5594
MAPK14 - mitogen-activated protein kinase 14 [Homo sapiens, Entrez-Gene ID:1432]	MAPK14 - mitogen-activated protein kinase 14 [Homo sapiens, Entrez-Gene ID:	1432
MAPK8 - mitogen-activated protein kinase 8 [Homo sapiens, Entrez-Gene ID:5599]	MAPK8 - mitogen-activated protein kinase 8 [Homo sapiens, Entrez-Gene ID:	5599
MAPK8IP1 - mitogen-activated protein kinase 8 interacting protein 1 [Homo sapiens, Entrez-Gene ID:9479]	MAPK8IP1 - mitogen-activated protein kinase 8 interacting protein 1 [Homo sapiens, Entrez-Gene ID:	9479
MAPKAPK2 - mitogen-activated protein kinase-activated protein kinase 2 [Homo sapiens, Entrez-Gene ID:9261]	MAPKAPK2 - mitogen-activated protein kinase-activated protein kinase 2 [Homo sapiens, Entrez-Gene ID:	9261
MGST1 - microsomal glutathione S-transferase 1 [Homo sapiens, Entrez-Gene ID:4257]	MGST1 - microsomal glutathione S-transferase 1 [Homo sapiens, Entrez-Gene ID:	4257
MPG - N-methylpurine DNA glycosylase [Homo sapiens, Entrez-Gene ID:4350]	MPG - N-methylpurine DNA glycosylase [Homo sapiens, Entrez-Gene ID:	4350
MPO - myeloperoxidase [Homo sapiens, Entrez-Gene ID:4353]	MPO - myeloperoxidase [Homo sapiens, Entrez-Gene ID:	4353
MSRA - methionine sulfoxide reductase A [Homo sapiens, Entrez-Gene ID:4482]	MSRA - methionine sulfoxide reductase A [Homo sapiens, Entrez-Gene ID:	4482
MSRB1 - methionine sulfoxide reductase B1 [Homo sapiens, Entrez-Gene ID:51734]	MSRB1 - methionine sulfoxide reductase B1 [Homo sapiens, Entrez-Gene ID:	51734
MSRB2 - methionine sulfoxide reductase B2 [Homo sapiens, Entrez-Gene ID:22921]	MSRB2 - methionine sulfoxide reductase B2 [Homo sapiens, Entrez-Gene ID:	22921
MSRB3 - methionine sulfoxide reductase B3 [Homo sapiens, Entrez-Gene ID:253827]	MSRB3 - methionine sulfoxide reductase B3 [Homo sapiens, Entrez-Gene ID:	253827
MT1F - metallothionein 1F [Homo sapiens, Entrez-Gene ID:4494]	MT1F - metallothionein 1F [Homo sapiens, Entrez-Gene ID:	4494
MT2A - metallothionein 2A [Homo sapiens, Entrez-Gene ID:4502]	MT2A - metallothionein 2A [Homo sapiens, Entrez-Gene ID:	4502
MT3 - metallothionein 3 [Homo sapiens, Entrez-Gene ID:4504]	MT3 - metallothionein 3 [Homo sapiens, Entrez-Gene ID:	4504
MTF1 - metal regulatory transcription factor 1 [Homo sapiens, Entrez-Gene ID:4520]	MTF1 - metal regulatory transcription factor 1 [Homo sapiens, Entrez-Gene ID:	4520
MTO1 - mitochondrial tRNA translation optimization 1 [Homo sapiens, Entrez-Gene ID:25821]	MTO1 - mitochondrial tRNA translation optimization 1 [Homo sapiens, Entrez-Gene ID:	25821
MUTYH - mutY DNA glycosylase [Homo sapiens, Entrez-Gene ID:4595]	MUTYH - mutY DNA glycosylase [Homo sapiens, Entrez-Gene ID:	4595
NCF1 - neutrophil cytosolic factor 1 [Homo sapiens, Entrez-Gene ID:653361]	NCF1 - neutrophil cytosolic factor 1 [Homo sapiens, Entrez-Gene ID:	653361
NCF2 - neutrophil cytosolic factor 2 [Homo sapiens, Entrez-Gene ID: 4688]	NCF2 - neutrophil cytosolic factor 2 [Homo sapiens, Entrez-Gene ID:	4688
NCF4- neutrophil cytosolic factor 4 [Homo sapiens, Entrez-Gene ID: 4689]	NCF4- neutrophil cytosolic factor 4 [Homo sapiens, Entrez-Gene ID:	4689
ND1 - NADH dehydrogenase, subunit 1 (complex I) [Homo sapiens, Entrez-Gene ID:4535]	ND1 - NADH dehydrogenase, subunit 1 (complex I) [Homo sapiens, Entrez-Gene ID:	4535
ND3 - NADH dehydrogenase, subunit 3 (complex I) [Homo sapiens, Entrez-Gene ID:4537]	ND3 - NADH dehydrogenase, subunit 3 (complex I) [Homo sapiens, Entrez-Gene ID:	4537
NDRG1 - N-myc downstream regulated 1 [Homo sapiens, Entrez-Gene ID:10397]	NDRG1 - N-myc downstream regulated 1 [Homo sapiens, Entrez-Gene ID:	10397
NDUFA6 - NADH:ubiquinone oxidoreductase subunit A6 [Homo sapiens, Entrez-Gene ID:4700]	NDUFA6 - NADH:ubiquinone oxidoreductase subunit A6 [Homo sapiens, Entrez-Gene ID:	4700
NDUFAB1 - NADH:ubiquinone oxidoreductase subunit AB1 [Homo sapiens, Entrez-Gene ID:4706]	NDUFAB1 - NADH:ubiquinone oxidoreductase subunit AB1 [Homo sapiens, Entrez-Gene ID:	4706
NDUFB5 - NADH:ubiquinone oxidoreductase subunit B5 [Homo sapiens, Entrez-Gene ID:4711]	NDUFB5 - NADH:ubiquinone oxidoreductase subunit B5 [Homo sapiens, Entrez-Gene ID:	4711
NDUFB8 - NADH:ubiquinone oxidoreductase subunit B8 [Homo sapiens, Entrez-Gene ID:4714]	NDUFB8 - NADH:ubiquinone oxidoreductase subunit B8 [Homo sapiens, Entrez-Gene ID:	4714
NDUFC2 - NADH:ubiquinone oxidoreductase subunit C2 [Homo sapiens, Entrez-Gene ID:4718]	NDUFC2 - NADH:ubiquinone oxidoreductase subunit C2 [Homo sapiens, Entrez-Gene ID:	4718
NEIL1 - nei like DNA glycosylase 1 [Homo sapiens, Entrez-Gene ID:79661]	NEIL1 - nei like DNA glycosylase 1 [Homo sapiens, Entrez-Gene ID:	79661
NEIL2 - nei like DNA glycosylase 2 [Homo sapiens, Entrez-Gene ID:252969]	NEIL2 - nei like DNA glycosylase 2 [Homo sapiens, Entrez-Gene ID:	252969
NFE2L1 - nuclear factor, erythroid 2 like 1 [Homo sapiens, Entrez-Gene ID:4779]	NFE2L1 - nuclear factor, erythroid 2 like 1 [Homo sapiens, Entrez-Gene ID:	4779
NFE2L2 - nuclear factor, erythroid 2 like 2 [Homo sapiens, Entrez-Gene ID:4780]	NFE2L2 - nuclear factor, erythroid 2 like 2 [Homo sapiens, Entrez-Gene ID:	4780
NFE2L2 - nuclear factor, erythroid 2 like 2 [Homo sapiens, Entrez-Gene ID:4780]	NFE2L2 - nuclear factor, erythroid 2 like 2 [Homo sapiens, Entrez-Gene ID:	4780
NFKB1 - nuclear factor kappa B subunit 1 [Homo sapiens, Entrez-Gene ID:4790]	NFKB1 - nuclear factor kappa B subunit 1 [Homo sapiens, Entrez-Gene ID:	4790
NGB - neuroglobin [Homo sapiens, Entrez-Gene ID:58157]	NGB - neuroglobin [Homo sapiens, Entrez-Gene ID:	58157]
NOS1 - nitric oxide synthase 1 [Homo sapiens, Entrez-Gene ID:4842]	NOS1 - nitric oxide synthase 1 [Homo sapiens, Entrez-Gene ID:	4842
NOS2 - nitric oxide synthase 2 [Homo sapiens, Entrez-Gene ID:4843]	NOS2 - nitric oxide synthase 2 [Homo sapiens, Entrez-Gene ID:	4843
NOS2P2 - nitric oxide synthase 2 pseudogene 2 [Homo sapiens, Entrez-Gene ID:201288]	NOS2P2 - nitric oxide synthase 2 pseudogene 2 [Homo sapiens, Entrez-Gene ID:	201288
NOS3 - nitric oxide synthase 3 [Homo sapiens, Entrez-Gene ID:4846]	NOS3 - nitric oxide synthase 3 [Homo sapiens, Entrez-Gene ID:	4846
NOX1 - NADPH oxidase 1 [Homo sapiens, Entrez-Gene ID:27035]	NOX1 - NADPH oxidase 1 [Homo sapiens, Entrez-Gene ID:	27035
NOX3 - NADPH oxidase 3 [Homo sapiens, Entrez-Gene ID:50508]	NOX3 - NADPH oxidase 3 [Homo sapiens, Entrez-Gene ID:	50508
NOX4 - NADPH oxidase 4 [Homo sapiens, Entrez-Gene ID:50507]	NOX4 - NADPH oxidase 4 [Homo sapiens, Entrez-Gene ID:	50507
NOX5 - NADPH oxidase 5 [Homo sapiens, Entrez-Gene ID:79400]	NOX5 - NADPH oxidase 5 [Homo sapiens, Entrez-Gene ID:	79400
NQO1 - NAD(P)H quinone dehydrogenase 1 [Homo sapiens, Entrez-Gene ID:1728]	NQO1 - NAD(P)H quinone dehydrogenase 1 [Homo sapiens, Entrez-Gene ID:	1728
NQO2 - NAD(P)H quinone dehydrogenase 2 [Homo sapiens, Entrez-Gene ID:4835]	NQO2 - NAD(P)H quinone dehydrogenase 2 [Homo sapiens, Entrez-Gene ID:	4835
NR3C2 - nuclear receptor subfamily 3 group C member 2 [Homo sapiens, Entrez-Gene ID:4306]	NR3C2 - nuclear receptor subfamily 3 group C member 2 [Homo sapiens, Entrez-Gene ID:	4306
NRF1 - nuclear respiratory factor 1 [Homo sapiens, Entrez-Gene ID:4899]	NRF1 - nuclear respiratory factor 1 [Homo sapiens, Entrez-Gene ID:	4899
NUDT1 - nudix hydrolase 1 [Homo sapiens, Entrez-Gene ID:4521]	NUDT1 - nudix hydrolase 1 [Homo sapiens, Entrez-Gene ID:	4521
NUDT2- nudix hydrolase 2 [Homo sapiens, Entrez-Gene ID: 318]	NUDT2- nudix hydrolase 2 [Homo sapiens, Entrez-Gene ID:	318
NXNL1 - nucleoredoxin-like 1 [Homo sapiens, Entrez-Gene ID:115861]	NXNL1 - nucleoredoxin-like 1 [Homo sapiens, Entrez-Gene ID:	115861
OGG1 - 8-oxoguanine DNA glycosylase [Homo sapiens, Entrez-Gene ID:4968]	OGG1 - 8-oxoguanine DNA glycosylase [Homo sapiens, Entrez-Gene ID:	4968
OLR1 - oxidized low density lipoprotein receptor 1 [Homo sapiens, Entrez-Gene ID:4973]	OLR1 - oxidized low density lipoprotein receptor 1 [Homo sapiens, Entrez-Gene ID:	4973
OSGIN1 - oxidative stress induced growth inhibitor 1 [Homo sapiens, Entrez-Gene ID:29948]	OSGIN1 - oxidative stress induced growth inhibitor 1 [Homo sapiens, Entrez-Gene ID:	29948
OSR1 - odd-skipped related transciption factor 1 [Homo sapiens, Entrez-Gene ID:130497]	OSR1 - odd-skipped related transciption factor 1 [Homo sapiens, Entrez-Gene ID:	130497
OXR1 - oxidation resistance 1 [Homo sapiens, Entrez-Gene ID:55074]	OXR1 - oxidation resistance 1 [Homo sapiens, Entrez-Gene ID:	55074
OXSR1 - oxidative stress responsive 1 [Homo sapiens, Entrez-Gene ID:9943]	OXSR1 - oxidative stress responsive 1 [Homo sapiens, Entrez-Gene ID:	9943
P4HB - prolyl 4-hydroxylase subunit beta [Homo sapiens, Entrez-Gene ID: 5034]	P4HB - prolyl 4-hydroxylase subunit beta [Homo sapiens, Entrez-Gene ID:	5034
PAFAH2 - platelet activating factor acetylhydrolase 2 [Homo sapiens, Entrez-Gene ID:5051]	PAFAH2 - platelet activating factor acetylhydrolase 2 [Homo sapiens, Entrez-Gene ID:	5051
PARG - poly(ADP-ribose) glycohydrolase [Homo sapiens, Entrez-Gene ID:8505]	PARG - poly(ADP-ribose) glycohydrolase [Homo sapiens, Entrez-Gene ID:	8505
PARK2 - parkin RBR E3 ubiquitin protein ligase [Homo sapiens, Entrez-Gene ID:5071]	PARK2 - parkin RBR E3 ubiquitin protein ligase [Homo sapiens, Entrez-Gene ID:	5071
PARK7 - Parkinsonism associated deglycase [Homo sapiens, Entrez-Gene ID:11315]	PARK7 - Parkinsonism associated deglycase [Homo sapiens, Entrez-Gene ID:	11315
PARP1 - poly(ADP-ribose) polymerase 1 [Homo sapiens, Entrez-Gene ID:142]	PARP1 - poly(ADP-ribose) polymerase 1 [Homo sapiens, Entrez-Gene ID:	142
PDSS1 - decaprenyl diphosphate synthase subunit 1 [Homo sapiens, Entrez-Gene ID:23590]	PDSS1 - decaprenyl diphosphate synthase subunit 1 [Homo sapiens, Entrez-Gene ID:	23590
PEPD - peptidase D [Homo sapiens, Entrez-Gene ID:5184]	PEPD - peptidase D [Homo sapiens, Entrez-Gene ID:	5184
PHB - prohibitin [Homo sapiens, Entrez-Gene ID:5245]	PHB - prohibitin [Homo sapiens, Entrez-Gene ID:	5245
PINK1 - PTEN induced putative kinase 1 [Homo sapiens, Entrez-Gene ID:65018]	PINK1 - PTEN induced putative kinase 1 [Homo sapiens, Entrez-Gene ID:	65018
PLA2G7 - phospholipase A2 group VII [Homo sapiens, Entrez-Gene ID:7941]	PLA2G7 - phospholipase A2 group VII [Homo sapiens, Entrez-Gene ID:	7941
POLB - DNA polymerase beta [Homo sapiens, Entrez-Gene ID:5423]	POLB - DNA polymerase beta [Homo sapiens, Entrez-Gene ID:	5423
PON1 - paraoxonase 1 [Homo sapiens, Entrez-Gene ID:5444]	PON1 - paraoxonase 1 [Homo sapiens, Entrez-Gene ID:	5444
PON2 - paraoxonase 2 [Homo sapiens, Entrez-Gene ID:5445]	PON2 - paraoxonase 2 [Homo sapiens, Entrez-Gene ID:	5445
PON3 - paraoxonase 3 [Homo sapiens, Entrez-Gene ID:5446]	PON3 - paraoxonase 3 [Homo sapiens, Entrez-Gene ID:	5446
PPARA - peroxisome proliferator activated receptor alpha [Homo sapiens, Entrez-Gene ID:5465]	PPARA - peroxisome proliferator activated receptor alpha [Homo sapiens, Entrez-Gene ID:	5465
PPARD - peroxisome proliferator activated receptor delta [Homo sapiens, Entrez-Gene ID:5467]	PPARD - peroxisome proliferator activated receptor delta [Homo sapiens, Entrez-Gene ID:	5467
PPARG - peroxisome proliferator activated receptor gamma [Homo sapiens, Entrez-Gene ID:5468]	PPARG - peroxisome proliferator activated receptor gamma [Homo sapiens, Entrez-Gene ID:	5468
PPARGC1A - PPARG coactivator 1 alpha [Homo sapiens, Entrez-Gene ID:10891]	PPARGC1A - PPARG coactivator 1 alpha [Homo sapiens, Entrez-Gene ID:	10891
PPIF - peptidylprolyl isomerase F [Homo sapiens, Entrez-Gene ID:10105]	PPIF - peptidylprolyl isomerase F [Homo sapiens, Entrez-Gene ID:	10105
PRDX1 - peroxiredoxin 1 [Homo sapiens, Entrez-Gene ID:5052]	PRDX1 - peroxiredoxin 1 [Homo sapiens, Entrez-Gene ID:	5052
PRDX2 - peroxiredoxin 2 [Homo sapiens, Entrez-Gene ID:7001]	PRDX2 - peroxiredoxin 2 [Homo sapiens, Entrez-Gene ID:	7001
PRDX3 - peroxiredoxin 3 [Homo sapiens, Entrez-Gene ID:10935]	PRDX3 - peroxiredoxin 3 [Homo sapiens, Entrez-Gene ID:	10935
PRDX4 - peroxiredoxin 4 [Homo sapiens, Entrez-Gene ID:10549]	PRDX4 - peroxiredoxin 4 [Homo sapiens, Entrez-Gene ID:	10549
PRDX5 - peroxiredoxin 5 [Homo sapiens, Entrez-Gene ID:25824]	PRDX5 - peroxiredoxin 5 [Homo sapiens, Entrez-Gene ID:	25824
PRDX6 - peroxiredoxin 6 [Homo sapiens, Entrez-Gene ID:9588]	PRDX6 - peroxiredoxin 6 [Homo sapiens, Entrez-Gene ID:	9588
PRKAA1 - protein kinase AMP-activated catalytic subunit alpha 1 [Homo sapiens, Entrez-Gene ID:5562]	PRKAA1 - protein kinase AMP-activated catalytic subunit alpha 1 [Homo sapiens, Entrez-Gene ID:	5562
PRKAB1 - protein kinase AMP-activated non-catalytic subunit beta 1 [Homo sapiens, Entrez-Gene ID:5564]	PRKAB1 - protein kinase AMP-activated non-catalytic subunit beta 1 [Homo sapiens, Entrez-Gene ID:	5564
PRKCB - protein kinase C beta [Homo sapiens, Entrez-Gene ID:5579]	PRKCB - protein kinase C beta [Homo sapiens, Entrez-Gene ID:	5579
PRKCD - protein kinase C delta [Homo sapiens, Entrez-Gene ID:5580]	PRKCD - protein kinase C delta [Homo sapiens, Entrez-Gene ID:	5580
PRKD1 - protein kinase D1 [Homo sapiens, Entrez-Gene ID:5587]	PRKD1 - protein kinase D1 [Homo sapiens, Entrez-Gene ID:	5587
PRNP - prion protein [Homo sapiens, Entrez-Gene ID:5621]	PRNP - prion protein [Homo sapiens, Entrez-Gene ID:	5621
PTGR1- prostaglandin reductase 1 [Homo sapiens, Entrez-Gene ID: 22949]	PTGR1- prostaglandin reductase 1 [Homo sapiens, Entrez-Gene ID:	22949
PTGR2- prostaglandin reductase 2 [Homo sapiens, Entrez-Gene ID: 145482]	PTGR2- prostaglandin reductase 2 [Homo sapiens, Entrez-Gene ID:	145482
PTGR3, Zadh2- zinc binding alcohol dehydrogenase, domain containing 2 [Homo sapiens, Entrez-Gene ID: 225791]	PTGR3, Zadh2- zinc binding alcohol dehydrogenase, domain containing 2 [Homo sapiens, Entrez-Gene ID:	225791
PTGS1 - prostaglandin-endoperoxide synthase 1 [Homo sapiens, Entrez-Gene ID:5742]	PTGS1 - prostaglandin-endoperoxide synthase 1 [Homo sapiens, Entrez-Gene ID:	5742
RCAN1 - regulator of calcineurin 1 [Homo sapiens, Entrez-Gene ID:1827]	RCAN1 - regulator of calcineurin 1 [Homo sapiens, Entrez-Gene ID:	1827
RDH12 - retinol dehydrogenase 12 (all-trans/9-cis/11-cis) [Homo sapiens, Entrez-Gene ID:145226]	RDH12 - retinol dehydrogenase 12 (all-trans/9-cis/11-cis) [Homo sapiens, Entrez-Gene ID:	145226
RGN - regucalcin [Homo sapiens, Entrez-Gene ID:9104]	RGN - regucalcin [Homo sapiens, Entrez-Gene ID:	9104
RNF7 - ring finger protein 7 [Homo sapiens, Entrez-Gene ID:9616]	RNF7 - ring finger protein 7 [Homo sapiens, Entrez-Gene ID:	9616
ROMO1 - reactive oxygen species modulator 1 [Homo sapiens, Entrez-Gene ID:140823]	ROMO1 - reactive oxygen species modulator 1 [Homo sapiens, Entrez-Gene ID:	140823
RRM2B - ribonucleotide reductase regulatory TP53 inducible subunit M2B [Homo sapiens, Entrez-Gene ID:50484]	RRM2B - ribonucleotide reductase regulatory TP53 inducible subunit M2B [Homo sapiens, Entrez-Gene ID:	50484
RTN4IP- reticulon 4 interacting protein 1 [Homo sapiens, Entrez-Gene ID: 84816]	RTN4IP- reticulon 4 interacting protein 1 [Homo sapiens, Entrez-Gene ID:	84816
SCARA3 - scavenger receptor class A member 3 [Homo sapiens, Entrez-Gene ID:51435]	SCARA3 - scavenger receptor class A member 3 [Homo sapiens, Entrez-Gene ID:	51435
SCARB1 - scavenger receptor class B member 1 [Homo sapiens, Entrez-Gene ID:949]	SCARB1 - scavenger receptor class B member 1 [Homo sapiens, Entrez-Gene ID:	949
SCP2 - sterol carrier protein 2 [Homo sapiens, Entrez-Gene ID:6342]	SCP2 - sterol carrier protein 2 [Homo sapiens, Entrez-Gene ID:	6342
SELENOP - selenoprotein P [Homo sapiens, Entrez-Gene ID:6414]	SELENOP - selenoprotein P [Homo sapiens, Entrez-Gene ID:	6414
SENP3 - SUMO1/sentrin/SMT3 specific peptidase 3 [Homo sapiens, Entrez-Gene ID:26168]	SENP3 - SUMO1/sentrin/SMT3 specific peptidase 3 [Homo sapiens, Entrez-Gene ID:	26168
SERPINF1 - serpin family F member 1 [Homo sapiens, Entrez-Gene ID:5176]	SERPINF1 - serpin family F member 1 [Homo sapiens, Entrez-Gene ID:	5176
SESN1 - sestrin 1 [Homo sapiens, Entrez-Gene ID:27244]	SESN1 - sestrin 1 [Homo sapiens, Entrez-Gene ID:	27244
SESN2 - sestrin 2 [Homo sapiens, Entrez-Gene ID:83667]	SESN2 - sestrin 2 [Homo sapiens, Entrez-Gene ID:	83667
SHC1 - SHC adaptor protein 1 [Homo sapiens, Entrez-Gene ID:6464]	SHC1 - SHC adaptor protein 1 [Homo sapiens, Entrez-Gene ID:	6464
SIRT1 - sirtuin 1 [Homo sapiens, Entrez-Gene ID:23411]	SIRT1 - sirtuin 1 [Homo sapiens, Entrez-Gene ID:	23411
SIRT3 - sirtuin 3 [Homo sapiens, Entrez-Gene ID:23410]	SIRT3 - sirtuin 3 [Homo sapiens, Entrez-Gene ID:	23410
SIRT6 - sirtuin 6 [Homo sapiens, Entrez-Gene ID:51548]	SIRT6 - sirtuin 6 [Homo sapiens, Entrez-Gene ID:	51548
SLC12A2 - solute carrier family 12 member 2 [Homo sapiens, Entrez-Gene ID:6558]	SLC12A2 - solute carrier family 12 member 2 [Homo sapiens, Entrez-Gene ID:	6558
SLC23A1 - solute carrier family 23 member 1 [Homo sapiens, Entrez-Gene ID:9963]	SLC23A1 - solute carrier family 23 member 1 [Homo sapiens, Entrez-Gene ID:	9963
SLC23A2 - solute carrier family 23 member 2 [Homo sapiens, Entrez-Gene ID:9962]	SLC23A2 - solute carrier family 23 member 2 [Homo sapiens, Entrez-Gene ID:	9962
SLC25A14 - solute carrier family 25 member 14 [Homo sapiens, Entrez-Gene ID:9016]	SLC25A14 - solute carrier family 25 member 14 [Homo sapiens, Entrez-Gene ID:	9016
SLC25A27 - solute carrier family 25 member 27 [Homo sapiens, Entrez-Gene ID:9481]	SLC25A27 - solute carrier family 25 member 27 [Homo sapiens, Entrez-Gene ID:	9481
SLC6A6 - solute carrier family 6 member 6 [Homo sapiens, Entrez-Gene ID:6533]	SLC6A6 - solute carrier family 6 member 6 [Homo sapiens, Entrez-Gene ID:	6533
SLC7A11 - solute carrier family 7 member 11 [Homo sapiens, Entrez-Gene ID:23657]	SLC7A11 - solute carrier family 7 member 11 [Homo sapiens, Entrez-Gene ID:	23657
SMOX - spermine oxidase [Homo sapiens, Entrez-Gene ID:54498]	SMOX - spermine oxidase [Homo sapiens, Entrez-Gene ID:	54498
SMPD3 - sphingomyelin phosphodiesterase 3 [Homo sapiens, Entrez-Gene ID:55512]	SMPD3 - sphingomyelin phosphodiesterase 3 [Homo sapiens, Entrez-Gene ID:	55512
SNCA - synuclein alpha [Homo sapiens, Entrez-Gene ID:6622]	SNCA - synuclein alpha [Homo sapiens, Entrez-Gene ID:	6622
SOD1 - superoxide dismutase 1 [Homo sapiens, Entrez-Gene ID:6647]	SOD1 - superoxide dismutase 1 [Homo sapiens, Entrez-Gene ID:	6647
SOD2 - superoxide dismutase 2 [Homo sapiens, Entrez-Gene ID:6648]	SOD2 - superoxide dismutase 2 [Homo sapiens, Entrez-Gene ID:	6648
SOD3 - superoxide dismutase 3 [Homo sapiens, Entrez-Gene ID:6649]	SOD3 - superoxide dismutase 3 [Homo sapiens, Entrez-Gene ID:	6649
SQSTM1 - sequestosome 1 [Homo sapiens, Entrez-Gene ID:8878]	SQSTM1 - sequestosome 1 [Homo sapiens, Entrez-Gene ID:	8878
SREBF1 - sterol regulatory element binding transcription factor 1 [Homo sapiens, Entrez-Gene ID:6720]	SREBF1 - sterol regulatory element binding transcription factor 1 [Homo sapiens, Entrez-Gene ID:	6720
SRXN1 - sulfiredoxin 1 [Homo sapiens, Entrez-Gene ID:140809]	SRXN1 - sulfiredoxin 1 [Homo sapiens, Entrez-Gene ID:	140809
STK39 - serine/threonine kinase 39 [Homo sapiens, Entrez-Gene ID:27347]	STK39 - serine/threonine kinase 39 [Homo sapiens, Entrez-Gene ID:	27347
TESMIN - testis expressed metallothionein like protein [Homo sapiens, Entrez-Gene ID:9633]	TESMIN - testis expressed metallothionein like protein [Homo sapiens, Entrez-Gene ID:	9633
TF - transferrin [Homo sapiens, Entrez-Gene ID:7018]	TF - transferrin [Homo sapiens, Entrez-Gene ID:	7018
TFAM - transcription factor A, mitochondrial [Homo sapiens, Entrez-Gene ID:7019]	TFAM - transcription factor A, mitochondrial [Homo sapiens, Entrez-Gene ID:	7019
TIA1 - TIA1 cytotoxic granule associated RNA binding protein [Homo sapiens, Entrez-Gene ID:7072]	TIA1 - TIA1 cytotoxic granule associated RNA binding protein [Homo sapiens, Entrez-Gene ID:	7072
TP53 - tumor protein p53 [Homo sapiens, Entrez-Gene ID:7157]	TP53 - tumor protein p53 [Homo sapiens, Entrez-Gene ID:	7157
TP53I3 - tumor protein p53 inducible protein 3 [Homo sapiens, Entrez-Gene ID: 9540]	TP53I3 - tumor protein p53 inducible protein 3 [Homo sapiens, Entrez-Gene ID:	9540
TRAP1 - TNF receptor associated protein 1 [Homo sapiens, Entrez-Gene ID:10131]	TRAP1 - TNF receptor associated protein 1 [Homo sapiens, Entrez-Gene ID:	10131
TRPA1 - transient receptor potential cation channel subfamily A member 1 [Homo sapiens, Entrez-Gene ID:8989]	TRPA1 - transient receptor potential cation channel subfamily A member 1 [Homo sapiens, Entrez-Gene ID:	8989
TRPM2 - transient receptor potential cation channel subfamily M member 2 [Homo sapiens, Entrez-Gene ID:7226]	TRPM2 - transient receptor potential cation channel subfamily M member 2 [Homo sapiens, Entrez-Gene ID:	7226
TXN - thioredoxin [Homo sapiens, Entrez-Gene ID:7295]	TXN - thioredoxin [Homo sapiens, Entrez-Gene ID:	7295
TXN2 - thioredoxin 2 [Homo sapiens, Entrez-Gene ID:25828]	TXN2 - thioredoxin 2 [Homo sapiens, Entrez-Gene ID:	25828
TXNDC17 thioredoxin domain containing 17 [Homo sapiens, Entrez-Gene ID: 84817]	TXNDC17 thioredoxin domain containing 17 [Homo sapiens, Entrez-Gene ID:	84817
TXNIP - thioredoxin interacting protein [Homo sapiens, Entrez-Gene ID:10628]	TXNIP - thioredoxin interacting protein [Homo sapiens, Entrez-Gene ID:	10628
TXNRD1 - thioredoxin reductase 1 [Homo sapiens, Entrez-Gene ID:7296]	TXNRD1 - thioredoxin reductase 1 [Homo sapiens, Entrez-Gene ID:	7296
TXNRD2 - thioredoxin reductase 2 [Homo sapiens, Entrez-Gene ID:10587	TXNRD2 - thioredoxin reductase 2 [Homo sapiens, Entrez-Gene ID:	10587
TXNRD3 - thioredoxin reductase 3 [Homo sapiens, Entrez-Gene ID:114112]	TXNRD3 - thioredoxin reductase 3 [Homo sapiens, Entrez-Gene ID:	114112
UCP2 - uncoupling protein 2 [Homo sapiens, Entrez-Gene ID:7351]	UCP2 - uncoupling protein 2 [Homo sapiens, Entrez-Gene ID:	7351
UQCRQ - ubiquinol-cytochrome c reductase complex III subunit VII [Homo sapiens, Entrez-Gene ID:27089]	UQCRQ - ubiquinol-cytochrome c reductase complex III subunit VII [Homo sapiens, Entrez-Gene ID:	27089
VAT1 - vesicle amine transport 1 [Homo sapiens, Entrez-Gene ID: 10493]	VAT1 - vesicle amine transport 1 [Homo sapiens, Entrez-Gene ID:	10493
VNN1 - vanin 1 [Homo sapiens, Entrez-Gene ID:8876]	VNN1 - vanin 1 [Homo sapiens, Entrez-Gene ID:	8876
VNN3 - vanin 3 [Homo sapiens, Entrez-Gene ID:55350]	VNN3 - vanin 3 [Homo sapiens, Entrez-Gene ID:	55350
WNK1 - WNK lysine deficient protein kinase 1 [Homo sapiens, Entrez-Gene ID:65125]	WNK1 - WNK lysine deficient protein kinase 1 [Homo sapiens, Entrez-Gene ID:	65125
WRN - Werner syndrome RecQ like helicase [Homo sapiens, Entrez-Gene ID:7486]	WRN - Werner syndrome RecQ like helicase [Homo sapiens, Entrez-Gene ID:	7486
XDH - xanthine dehydrogenase [Homo sapiens, Entrez-Gene ID:7498]	XDH - xanthine dehydrogenase [Homo sapiens, Entrez-Gene ID:	7498
XRCC1 - X-ray repair cross complementing 1 [Homo sapiens, Entrez-Gene ID:7515]	XRCC1 - X-ray repair cross complementing 1 [Homo sapiens, Entrez-Gene ID:	7515

## Sheet: retrieved "oxidative stress"
GENE
ABCB10 - ATP binding cassette subfamily B member 10 [Homo sapiens, Entrez-Gene ID:23456]
ABL1 - ABL proto-oncogene 1, non-receptor tyrosine kinase [Homo sapiens, Entrez-Gene ID:25]
ABL2 - ABL proto-oncogene 2, non-receptor tyrosine kinase [Homo sapiens, Entrez-Gene ID:27]
ACO1 - aconitase 1 [Homo sapiens, Entrez-Gene ID:48]
ACO2 - aconitase 2 [Homo sapiens, Entrez-Gene ID:50]
ADM2 - adrenomedullin 2 [Homo sapiens, Entrez-Gene ID:79924]
AGER - advanced glycosylation end-product specific receptor [Homo sapiens, Entrez-Gene ID:177]
AHR - aryl hydrocarbon receptor [Homo sapiens, Entrez-Gene ID:196]
AIFM1 - apoptosis inducing factor mitochondria associated 1 [Homo sapiens, Entrez-Gene ID:9131]
AKR1A1 - aldo-keto reductase family 1 member A1 [Homo sapiens, Entrez-Gene ID:10327]
AKR1C1 - aldo-keto reductase family 1 member C1 [Homo sapiens, Entrez-Gene ID:1645]
AKR1C3 - aldo-keto reductase family 1 member C3 [Homo sapiens, Entrez-Gene ID:8644]
AKT1 - AKT serine/threonine kinase 1 [Homo sapiens, Entrez-Gene ID:207]
ALB - albumin [Homo sapiens, Entrez-Gene ID:213]
ALDH2 - aldehyde dehydrogenase 2 family (mitochondrial) [Homo sapiens, Entrez-Gene ID:217]
ALDH3A1 - aldehyde dehydrogenase 3 family member A1 [Homo sapiens, Entrez-Gene ID:218]
ALDH3B1 - aldehyde dehydrogenase 3 family member B1 [Homo sapiens, Entrez-Gene ID:221]
AOC3 - amine oxidase, copper containing 3 [Homo sapiens, Entrez-Gene ID:8639]
APEX1 - apurinic/apyrimidinic endodeoxyribonuclease 1 [Homo sapiens, Entrez-Gene ID:328]
APOD - apolipoprotein D [Homo sapiens, Entrez-Gene ID:347]
APP - amyloid beta precursor protein [Homo sapiens, Entrez-Gene ID:351]
ARG2 - arginase 2 [Homo sapiens, Entrez-Gene ID:384]
ARL6IP5 - ADP ribosylation factor like GTPase 6 interacting protein 5 [Homo sapiens, Entrez-Gene ID:10550]
ATF3 - activating transcription factor 3 [Homo sapiens, Entrez-Gene ID:467]
ATF4 - activating transcription factor 4 [Homo sapiens, Entrez-Gene ID:468]
ATM - ATM serine/threonine kinase [Homo sapiens, Entrez-Gene ID:472]
BACH1 - BTB domain and CNC homolog 1 [Homo sapiens, Entrez-Gene ID:571]
BACH2 - BTB domain and CNC homolog 2 [Homo sapiens, Entrez-Gene ID:60468]
BAX - BCL2 associated X, apoptosis regulator [Homo sapiens, Entrez-Gene ID:581]
BLVRA - biliverdin reductase A [Homo sapiens, Entrez-Gene ID:644]
BOK - BOK, BCL2 family apoptosis regulator [Homo sapiens, Entrez-Gene ID:666]
CA3 - carbonic anhydrase 3 [Homo sapiens, Entrez-Gene ID:761]
CASP3 - caspase 3 [Homo sapiens, Entrez-Gene ID:836]
CASP4 - caspase 4 [Homo sapiens, Entrez-Gene ID:837]
CAT - catalase [Homo sapiens, Entrez-Gene ID:847]
CAV1 - caveolin 1 [Homo sapiens, Entrez-Gene ID:857]
CBR1 - carbonyl reductase 1 [Homo sapiens, Entrez-Gene ID:873]
CCL2 - C-C motif chemokine ligand 2 [Homo sapiens, Entrez-Gene ID:6347]
CCS - copper chaperone for superoxide dismutase [Homo sapiens, Entrez-Gene ID:9973]
CD36 - CD36 molecule [Homo sapiens, Entrez-Gene ID:948]
CLU - clusterin [Homo sapiens, Entrez-Gene ID:1191]
COX10 - COX10, heme A:farnesyltransferase cytochrome c oxidase assembly factor [Homo sapiens, Entrez-Gene ID:1352]
CP - ceruloplasmin [Homo sapiens, Entrez-Gene ID:1356]
CUL3 - cullin 3 [Homo sapiens, Entrez-Gene ID:8452]
CXCL8 - C-X-C motif chemokine ligand 8 [Homo sapiens, Entrez-Gene ID:3576]
CYBA - cytochrome b-245 alpha chain [Homo sapiens, Entrez-Gene ID:1535]
CYBB - cytochrome b-245 beta chain [Homo sapiens, Entrez-Gene ID:1536]
CYGB - cytoglobin [Homo sapiens, Entrez-Gene ID:114757]
CYP2E1 - cytochrome P450 family 2 subfamily E member 1 [Homo sapiens, Entrez-Gene ID:1571]
DCD - dermcidin [Homo sapiens, Entrez-Gene ID:117159]
DDIT3 - DNA damage inducible transcript 3 [Homo sapiens, Entrez-Gene ID:1649]
DDIT4 - DNA damage inducible transcript 4 [Homo sapiens, Entrez-Gene ID:54541]
DGKK - diacylglycerol kinase kappa [Homo sapiens, Entrez-Gene ID:139189]
DHCR24 - 24-dehydrocholesterol reductase [Homo sapiens, Entrez-Gene ID:1718]
DNM1L - dynamin 1 like [Homo sapiens, Entrez-Gene ID:10059]
DUOX1 - dual oxidase 1 [Homo sapiens, Entrez-Gene ID:53905]
DUOX2 - dual oxidase 2 [Homo sapiens, Entrez-Gene ID:50506] ATP13A2 - ATPase 13A2 [Homo sapiens, Entrez-Gene ID:23400]
DUSP1 - dual specificity phosphatase 1 [Homo sapiens, Entrez-Gene ID:1843]
DUX4L1 - double homeobox 4 like 1 [Homo sapiens, Entrez-Gene ID:22947]
EIF2AK3 - eukaryotic translation initiation factor 2 alpha kinase 3 [Homo sapiens, Entrez-Gene ID:9451]
EIF2S1 - eukaryotic translation initiation factor 2 subunit alpha [Homo sapiens, Entrez-Gene ID:1965]
ENC1 - ectodermal-neural cortex 1 [Homo sapiens, Entrez-Gene ID:8507]
ENDOG - endonuclease G [Homo sapiens, Entrez-Gene ID:2021]
EPHX1 - epoxide hydrolase 1 [Homo sapiens, Entrez-Gene ID:2052]
ERCC6 - ERCC excision repair 6, chromatin remodeling factor [Homo sapiens, Entrez-Gene ID:2074]
ERO1A - endoplasmic reticulum oxidoreductase 1 alpha [Homo sapiens, Entrez-Gene ID:30001]
FABP1 - fatty acid binding protein 1 [Homo sapiens, Entrez-Gene ID:2168]
FDXR - ferredoxin reductase [Homo sapiens, Entrez-Gene ID:2232]
FOXO1 - forkhead box O1 [Homo sapiens, Entrez-Gene ID:2308]
FOXO3 - forkhead box O3 [Homo sapiens, Entrez-Gene ID:2309]
FOXO4 - forkhead box O4 [Homo sapiens, Entrez-Gene ID:4303]
FTH1 - ferritin heavy chain 1 [Homo sapiens, Entrez-Gene ID:2495]
FTL - ferritin light chain [Homo sapiens, Entrez-Gene ID:2512]
FTMT - ferritin mitochondrial [Homo sapiens, Entrez-Gene ID:94033]
FXN - frataxin [Homo sapiens, Entrez-Gene ID:2395]
G3BP1 - G3BP stress granule assembly factor 1 [Homo sapiens, Entrez-Gene ID:10146]
G6PD - glucose-6-phosphate dehydrogenase [Homo sapiens, Entrez-Gene ID:2539]
GABPA - GA binding protein transcription factor alpha subunit [Homo sapiens, Entrez-Gene ID:2551]
GAPDH - glyceraldehyde-3-phosphate dehydrogenase [Homo sapiens, Entrez-Gene ID:2597]
GCLC - glutamate-cysteine ligase catalytic subunit [Homo sapiens, Entrez-Gene ID:2729]
GCLM - glutamate-cysteine ligase modifier subunit [Homo sapiens, Entrez-Gene ID:2730]
GFER - growth factor, augmenter of liver regeneration [Homo sapiens, Entrez-Gene ID:2671]
GGT1 - gamma-glutamyltransferase 1 [Homo sapiens, Entrez-Gene ID:2678]
GLO1 - glyoxalase I [Homo sapiens, Entrez-Gene ID:2739]
GLRX - glutaredoxin [Homo sapiens, Entrez-Gene ID:2745]
GLRX2 - glutaredoxin 2 [Homo sapiens, Entrez-Gene ID:51022]
GLS2 - glutaminase 2 [Homo sapiens, Entrez-Gene ID:27165]
GPX1 - glutathione peroxidase 1 [Homo sapiens, Entrez-Gene ID:2876]
GPX2 - glutathione peroxidase 2 [Homo sapiens, Entrez-Gene ID:2877]
GPX3 - glutathione peroxidase 3 [Homo sapiens, Entrez-Gene ID:2878]
GPX4 - glutathione peroxidase 4 [Homo sapiens, Entrez-Gene ID:2879]
GPX5 - glutathione peroxidase 5 [Homo sapiens, Entrez-Gene ID:2880]
GPX6 - glutathione peroxidase 6 [Homo sapiens, Entrez-Gene ID:257202]
GPX7 - glutathione peroxidase 7 [Homo sapiens, Entrez-Gene ID:2882]
GSR - glutathione-disulfide reductase [Homo sapiens, Entrez-Gene ID:2936]
GSS - glutathione synthetase [Homo sapiens, Entrez-Gene ID:2937]
GSTA1 - glutathione S-transferase alpha 1 [Homo sapiens, Entrez-Gene ID:2938]
GSTA3 - glutathione S-transferase alpha 3 [Homo sapiens, Entrez-Gene ID:2940]
GSTA4 - glutathione S-transferase alpha 4 [Homo sapiens, Entrez-Gene ID:2941]
GSTM1 - glutathione S-transferase mu 1 [Homo sapiens, Entrez-Gene ID:2944]
GSTM2 - glutathione S-transferase mu 2 [Homo sapiens, Entrez-Gene ID:2946]
GSTM3 - glutathione S-transferase mu 3 [Homo sapiens, Entrez-Gene ID:2947]
GSTM4 - glutathione S-transferase mu 4 [Homo sapiens, Entrez-Gene ID:2948]
GSTM5 - glutathione S-transferase mu 5 [Homo sapiens, Entrez-Gene ID:2949]
GSTO1 - glutathione S-transferase omega 1 [Homo sapiens, Entrez-Gene ID:9446]
GSTO2 - glutathione S-transferase omega 2 [Homo sapiens, Entrez-Gene ID:119391]
GSTP1 - glutathione S-transferase pi 1 [Homo sapiens, Entrez-Gene ID:2950]
GSTT1 - glutathione S-transferase theta 1 [Homo sapiens, Entrez-Gene ID:2952]
GSTZ1 - glutathione S-transferase zeta 1 [Homo sapiens, Entrez-Gene ID:2954]
HFE - hemochromatosis [Homo sapiens, Entrez-Gene ID:3077]
HIF1A - hypoxia inducible factor 1 alpha subunit [Homo sapiens, Entrez-Gene ID:3091]
HMOX1 - heme oxygenase 1 [Homo sapiens, Entrez-Gene ID:3162]
HMOX2 - heme oxygenase 2 [Homo sapiens, Entrez-Gene ID:3163]
HP - haptoglobin [Homo sapiens, Entrez-Gene ID:3240]
HSD17B10 - hydroxysteroid 17-beta dehydrogenase 10 [Homo sapiens, Entrez-Gene ID:3028]
HSF1 - heat shock transcription factor 1 [Homo sapiens, Entrez-Gene ID:3297]
HSPA1A - heat shock protein family A (Hsp70) member 1A [Homo sapiens, Entrez-Gene ID:3303]
HSPA4 - heat shock protein family A (Hsp70) member 4 [Homo sapiens, Entrez-Gene ID:3308]
HSPA9 - heat shock protein family A (Hsp70) member 9 [Homo sapiens, Entrez-Gene ID:3313]
HSPB1 - heat shock protein family B (small) member 1 [Homo sapiens, Entrez-Gene ID:3315]
HSPB2 - heat shock protein family B (small) member 2 [Homo sapiens, Entrez-Gene ID:3316]
HSPD1 - heat shock protein family D (Hsp60) member 1 [Homo sapiens, Entrez-Gene ID:3329]
IREB2 - iron responsive element binding protein 2 [Homo sapiens, Entrez-Gene ID:3658]
ISCU - iron-sulfur cluster assembly enzyme [Homo sapiens, Entrez-Gene ID:23479]
KEAP1 - kelch like ECH associated protein 1 [Homo sapiens, Entrez-Gene ID:9817]
KL - klotho [Homo sapiens, Entrez-Gene ID:9365]
LONP1 - lon peptidase 1, mitochondrial [Homo sapiens, Entrez-Gene ID:9361]
LRRK2 - leucine rich repeat kinase 2 [Homo sapiens, Entrez-Gene ID:120892]
MAFA - MAF bZIP transcription factor A [Homo sapiens, Entrez-Gene ID:389692]
MAFF - MAF bZIP transcription factor F [Homo sapiens, Entrez-Gene ID:23764]
MAFG - MAF bZIP transcription factor G [Homo sapiens, Entrez-Gene ID:4097]
MAFK - MAF bZIP transcription factor K [Homo sapiens, Entrez-Gene ID:7975]
MAOB - monoamine oxidase B [Homo sapiens, Entrez-Gene ID:4129]
MAP3K5 - mitogen-activated protein kinase kinase kinase 5 [Homo sapiens, Entrez-Gene ID:4217]
MAPK1 - mitogen-activated protein kinase 1 [Homo sapiens, Entrez-Gene ID:5594]
MAPK14 - mitogen-activated protein kinase 14 [Homo sapiens, Entrez-Gene ID:1432]
MAPK8 - mitogen-activated protein kinase 8 [Homo sapiens, Entrez-Gene ID:5599]
MAPK8IP1 - mitogen-activated protein kinase 8 interacting protein 1 [Homo sapiens, Entrez-Gene ID:9479]
MAPKAPK2 - mitogen-activated protein kinase-activated protein kinase 2 [Homo sapiens, Entrez-Gene ID:9261]
MGST1 - microsomal glutathione S-transferase 1 [Homo sapiens, Entrez-Gene ID:4257]
MPO - myeloperoxidase [Homo sapiens, Entrez-Gene ID:4353]
MSRA - methionine sulfoxide reductase A [Homo sapiens, Entrez-Gene ID:4482]
MSRB1 - methionine sulfoxide reductase B1 [Homo sapiens, Entrez-Gene ID:51734]
MSRB2 - methionine sulfoxide reductase B2 [Homo sapiens, Entrez-Gene ID:22921]
MSRB3 - methionine sulfoxide reductase B3 [Homo sapiens, Entrez-Gene ID:253827]
MT1F - metallothionein 1F [Homo sapiens, Entrez-Gene ID:4494]
MT2A - metallothionein 2A [Homo sapiens, Entrez-Gene ID:4502]
MT3 - metallothionein 3 [Homo sapiens, Entrez-Gene ID:4504]
MTF1 - metal regulatory transcription factor 1 [Homo sapiens, Entrez-Gene ID:4520]
MTO1 - mitochondrial tRNA translation optimization 1 [Homo sapiens, Entrez-Gene ID:25821]
MUTYH - mutY DNA glycosylase [Homo sapiens, Entrez-Gene ID:4595]
NCF1 - neutrophil cytosolic factor 1 [Homo sapiens, Entrez-Gene ID:653361]
ND1 - NADH dehydrogenase, subunit 1 (complex I) [Homo sapiens, Entrez-Gene ID:4535]
ND3 - NADH dehydrogenase, subunit 3 (complex I) [Homo sapiens, Entrez-Gene ID:4537]
NDRG1 - N-myc downstream regulated 1 [Homo sapiens, Entrez-Gene ID:10397]
NDUFA6 - NADH:ubiquinone oxidoreductase subunit A6 [Homo sapiens, Entrez-Gene ID:4700]
NDUFAB1 - NADH:ubiquinone oxidoreductase subunit AB1 [Homo sapiens, Entrez-Gene ID:4706]
NDUFB5 - NADH:ubiquinone oxidoreductase subunit B5 [Homo sapiens, Entrez-Gene ID:4711]
NDUFB8 - NADH:ubiquinone oxidoreductase subunit B8 [Homo sapiens, Entrez-Gene ID:4714]
NDUFC2 - NADH:ubiquinone oxidoreductase subunit C2 [Homo sapiens, Entrez-Gene ID:4718]
NEIL1 - nei like DNA glycosylase 1 [Homo sapiens, Entrez-Gene ID:79661]
NEIL2 - nei like DNA glycosylase 2 [Homo sapiens, Entrez-Gene ID:252969]
NFE2L1 - nuclear factor, erythroid 2 like 1 [Homo sapiens, Entrez-Gene ID:4779]
NFE2L2 - nuclear factor, erythroid 2 like 2 [Homo sapiens, Entrez-Gene ID:4780]
NFKB1 - nuclear factor kappa B subunit 1 [Homo sapiens, Entrez-Gene ID:4790]
NGB - neuroglobin [Homo sapiens, Entrez-Gene ID:58157]
NOS1 - nitric oxide synthase 1 [Homo sapiens, Entrez-Gene ID:4842]
NOS2 - nitric oxide synthase 2 [Homo sapiens, Entrez-Gene ID:4843]
NOS2P2 - nitric oxide synthase 2 pseudogene 2 [Homo sapiens, Entrez-Gene ID:201288]
NOS3 - nitric oxide synthase 3 [Homo sapiens, Entrez-Gene ID:4846]
NOX1 - NADPH oxidase 1 [Homo sapiens, Entrez-Gene ID:27035]
NOX3 - NADPH oxidase 3 [Homo sapiens, Entrez-Gene ID:50508]
NOX4 - NADPH oxidase 4 [Homo sapiens, Entrez-Gene ID:50507]
NOX5 - NADPH oxidase 5 [Homo sapiens, Entrez-Gene ID:79400]
NQO1 - NAD(P)H quinone dehydrogenase 1 [Homo sapiens, Entrez-Gene ID:1728]
NQO2 - NAD(P)H quinone dehydrogenase 2 [Homo sapiens, Entrez-Gene ID:4835]
NR3C2 - nuclear receptor subfamily 3 group C member 2 [Homo sapiens, Entrez-Gene ID:4306]
NRF1 - nuclear respiratory factor 1 [Homo sapiens, Entrez-Gene ID:4899]
NUDT1 - nudix hydrolase 1 [Homo sapiens, Entrez-Gene ID:4521]
NXNL1 - nucleoredoxin-like 1 [Homo sapiens, Entrez-Gene ID:115861]
OGG1 - 8-oxoguanine DNA glycosylase [Homo sapiens, Entrez-Gene ID:4968]
OLR1 - oxidized low density lipoprotein receptor 1 [Homo sapiens, Entrez-Gene ID:4973]
OSGIN1 - oxidative stress induced growth inhibitor 1 [Homo sapiens, Entrez-Gene ID:29948]
OSR1 - odd-skipped related transciption factor 1 [Homo sapiens, Entrez-Gene ID:130497]
OXR1 - oxidation resistance 1 [Homo sapiens, Entrez-Gene ID:55074]
OXSR1 - oxidative stress responsive 1 [Homo sapiens, Entrez-Gene ID:9943]
PAFAH2 - platelet activating factor acetylhydrolase 2 [Homo sapiens, Entrez-Gene ID:5051]
PARG - poly(ADP-ribose) glycohydrolase [Homo sapiens, Entrez-Gene ID:8505]
PARK2 - parkin RBR E3 ubiquitin protein ligase [Homo sapiens, Entrez-Gene ID:5071]
PARK7 - Parkinsonism associated deglycase [Homo sapiens, Entrez-Gene ID:11315]
PARP1 - poly(ADP-ribose) polymerase 1 [Homo sapiens, Entrez-Gene ID:142]
PDSS1 - decaprenyl diphosphate synthase subunit 1 [Homo sapiens, Entrez-Gene ID:23590]
PEPD - peptidase D [Homo sapiens, Entrez-Gene ID:5184]
PHB - prohibitin [Homo sapiens, Entrez-Gene ID:5245]
PINK1 - PTEN induced putative kinase 1 [Homo sapiens, Entrez-Gene ID:65018]
PLA2G7 - phospholipase A2 group VII [Homo sapiens, Entrez-Gene ID:7941]
POLB - DNA polymerase beta [Homo sapiens, Entrez-Gene ID:5423]
PON1 - paraoxonase 1 [Homo sapiens, Entrez-Gene ID:5444]
PON2 - paraoxonase 2 [Homo sapiens, Entrez-Gene ID:5445]
PON3 - paraoxonase 3 [Homo sapiens, Entrez-Gene ID:5446]
PPARGC1A - PPARG coactivator 1 alpha [Homo sapiens, Entrez-Gene ID:10891]
PPIF - peptidylprolyl isomerase F [Homo sapiens, Entrez-Gene ID:10105]
PRDX1 - peroxiredoxin 1 [Homo sapiens, Entrez-Gene ID:5052]
PRDX2 - peroxiredoxin 2 [Homo sapiens, Entrez-Gene ID:7001]
PRDX3 - peroxiredoxin 3 [Homo sapiens, Entrez-Gene ID:10935]
PRDX4 - peroxiredoxin 4 [Homo sapiens, Entrez-Gene ID:10549]
PRDX5 - peroxiredoxin 5 [Homo sapiens, Entrez-Gene ID:25824]
PRDX6 - peroxiredoxin 6 [Homo sapiens, Entrez-Gene ID:9588]
PRKAA1 - protein kinase AMP-activated catalytic subunit alpha 1 [Homo sapiens, Entrez-Gene ID:5562]
PRKAB1 - protein kinase AMP-activated non-catalytic subunit beta 1 [Homo sapiens, Entrez-Gene ID:5564]
PRKCB - protein kinase C beta [Homo sapiens, Entrez-Gene ID:5579]
PRKCD - protein kinase C delta [Homo sapiens, Entrez-Gene ID:5580]
PRKD1 - protein kinase D1 [Homo sapiens, Entrez-Gene ID:5587]
PRNP - prion protein [Homo sapiens, Entrez-Gene ID:5621]
RCAN1 - regulator of calcineurin 1 [Homo sapiens, Entrez-Gene ID:1827]
RGN - regucalcin [Homo sapiens, Entrez-Gene ID:9104]
ROMO1 - reactive oxygen species modulator 1 [Homo sapiens, Entrez-Gene ID:140823]
RRM2B - ribonucleotide reductase regulatory TP53 inducible subunit M2B [Homo sapiens, Entrez-Gene ID:50484]
SCARA3 - scavenger receptor class A member 3 [Homo sapiens, Entrez-Gene ID:51435]
SCARB1 - scavenger receptor class B member 1 [Homo sapiens, Entrez-Gene ID:949]
SELENOP - selenoprotein P [Homo sapiens, Entrez-Gene ID:6414]
SENP3 - SUMO1/sentrin/SMT3 specific peptidase 3 [Homo sapiens, Entrez-Gene ID:26168]
SERPINF1 - serpin family F member 1 [Homo sapiens, Entrez-Gene ID:5176]
SESN1 - sestrin 1 [Homo sapiens, Entrez-Gene ID:27244]
SESN2 - sestrin 2 [Homo sapiens, Entrez-Gene ID:83667]
SHC1 - SHC adaptor protein 1 [Homo sapiens, Entrez-Gene ID:6464]
SIRT1 - sirtuin 1 [Homo sapiens, Entrez-Gene ID:23411]
SIRT3 - sirtuin 3 [Homo sapiens, Entrez-Gene ID:23410]
SIRT6 - sirtuin 6 [Homo sapiens, Entrez-Gene ID:51548]
SLC12A2 - solute carrier family 12 member 2 [Homo sapiens, Entrez-Gene ID:6558]
SLC23A1 - solute carrier family 23 member 1 [Homo sapiens, Entrez-Gene ID:9963]
SLC23A2 - solute carrier family 23 member 2 [Homo sapiens, Entrez-Gene ID:9962]
SLC25A14 - solute carrier family 25 member 14 [Homo sapiens, Entrez-Gene ID:9016]
SLC25A27 - solute carrier family 25 member 27 [Homo sapiens, Entrez-Gene ID:9481]
SLC6A6 - solute carrier family 6 member 6 [Homo sapiens, Entrez-Gene ID:6533]
SLC7A11 - solute carrier family 7 member 11 [Homo sapiens, Entrez-Gene ID:23657]
SMOX - spermine oxidase [Homo sapiens, Entrez-Gene ID:54498]
SMPD3 - sphingomyelin phosphodiesterase 3 [Homo sapiens, Entrez-Gene ID:55512]
SNCA - synuclein alpha [Homo sapiens, Entrez-Gene ID:6622]
SOD1 - superoxide dismutase 1 [Homo sapiens, Entrez-Gene ID:6647]
SOD2 - superoxide dismutase 2 [Homo sapiens, Entrez-Gene ID:6648]
SOD3 - superoxide dismutase 3 [Homo sapiens, Entrez-Gene ID:6649]
SQSTM1 - sequestosome 1 [Homo sapiens, Entrez-Gene ID:8878]
SRXN1 - sulfiredoxin 1 [Homo sapiens, Entrez-Gene ID:140809]
STK39 - serine/threonine kinase 39 [Homo sapiens, Entrez-Gene ID:27347]
TESMIN - testis expressed metallothionein like protein [Homo sapiens, Entrez-Gene ID:9633]
TF - transferrin [Homo sapiens, Entrez-Gene ID:7018]
TFAM - transcription factor A, mitochondrial [Homo sapiens, Entrez-Gene ID:7019]
TIA1 - TIA1 cytotoxic granule associated RNA binding protein [Homo sapiens, Entrez-Gene ID:7072]
TP53 - tumor protein p53 [Homo sapiens, Entrez-Gene ID:7157]
TP53I3 - tumor protein p53 inducible protein 3 [Homo sapiens, Entrez-Gene ID:9540]
TRAP1 - TNF receptor associated protein 1 [Homo sapiens, Entrez-Gene ID:10131]
TRPM2 - transient receptor potential cation channel subfamily M member 2 [Homo sapiens, Entrez-Gene ID:7226]
TXN - thioredoxin [Homo sapiens, Entrez-Gene ID:7295]
TXN2 - thioredoxin 2 [Homo sapiens, Entrez-Gene ID:25828]
TXNIP - thioredoxin interacting protein [Homo sapiens, Entrez-Gene ID:10628]
TXNRD1 - thioredoxin reductase 1 [Homo sapiens, Entrez-Gene ID:7296]
TXNRD2 - thioredoxin reductase 2 [Homo sapiens, Entrez-Gene ID:10587
TXNRD3 - thioredoxin reductase 3 [Homo sapiens, Entrez-Gene ID:114112]
UCP2 - uncoupling protein 2 [Homo sapiens, Entrez-Gene ID:7351]
UQCRQ - ubiquinol-cytochrome c reductase complex III subunit VII [Homo sapiens, Entrez-Gene ID:27089]
VNN1 - vanin 1 [Homo sapiens, Entrez-Gene ID:8876]
VNN3 - vanin 3 [Homo sapiens, Entrez-Gene ID:55350]
WNK1 - WNK lysine deficient protein kinase 1 [Homo sapiens, Entrez-Gene ID:65125]
WRN - Werner syndrome RecQ like helicase [Homo sapiens, Entrez-Gene ID:7486]
XDH - xanthine dehydrogenase [Homo sapiens, Entrez-Gene ID:7498]
XRCC1 - X-ray repair cross complementing 1 [Homo sapiens, Entrez-Gene ID:7515]

## Sheet: retrieved "lipid peroxidation"
GENE
AKR1B1 - aldo-keto reductase family 1 member B [Homo sapiens, Entrez-Gene ID:231]
AKR1B10 - aldo-keto reductase family 1 member B10 [Homo sapiens, Entrez-Gene ID:57016]
ALDH3A1 - aldehyde dehydrogenase 3 family member A1 [Homo sapiens, Entrez-Gene ID:218]
ALDH3B1 - aldehyde dehydrogenase 3 family member B1 [Homo sapiens, Entrez-Gene ID:221]
ALDH7A1 - aldehyde dehydrogenase 7 family member A1 [Homo sapiens, Entrez-Gene ID:501]
ALOX15 - arachidonate 15-lipoxygenase [Homo sapiens, Entrez-Gene ID:246]
ALOX5 - arachidonate 5-lipoxygenase [Homo sapiens, Entrez-Gene ID:240]
APOA1 - apolipoprotein A1 [Homo sapiens, Entrez-Gene ID:335]
APOD - apolipoprotein D [Homo sapiens, Entrez-Gene ID:347]
APOE - apolipoprotein E [Homo sapiens, Entrez-Gene ID:348]
APP - amyloid beta precursor protein [Homo sapiens, Entrez-Gene ID:351]
CAT - catalase [Homo sapiens, Entrez-Gene ID:847]
CP - ceruloplasmin [Homo sapiens, Entrez-Gene ID:1356]
CRYZ - crystallin zeta [Homo sapiens, Entrez-Gene ID:1429]
CYCS - cytochrome c, somatic [Homo sapiens, Entrez-Gene ID:54205]
CYP2E1 - cytochrome P450 family 2 subfamily E member 1 [Homo sapiens, Entrez-Gene ID:1571]
FABP1 - fatty acid binding protein 1 [Homo sapiens, Entrez-Gene ID:2168]
GCLC - glutamate-cysteine ligase catalytic subunit [Homo sapiens, Entrez-Gene ID:2729]
GCLM - glutamate-cysteine ligase modifier subunit [Homo sapiens, Entrez-Gene ID:2730]
GGT1 - gamma-glutamyltransferase 1 [Homo sapiens, Entrez-Gene ID:2678]
GPLD1 - glycosylphosphatidylinositol specific phospholipase D1 [Homo sapiens, Entrez-Gene ID:2822]
GPX1 - glutathione peroxidase 1 [Homo sapiens, Entrez-Gene ID:2876]
GPX4 - glutathione peroxidase 4 [Homo sapiens, Entrez-Gene ID:2879]
GPX5 - glutathione peroxidase 5 [Homo sapiens, Entrez-Gene ID:2880]
GSR - glutathione-disulfide reductase [Homo sapiens, Entrez-Gene ID:2936]
GSTA1 - glutathione S-transferase alpha 1 [Homo sapiens, Entrez-Gene ID:2938]
GSTA4 - glutathione S-transferase alpha 4 [Homo sapiens, Entrez-Gene ID:2941]
GSTM1 - glutathione S-transferase mu 1 [Homo sapiens, Entrez-Gene ID:2944]
GSTT1 - glutathione S-transferase theta 1 [Homo sapiens, Entrez-Gene ID:2952]
HFE - hemochromatosis [Homo sapiens, Entrez-Gene ID:3077]
HMOX1 - heme oxygenase 1 [Homo sapiens, Entrez-Gene ID:3162]
HP - haptoglobin [Homo sapiens, Entrez-Gene ID:3240]
MPG - N-methylpurine DNA glycosylase [Homo sapiens, Entrez-Gene ID:4350]
MPO - myeloperoxidase [Homo sapiens, Entrez-Gene ID:4353]
NFE2L2 - nuclear factor, erythroid 2 like 2 [Homo sapiens, Entrez-Gene ID:4780]
NOS2 - nitric oxide synthase 2 [Homo sapiens, Entrez-Gene ID:4843]
PEPD - peptidase D [Homo sapiens, Entrez-Gene ID:5184]
PLA2G7 - phospholipase A2 group VII [Homo sapiens, Entrez-Gene ID:7941]
PON1 - paraoxonase 1 [Homo sapiens, Entrez-Gene ID:5444]
PON2 - paraoxonase 2 [Homo sapiens, Entrez-Gene ID:5445]
PON3 - paraoxonase 3 [Homo sapiens, Entrez-Gene ID:5446]
PPARA - peroxisome proliferator activated receptor alpha [Homo sapiens, Entrez-Gene ID:5465]
PPARD - peroxisome proliferator activated receptor delta [Homo sapiens, Entrez-Gene ID:5467]
PPARG - peroxisome proliferator activated receptor gamma [Homo sapiens, Entrez-Gene ID:5468]
PRDX2 - peroxiredoxin 2 [Homo sapiens, Entrez-Gene ID:7001]
PRDX6 - peroxiredoxin 6 [Homo sapiens, Entrez-Gene ID:9588]
PTGS1 - prostaglandin-endoperoxide synthase 1 [Homo sapiens, Entrez-Gene ID:5742]
RDH12 - retinol dehydrogenase 12 (all-trans/9-cis/11-cis) [Homo sapiens, Entrez-Gene ID:145226]
RNF7 - ring finger protein 7 [Homo sapiens, Entrez-Gene ID:9616]
SCP2 - sterol carrier protein 2 [Homo sapiens, Entrez-Gene ID:6342]
SELENOP - selenoprotein P [Homo sapiens, Entrez-Gene ID:6414]
SOD1 - superoxide dismutase 1 [Homo sapiens, Entrez-Gene ID:6647]
SOD2 - superoxide dismutase 2 [Homo sapiens, Entrez-Gene ID:6648]
SOD3 - superoxide dismutase 3 [Homo sapiens, Entrez-Gene ID:6649]
SREBF1 - sterol regulatory element binding transcription factor 1 [Homo sapiens, Entrez-Gene ID:6720]
TRPA1 - transient receptor potential cation channel subfamily A member 1 [Homo sapiens, Entrez-Gene ID:8989]
TXN - thioredoxin [Homo sapiens, Entrez-Gene ID:7295]
UCP2 - uncoupling protein 2 [Homo sapiens, Entrez-Gene ID:7351]
XDH - xanthine dehydrogenase [Homo sapiens, Entrez-Gene ID:7498]

## Sheet: Reactome "oxidative stress"
Proteins	P10599	UniProt:P10599 TXN
Proteins	O14618	UniProt:O14618 CCS
Proteins	Q9NNW7	UniProt:Q9NNW7 TXNRD2
Proteins	P00390	UniProt:P00390-2 GSR
Proteins	P08294	UniProt:P08294 SOD3
Proteins	P04040	UniProt:P04040 CAT
Proteins	P13498	UniProt:P13498 CYBA
Proteins	Q96PH1	UniProt:Q96PH1 NOX5
Proteins	P04839	UniProt:P04839 CYBB
Proteins	Q9NPH5	UniProt:Q9NPH5 NOX4
Proteins	Q99757	UniProt:Q99757 TXN2
Proteins	P07203	UniProt:P07203 GPX1
Proteins	P18283	UniProt:P18283 GPX2
Proteins	P22352	UniProt:P22352 GPX3
Proteins	P00441	UniProt:P00441 SOD1
Proteins	Q15080	UniProt:Q15080 NCF4
Proteins	P14598	UniProt:P14598 NCF1
Proteins	P19878	UniProt:P19878 NCF2
Proteins	P99999	UniProt:P99999 CYCS
Proteins	P07237	UniProt:P07237 P4HB
Proteins	Q06830	UniProt:Q06830 PRDX1
Proteins	P30044	UniProt:P30044-2 PRDX5
Proteins	P32119	UniProt:P32119 PRDX2
Proteins	P50583	UniProt:P50583 NUDT2
Proteins	Q04656	UniProt:Q04656 ATP7A
Proteins	P04179	UniProt:P04179 SOD2
Proteins	Q8TED1	UniProt:Q8TED1 GPX8
Proteins	Q96SL4	UniProt:Q96SL4 GPX7
Proteins	Q96HE7	UniProt:Q96HE7 ERO1A
Proteins	P09211	UniProt:P09211 GSTP1
Proteins	P30041	UniProt:P30041 PRDX6
Proteins	P30044	UniProt:P30044-1 PRDX5
Proteins	P30048	UniProt:P30048 PRDX3
Proteins	O94778	UniProt:O94778 AQP8
Proteins	O00244	UniProt:O00244 ATOX1
Proteins	Q16881	UniProt:Q16881 TXNRD1
Proteins	P59796	UniProt:P59796 GPX6
Proteins	O75715	UniProt:O75715 GPX5
Proteins	P00390	UniProt:P00390-1 GSR

## Sheet: non redundant "Reactome"
GENE
NCF2 - neutrophil cytosolic factor 2 [Homo sapiens, Entrez-Gene ID: 4688]
NCF4- neutrophil cytosolic factor 4 [Homo sapiens, Entrez-Gene ID: 4689]
P4HB - prolyl 4-hydroxylase subunit beta [Homo sapiens, Entrez-Gene ID: 5034]
NUDT2- nudix hydrolase 2 [Homo sapiens, Entrez-Gene ID: 318]
ATP7A - ATPase, Cu++ transporting, alpha polypeptide [Homo sapiens, Entrez-Gene ID: 11977]
GPX8- glutathione peroxidase 8 (putative) [Homo sapiens, Entrez-Gene ID: 493869]
AQP8- aquaporin 8 [Homo sapiens, Entrez-Gene ID: 343]
ATOX1- antioxidant 1 copper chaperone [Homo sapiens, Entrez-Gene ID: 475]

## Sheet: additional
VAT1 - vesicle amine transport 1 [Homo sapiens, Entrez-Gene ID: 10493]
KIAA1576- vesicle amine transport 1 like [Homo sapiens, Entrez-Gene ID: 57687]
RTN4IP- reticulon 4 interacting protein 1 [Homo sapiens, Entrez-Gene ID: 84816]
TP53I3 - tumor protein p53 inducible protein 3 [Homo sapiens, Entrez-Gene ID: 9540]
CRYZL1- crystallin zeta like 1 [Homo sapiens, Entrez-Gene ID: 9946]
CBR3- carbonyl reductase 3 [Homo sapiens, Entrez-Gene ID: 874]
PTGR1- prostaglandin reductase 1 [Homo sapiens, Entrez-Gene ID: 22949]
PTGR2- prostaglandin reductase 2 [Homo sapiens, Entrez-Gene ID: 145482]
PTGR3, Zadh2- zinc binding alcohol dehydrogenase, domain containing 2 [Homo sapiens, Entrez-Gene ID: 225791]
GLRX3 - glutaredoxin 3 [Homo sapiens, Entrez-Gene ID: 10539]
GLRX5 - glutaredoxin 5 [Homo sapiens, Entrez-Gene ID: 51218]
