# Supplementary material for: Amine oxidase 3 is a novel pro-inflammatory marker of oxidative stress in peritoneal endometriosis lesions
Source: Sci Rep. 2020 Jan 30;10:1495. doi: 10.1038/s41598-020-58362-3 (PMC6992811; doi:10.1038/s41598-020-58362-3)
Supplement: Supplementary file 4 — Dataset 3. [file 41598_2020_58362_MOESM4_ESM.xlsx]

## Sheet: lookup.csv
entrezgene	gene	Ensembl_ID	logFC	logCPM	LR	PValue	adjp	chromosome_name	start_position	end_position
2678	GGT1	ENSG00000100031	-2.15121	4.35288	73.5364	9.88e-18	6.02e-15	22	24583750	24629005
5446	PON3	ENSG00000105852	2.47504	3.17314	64.6992	8.73e-16	3.31e-13	7	95359944	95396368
7018	TF	ENSG00000091513	1.28555	1.73125	48.1271	3.99e-12	5.79e-10	3	133745956	133779006
857	CAV1	ENSG00000105974	1.77245	7.15731	45.831	1.29e-11	1.54e-09	7	116524785	116561184
60468	BACH2	ENSG00000112182	1.38137	4.44191	44.3797	2.7e-11	2.9e-09	6	89926529	90296908
8639	AOC3	ENSG00000131471	2.9159	5.30284	43.5335	4.17e-11	4.23e-09	17	42851184	42858130
2946	GSTM2	ENSG00000213366	1.02749	5.46078	41.4945	1.18e-10	1.05e-08	1	109668022	109709551
120892	LRRK2	ENSG00000188906	1.67496	5.94453	41.075	1.46e-10	1.23e-08	12	40196744	40369285
253827	MSRB3	ENSG00000174099	2.28181	6.33937	40.638	1.83e-10	1.47e-08	12	65278643	65488244
2947	GSTM3	ENSG00000134202	1.41773	5.30166	40.5417	1.92e-10	1.52e-08	1	109733932	109741038
6347	CCL2	ENSG00000108691	1.60157	2.38488	36.0005	1.97e-09	1.1e-07	17	34255218	34257203
9104	RGN	ENSG00000130988	1.20408	2.90723	35.7698	2.22e-09	1.22e-07	X	47078355	47093314
9481	SLC25A27	ENSG00000153291	0.901607	5.72502	34.9378	3.4e-09	1.75e-07	6	46652915	46678193
5621	PRNP	ENSG00000171867	1.13997	6.84275	34.327	4.66e-09	2.27e-07	20	4686236	4701590
9962	SLC23A2	ENSG00000089057	0.978081	6.48008	31.4283	2.07e-08	8.07e-07	20	4852356	5010293
6414	SELENOP	ENSG00000250722	1.09315	6.40045	28.8504	7.82e-08	2.52e-06	5	42799880	42887392
8989	TRPA1	ENSG00000104321	1.56408	2.44464	27.992	1.22e-07	3.69e-06	8	72019917	72075617
7295	TXN	ENSG00000136810	-0.952269	6.63467	27.4726	1.59e-07	4.65e-06	9	110243811	110256640
3240	HP	ENSG00000257017	2.68892	4.89082	25.4114	4.63e-07	1.17e-05	16	72054592	72061055
1191	CLU	ENSG00000120885	2.41916	8.10229	25.2867	4.94e-07	1.23e-05	8	27596917	27615031
4306	NR3C2	ENSG00000151623	1.03768	4.83234	24.5364	7.29e-07	1.72e-05	4	148078762	148444698
7351	UCP2	ENSG00000175567	-1.02068	5.55475	24.3198	8.16e-07	1.89e-05	11	73974667	73983307
1645	AKR1C1	ENSG00000187134	1.0723	3.90366	24.0469	9.4e-07	2.1e-05	10	4963253	4983283
2512	FTL	ENSG00000087086	0.982316	8.98345	23.8833	1.02e-06	2.23e-05	19	48965301	48966878
10493	VAT1	ENSG00000108828	0.817136	7.11614	22.6806	1.91e-06	3.81e-05	17	43014605	43025123
9131	AIFM1	ENSG00000156709	-0.764294	5.56622	22.3429	2.28e-06	4.34e-05	X	130129362	130165887
5176	SERPINF1	ENSG00000132386	1.2815	7.71966	21.7678	3.08e-06	5.5e-05	17	1761959	1777574
4689	NCF4	ENSG00000100365	1.35992	2.31433	20.7881	5.13e-06	8.45e-05	22	36860988	36878015
7975	MAFK	ENSG00000198517	1.11953	3.69202	20.4922	5.99e-06	9.59e-05	7	1530714	1543043
384	ARG2	ENSG00000081181	-1.4277	4.46917	19.8404	8.42e-06	0.000127052	14	67619798	67651720
761	CA3	ENSG00000164879	1.37812	2.88117	19.5212	9.95e-06	0.000145915	8	85373436	85449040
2954	GSTZ1	ENSG00000100577	-0.620803	4.83561	18.2115	1.98e-05	0.000257828	14	77320884	77331597
27244	SESN1	ENSG00000080546	0.661431	5.53079	17.9921	2.22e-05	0.000283048	6	108986437	109094819
2948	GSTM4	ENSG00000168765	0.758209	4.23116	17.5342	2.82e-05	0.000344166	1	109656081	109674836
4303	FOXO4	ENSG00000184481	0.772152	4.71698	16.9232	3.89e-05	0.000450322	X	71096197	71103535
22949	PTGR1	ENSG00000106853	-0.569	5.82875	16.1671	5.8e-05	0.000631092	9	111562577	111599855
5034	P4HB	ENSG00000185624	-0.585965	8.59488	16.0143	6.29e-05	0.00067293	17	81843159	81860694
84817	TXNDC17	ENSG00000129235	-0.568082	4.01208	15.6797	7.5e-05	0.000778311	17	6640758	6644541
142	PARP1	ENSG00000143799	-0.498803	7.19525	15.4082	8.66e-05	0.00087068	1	226360691	226408079
2950	GSTP1	ENSG00000084207	-0.535189	7.50153	15.0735	0.000103406	0.00100027	11	67583595	67586660
2729	GCLC	ENSG00000001084	-1.00016	6.73497	15.0271	0.00010598	0.00102181	6	53497341	53616970
54541	DDIT4	ENSG00000168209	1.11509	5.12358	14.5831	0.000134108	0.00123894	10	72273920	72276036
5051	PAFAH2	ENSG00000158006	-0.596454	4.86969	14.3807	0.000149322	0.00135055	1	25959767	25998157
217	ALDH2	ENSG00000111275	0.78525	5.42148	14.2783	0.000157672	0.00141233	12	111766887	111817529
7941	PLA2G7	ENSG00000146070	-1.3686	4.63288	14.0724	0.000175902	0.00154279	6	46704201	46735693
2882	GPX7	ENSG00000116157	-0.572878	4.63741	13.9987	0.000182934	0.00158791	1	52602372	52609051
84816	RTN4IP	ENSG00000130347	-0.614339	3.25696	13.9443	0.000188304	0.00162495	6	106571971	106629487
3308	HSPA4	ENSG00000170606	-0.460458	7.28241	13.853	0.000197677	0.00168988	5	133051962	133106449
27347	STK39	ENSG00000198648	-0.573915	5.59166	13.5633	0.000230651	0.0019246	2	167954020	168248141
23479	ISCU	ENSG00000136003	0.511049	5.79266	13.547	0.000232665	0.00193957	12	108562582	108569384
2949	GSTM5	ENSG00000134201	1.10996	4.20528	13.1095	0.000293802	0.00234102	1	109712255	109775428
3077	HFE	ENSG00000010704	0.744742	3.9546	12.887	0.000330874	0.00257714	6	26087281	26098343
2822	GPLD1	ENSG00000112293	0.708108	2.46333	12.8153	0.00034379	0.00266249	6	24424565	24495205
6622	SNCA	ENSG00000145335	1.41438	3.01813	12.6916	0.000367298	0.00280764	4	89724099	89838315
9633	TESMIN	ENSG00000132749	-1.07704	3.75422	12.6476	0.000376041	0.00286332	11	68707440	68751564
54205	CYCS	ENSG00000172115	-0.529331	5.7203	12.5077	0.000405276	0.00304525	7	25120091	25125361
3313	HSPA9	ENSG00000113013	-0.433852	7.69905	12.3933	0.000430878	0.0031982	5	138554882	138575444
196	AHR	ENSG00000106546	0.839279	7.65569	12.1994	0.000478054	0.00347538	7	17298622	17346152
1843	DUSP1	ENSG00000120129	1.19489	7.40469	11.885	0.000565877	0.0039955	5	172768090	172771195
4700	NDUFA6	ENSG00000184983	-0.436676	5.11084	11.474	0.000705758	0.0048028	22	42085525	42090955
4835	NQO2	ENSG00000124588	0.485888	3.97758	11.3936	0.000736961	0.00497681	6	2987987	3028869
221	ALDH3B1	ENSG00000006534	0.731897	4.92346	11.3879	0.000739256	0.00498659	11	68008578	68029282
2937	GSS	ENSG00000100983	-0.475286	5.22119	11.1415	0.000844164	0.00556884	20	34928430	34955817
8507	ENC1	ENSG00000171617	1.04426	6.87384	10.9562	0.000932923	0.00602615	5	74627406	74641424
2597	GAPDH	ENSG00000111640	-0.497342	8.78026	10.9222	0.000950196	0.00612429	12	6533927	6538374
7226	TRPM2	ENSG00000142185	0.680527	3.43492	10.847	0.000989567	0.00630675	21	44350163	44443081
4097	MAFG	ENSG00000197063	0.488125	4.70194	10.7896	0.00102071	0.00644466	17	81918270	81927714
65018	PINK1	ENSG00000158828	0.463625	4.38271	10.3914	0.00126601	0.00769139	1	20633455	20651511
51435	SCARA3	ENSG00000168077	1.10307	6.37532	10.3549	0.00129129	0.00781653	8	27633868	27676776
949	SCARB1	ENSG00000073060	0.753653	5.29164	10.1795	0.00142008	0.00844165	12	124776856	124882668
114757	CYGB	ENSG00000161544	1.32695	3.40104	10.0639	0.00151205	0.00889266	17	76527356	76551175
29948	OSGIN1	ENSG00000140961	0.546901	1.1971	10.0555	0.00151893	0.00892124	16	83948282	83966332
10397	NDRG1	ENSG00000104419	0.717508	7.71387	9.88211	0.00166894	0.0096737	8	133237171	133302022
23657	SLC7A11	ENSG00000151012	-1.06054	4.09359	9.86051	0.00168864	0.00976869	4	138164097	138242349
6533	SLC6A6	ENSG00000131389	-0.7816	7.70953	9.75521	0.00178815	0.0102028	3	14402576	14489349
5587	PRKD1	ENSG00000184304	0.522681	5.74359	9.7376	0.00180536	0.0102646	14	29576479	30191898
7296	TXNRD1	ENSG00000198431	0.488064	6.93585	9.66666	0.00187642	0.0105712	12	104215779	104350305
10327	AKR1A1	ENSG00000117448	-0.399649	6.0498	9.60356	0.00194201	0.0108371	1	45550543	45570049
231	AKR1B1	ENSG00000085662	0.485212	4.89051	9.55381	0.00199535	0.0110788	7	134442350	134459284
4520	MTF1	ENSG00000188786	-0.615513	6.2115	9.48047	0.00207671	0.0114478	1	37809567	37859620
4494	MT1F	ENSG00000198417	-1.4961	3.75381	9.04853	0.00262906	0.0138366	16	56657694	56660698
5579	PRKCB	ENSG00000166501	1.05181	3.54991	8.98698	0.0027191	0.0142085	16	23836001	24220611
27089	UQCRQ	ENSG00000164405	-0.434097	5.06941	8.98308	0.0027249	0.0142098	5	132866560	132868031
836	CASP3	ENSG00000164305	-0.434961	5.19529	8.93075	0.00280409	0.0144987	4	184627696	184649509
6649	SOD3	ENSG00000109610	1.26247	3.41331	8.85589	0.00292144	0.0149654	4	24789912	24800842
5564	PRKAB1	ENSG00000111725	-0.532308	6.12361	8.68784	0.0032034	0.0161292	12	119667753	119681630
55074	OXR1	ENSG00000164830	-0.54071	7.06076	8.64294	0.00328331	0.0164286	8	106359476	106752694
7157	TP53	ENSG00000141510	-0.446944	6.18885	8.37724	0.00379948	0.0183666	17	7661779	7687550
9963	SLC23A1	ENSG00000170482	-0.614421	2.94067	8.33449	0.00388994	0.0187219	5	139367196	139384553
328	APEX1	ENSG00000100823	-0.359799	6.50668	8.0538	0.00454082	0.0211629	14	20455191	20457772
3091	HIF1A	ENSG00000100644	-0.510935	8.17787	8.02404	0.00461605	0.0214288	14	61695513	61748259
4129	MAOB	ENSG00000069535	0.688725	6.46479	7.97654	0.00473873	0.0218834	X	43766611	43882447
4688	NCF2	ENSG00000116701	0.761019	3.29246	7.94754	0.00481529	0.0221328	1	183555563	183590876
3028	HSD17B10	ENSG00000072506	-0.38701	4.88895	7.76684	0.00532141	0.0239118	X	53431258	53434373
7001	PRDX2	ENSG00000167815	-0.392986	5.93135	7.51166	0.00613008	0.0267367	19	12796820	12801859
4718	NDUFC2	ENSG00000151366	-0.484562	4.6994	7.29329	0.00692125	0.0295101	11	78068304	78080219
114112	TXNRD3	ENSG00000197763	0.395487	4.5254	7.15784	0.00746372	0.03125	3	126607052	126655155
5580	PRKCD	ENSG00000163932	-0.416277	4.76208	7.07011	0.00783804	0.0324407	3	53156009	53192717
5245	PHB	ENSG00000167085	-0.500483	5.53335	6.75642	0.00934108	0.0370312	17	49404049	49414905
1965	EIF2S1	ENSG00000134001	-0.351173	6.3387	6.71322	0.00957007	0.0377446	14	67359997	67386516
2936	GSR	ENSG00000104687	-0.36224	6.57499	6.69561	0.00966507	0.0379795	8	30678061	30727926
347	APOD	ENSG00000189058	1.06441	5.92183	6.4707	0.0109667	0.0418732	3	195568702	195584205
8878	SQSTM1	ENSG00000161011	0.344163	7.10233	6.44301	0.011139	0.0423261	5	179806398	179838078
5184	PEPD	ENSG00000124299	0.36929	4.84007	6.3772	0.0115596	0.0435963	19	33386950	33521794
5468	PPARG	ENSG00000132170	0.729793	4.0657	6.36832	0.0116176	0.0437404	3	12287368	12434356
4706	NDUFAB1	ENSG00000004779	-0.361687	4.49518	6.34225	0.0117895	0.044237	16	23581002	23596356
5445	PON2	ENSG00000105854	-0.331708	6.47434	6.32278	0.0119197	0.044596	7	95404863	95435329
9943	OXSR1	ENSG00000172939	-0.359492	6.47165	6.28512	0.0121756	0.0453295	3	38165089	38255488
9946	CRYZL1	ENSG00000205758	0.296861	5.44207	6.15547	0.0131006	0.0478955	21	33589341	33643926
119391	GSTO2	ENSG00000065621	-0.534852	4.80708	6.03697	0.0140093	0.050425	10	104268873	104304945
3162	HMOX1	ENSG00000100292	0.761062	4.41827	5.97074	0.0145452	0.0518992	22	35380361	35394214
23400	ATP13A2	ENSG00000159363	-0.399951	5.2166	5.84189	0.015649	0.0547545	1	16985958	17011928
55512	SMPD3	ENSG00000103056	0.857262	3.83855	5.78012	0.0162085	0.0562968	16	68358325	68448688
3329	HSPD1	ENSG00000144381	-0.331335	7.80448	5.77264	0.0162776	0.0564953	2	197486581	197516737
9451	EIF2AK3	ENSG00000172071	-0.364062	5.68672	5.74828	0.0165048	0.0570933	2	88556741	88627576
8876	VNN1	ENSG00000112299	-1.1672	5.46116	5.73807	0.0166011	0.0573252	6	132681590	132714049
1352	COX10	ENSG00000006695	-0.321216	4.17868	5.58445	0.0181206	0.0611891	17	14069496	14208677
10549	PRDX4	ENSG00000123131	-0.362253	5.59602	5.52804	0.018714	0.0626465	X	23664262	23686399
1356	CP	ENSG00000047457	-1.05091	8.17475	5.40688	0.0200575	0.0659736	3	149162410	149222055
5052	PRDX1	ENSG00000117450	-0.300823	6.68669	5.39204	0.0202288	0.0664397	1	45511036	45523047
11315	PARK7	ENSG00000116288	-0.300573	6.42683	5.37126	0.0204712	0.0669852	1	7954291	7985505
50	ACO2	ENSG00000100412	-0.29099	5.99352	5.28782	0.0214751	0.0695491	22	41469125	41528989
9540	TP53I3	ENSG00000115129	-0.422321	5.45489	5.10223	0.0238951	0.0752626	2	24077433	24085861
2309	FOXO3	ENSG00000118689	0.349586	7.44476	5.0204	0.0250504	0.0779568	6	108559835	108684774
1536	CYBB	ENSG00000165168	0.532463	5.88927	4.85172	0.0276186	0.0837226	X	37780011	37813461
1535	CYBA	ENSG00000051523	-0.409762	5.62389	4.82662	0.0280235	0.0846309	16	88643283	88651152
23590	PDSS1	ENSG00000148459	-0.352595	2.91328	4.65182	0.0310207	0.0915698	10	26697659	26746798
351	APP	ENSG00000142192	0.314442	9.26608	4.43216	0.0352679	0.101052	21	25880550	26171128
2232	FDXR	ENSG00000161513	0.587225	3.84241	4.32278	0.0376055	0.106133	17	74862497	74873031
4780	NFE2L2	ENSG00000116044	0.31865	7.18873	4.3102	0.0378846	0.106733	2	177227595	177392697
4780	NFE2L2	ENSG00000116044	0.31865	7.18873	4.3102	0.0378846	0.106733	2	177227595	177392697
2395	FXN	ENSG00000165060	-0.334522	3.38292	4.22182	0.0399073	0.11092	9	69035259	69100178
2052	EPHX1	ENSG00000143819	0.386874	6.53989	4.20474	0.0403112	0.111731	1	225810092	225845563
3163	HMOX2	ENSG00000103415	-0.310344	5.11443	4.193	0.0405912	0.112313	16	4474690	4510347
6720	SREBF1	ENSG00000072310	-0.377732	6.20984	4.12114	0.0423505	0.115735	17	17810399	17837002
53905	DUOX1	ENSG00000137857	-0.772343	7.60896	4.11527	0.0424977	0.116048	15	45129933	45165576
2941	GSTA4	ENSG00000170899	0.294508	4.97131	4.10346	0.0427955	0.116591	6	52977948	52995378
10131	TRAP1	ENSG00000126602	-0.2658	5.27103	4.03967	0.0444424	0.11973	16	3651639	3717597
3303	HSPA1A	ENSG00000204389	0.329047	4.84016	3.81797	0.0507056	0.132179	6	31815464	31817946
10587	TXNRD2	ENSG00000184470	0.286497	4.54468	3.59703	0.057883	0.14593	22	19875517	19941992
51218	GLRX5	ENSG00000182512	-0.273811	4.19644	3.57191	0.0587646	0.147563	14	95533503	95544724
4779	NFE2L1	ENSG00000082641	0.257406	8.45187	3.55468	0.0593776	0.148637	17	48048329	48061487
4257	MGST1	ENSG00000008394	-0.593512	5.86071	3.51587	0.0607839	0.151066	12	16347142	16609259
27	ABL2	ENSG00000143322	0.207322	6.65141	3.37921	0.0660238	0.160148	1	179099327	179229684
4846	NOS3	ENSG00000164867	0.555078	3.37761	3.346	0.0673685	0.162651	7	150990995	151014588
873	CBR1	ENSG00000159228	-0.324165	4.30675	3.3197	0.0684543	0.164419	21	36069941	36073166
48	ACO1	ENSG00000122729	0.21868	6.50217	3.29065	0.0696756	0.166582	9	32384603	32454769
1728	NQO1	ENSG00000181019	-0.417841	4.64602	3.22052	0.0727207	0.172232	16	69706996	69726951
4790	NFKB1	ENSG00000109320	0.217974	6.32156	3.16906	0.0750455	0.176344	4	102501329	102617302
1429	CRYZ	ENSG00000116791	-0.279458	5.66753	3.14043	0.0763735	0.178502	1	74705482	74733408
666	BOK	ENSG00000176720	-0.315163	5.4303	2.96471	0.0850998	0.19346	2	241558721	241574138
10105	PPIF	ENSG00000108179	-0.279451	4.6551	2.94991	0.0858824	0.194744	10	79347469	79355337
7498	XDH	ENSG00000158125	-1.05913	6.71301	2.86519	0.0905149	0.202055	2	31334321	31414715
10059	DNM1L	ENSG00000087470	-0.210595	7.08849	2.8205	0.0930671	0.206578	12	32679200	32745650
6558	SLC12A2	ENSG00000064651	-0.23838	6.70324	2.79512	0.0945517	0.209059	5	128083766	128189688
4968	OGG1	ENSG00000114026	0.221022	4.83193	2.78324	0.0952553	0.210168	3	9749944	9788219
10935	PRDX3	ENSG00000165672	-0.243334	6.37628	2.76698	0.0962276	0.211748	10	119167703	119178833
50506	DUOX2	ENSG00000140279	-0.650986	2.88517	2.74226	0.0977266	0.214097	15	45092650	45114344
7019	TFAM	ENSG00000108064	-0.2344	5.58579	2.73123	0.0984038	0.215021	10	58385022	58399221
10146	G3BP1	ENSG00000145907	-0.201683	8.2404	2.69531	0.100644	0.218484	5	151771045	151812785
468	ATF4	ENSG00000128272	0.181263	7.23745	2.59773	0.107017	0.228253	22	39519695	39522685
837	CASP4	ENSG00000196954	0.235311	5.97276	2.52802	0.11184	0.236006	11	104942866	104969436
644	BLVRA	ENSG00000106605	0.223254	4.81145	2.40511	0.120939	0.249518	7	43758680	43807342
30001	ERO1A	ENSG00000197930	-0.326284	6.24154	2.39682	0.121582	0.25022	14	52639916	52695900
2878	GPX3	ENSG00000211445	0.940817	8.51528	2.37983	0.122911	0.252158	5	151020438	151028993
23456	ABCB10	ENSG00000135776	-0.225363	4.8075	2.27906	0.131131	0.264199	1	229516582	229558695
7072	TIA1	ENSG00000116001	-0.190474	7.82992	2.25703	0.133009	0.266832	2	70209444	70248660
65125	WNK1	ENSG00000060237	0.197714	8.50033	2.20669	0.137413	0.273327	12	752593	911452
847	CAT	ENSG00000121691	-0.199141	6.66984	2.17453	0.140312	0.277314	11	34438925	34472062
10539	GLRX3	ENSG00000108010	-0.184059	5.3913	2.17014	0.140713	0.277858	10	130136399	130184521
948	CD36	ENSG00000135218	0.784439	6.35495	2.14459	0.143073	0.281417	7	80369575	80679277
5742	PTGS1	ENSG00000095303	0.539124	7.05699	2.04436	0.152771	0.294302	9	122370530	122395703
348	APOE	ENSG00000130203	0.383111	6.50184	2.02326	0.154906	0.297086	19	44905754	44909393
83667	SESN2	ENSG00000130766	0.273151	4.10129	2.0158	0.155669	0.298162	1	28259527	28282491
8505	PARG	ENSG00000227345	-0.20715	4.34294	1.98823	0.158526	0.301964	10	49818279	49970203
6648	SOD2	ENSG00000112096	0.421202	9.26594	1.90213	0.16784	0.314352	6	159669057	159762529
51022	GLRX2	ENSG00000023572	-0.277406	2.41931	1.8908	0.169111	0.316031	1	193096468	193106114
240	ALOX5	ENSG00000012779	0.319898	3.93562	1.86339	0.172234	0.319972	10	45374176	45446119
467	ATF3	ENSG00000162772	0.695368	5.07425	1.84426	0.174453	0.323142	1	212565334	212620777
9479	MAPK8IP1	ENSG00000121653	-0.267501	3.96702	1.77401	0.182887	0.334418	11	45885651	45906465
207	AKT1	ENSG00000142208	-0.180087	6.69929	1.68399	0.194395	0.349141	14	104769349	104795751
23411	SIRT1	ENSG00000096717	0.184362	5.70609	1.67643	0.195399	0.350588	10	67884669	67918390
23410	SIRT3	ENSG00000142082	0.16807	4.53552	1.62079	0.202982	0.359341	11	215458	236931
5594	MAPK1	ENSG00000100030	-0.152123	7.6291	1.59955	0.205968	0.363135	22	21754500	21867680
4521	NUDT1	ENSG00000106268	-0.24081	2.69173	1.554	0.212545	0.371471	7	2242222	2251146
501	ALDH7A1	ENSG00000164904	0.182324	6.39573	1.52834	0.216362	0.376132	5	126531200	126595418
140823	ROMO1	ENSG00000125995	-0.200053	4.07687	1.46552	0.226055	0.387993	20	35699272	35700984
1649	DDIT3	ENSG00000175197	0.227648	3.67803	1.43389	0.23113	0.39394	12	57516588	57520517
9016	SLC25A14	ENSG00000102078	-0.17928	3.76444	1.42679	0.232288	0.395038	X	130339888	130373361
25821	MTO1	ENSG00000135297	-0.137133	5.45662	1.39913	0.236869	0.4004	6	73461578	73509236
3315	HSPB1	ENSG00000106211	0.225321	6.54358	1.37121	0.241604	0.405996	7	76302544	76304295
9361	LONP1	ENSG00000196365	-0.187831	5.90152	1.37002	0.241808	0.406262	19	5691834	5720572
10550	ARL6IP5	ENSG00000144746	0.212093	6.67798	1.36195	0.243199	0.407824	3	69084944	69106066
9365	KL	ENSG00000133116	-0.302757	3.06274	1.31874	0.250818	0.417314	13	33016433	33066145
8452	CUL3	ENSG00000036257	-0.135963	6.90582	1.31389	0.251692	0.418283	2	224470150	224585397
571	BACH1	ENSG00000156273	0.142365	6.90989	1.30025	0.254167	0.421181	21	29194071	29630751
3658	IREB2	ENSG00000136381	-0.143127	7.17413	1.27995	0.257909	0.425546	15	78437431	78501456
79661	NEIL1	ENSG00000140398	0.165246	5.2946	1.23918	0.265629	0.433268	15	75346955	75357114
1432	MAPK14	ENSG00000112062	0.152229	7.03656	1.14024	0.285601	0.455174	6	36027677	36111236
9817	KEAP1	ENSG00000079999	-0.132027	5.62046	1.09099	0.296252	0.466886	19	10486120	10503741
4899	NRF1	ENSG00000106459	0.120887	4.956	1.05505	0.304346	0.475317	7	129611714	129757082
3297	HSF1	ENSG00000185122	0.151947	5.44171	1.0396	0.307915	0.478651	8	144291591	144314722
2539	G6PD	ENSG00000160211	-0.170656	4.53168	1.02875	0.310453	0.481369	X	154531391	154547572
4502	MT2A	ENSG00000125148	0.348075	4.13226	1.0026	0.316681	0.487763	16	56608199	56609497
25824	PRDX5	ENSG00000126432	-0.130421	6.43876	0.976232	0.323131	0.494861	11	64318088	64321811
145482	PTGR2	ENSG00000140043	-0.134341	4.04231	0.893961	0.344406	0.51604	14	73851844	73886827
6464	SHC1	ENSG00000160691	0.117349	6.91108	0.818997	0.365474	0.537624	1	154962298	154974395
2074	ERCC6	ENSG00000225830	0.109402	5.66762	0.71142	0.398973	0.569966	10	49455368	49539538
9446	GSTO1	ENSG00000148834	-0.12553	5.30442	0.708152	0.400058	0.571055	10	104235356	104267459
1571	CYP2E1	ENSG00000130649	0.146558	2.35887	0.635585	0.425314	0.596128	10	133520406	133561220
5467	PPARD	ENSG00000112033	0.133571	5.04587	0.612276	0.433932	0.60423	6	35342558	35428191
581	BAX	ENSG00000087088	-0.142879	4.52896	0.610849	0.434468	0.6045	19	48954815	48961798
54498	SMOX	ENSG00000088826	-0.15142	4.33071	0.571751	0.449564	0.618781	20	4120980	4187747
6647	SOD1	ENSG00000142168	0.0921036	6.08046	0.518414	0.471519	0.638855	21	31659622	31668931
874	CBR3	ENSG00000159231	0.262392	2.45649	0.516103	0.472509	0.639749	21	36134912	36146566
26168	SENP3	ENSG00000161956	-0.104247	3.44545	0.475266	0.490575	0.654038	17	7561875	7571969
9588	PRDX6	ENSG00000117592	0.091621	7.07232	0.413849	0.520022	0.678756	1	173477266	173488807
2551	GABPA	ENSG00000154727	0.101679	5.9335	0.408712	0.522624	0.68136	21	25734570	25772460
2876	GPX1	ENSG00000233276	-0.101788	6.29784	0.383893	0.535527	0.691636	3	49357176	49358600
2739	GLO1	ENSG00000124767	-0.0823991	6.32003	0.382706	0.536159	0.69215	6	38675925	38703141
5599	MAPK8	ENSG00000107643	-0.0819922	6.40112	0.376107	0.539694	0.69514	10	48306639	48439360
5423	POLB	ENSG00000070501	-0.0853635	4.3299	0.360854	0.548032	0.701577	8	42338454	42371808
9973	CCS	ENSG00000173992	0.0972995	4.81835	0.354242	0.551722	0.704572	11	66592821	66606019
4217	MAP3K5	ENSG00000197442	0.174734	7.73239	0.305071	0.580721	0.728777	6	136557047	136792518
10891	PPARGC1A	ENSG00000109819	-0.168842	4.12202	0.305044	0.580737	0.728777	4	23755041	23904089
51734	MSRB1	ENSG00000198736	-0.0927683	3.61657	0.292192	0.588819	0.734466	16	1938210	1943326
472	ATM	ENSG00000149311	0.0663492	8.62285	0.258494	0.611157	0.751507	11	108222484	108369102
2671	GFER	ENSG00000127554	-0.0900396	2.91278	0.257325	0.611964	0.75205	16	1984207	1987749
7515	XRCC1	ENSG00000073050	-0.0700015	4.618	0.254819	0.613702	0.752983	19	43543040	43580473
23764	MAFF	ENSG00000185022	-0.128708	4.59062	0.242877	0.622136	0.758743	22	38200767	38216511
252969	NEIL2	ENSG00000154328	0.0703823	4.27242	0.203189	0.652159	0.781618	8	11769639	11787346
2877	GPX2	ENSG00000176153	-0.0891064	2.49247	0.196724	0.657378	0.785636	14	64939152	64942905
2730	GCLM	ENSG00000023909	-0.068618	4.39206	0.171618	0.678678	0.801875	1	93885205	93909456
51548	SIRT6	ENSG00000077463	-0.0710053	3.30324	0.160491	0.688705	0.809059	19	4174109	4182604
9616	RNF7	ENSG00000114125	-0.046939	5.30537	0.136359	0.711928	0.824989	3	141738204	141747560
1827	RCAN1	ENSG00000159200	0.0900335	5.21825	0.133386	0.714947	0.827186	21	34513142	34615142
4482	MSRA	ENSG00000175806	0.0535829	3.66681	0.130726	0.717681	0.829154	8	10054268	10428891
25	ABL1	ENSG00000097007	0.0501727	7.5506	0.127423	0.721119	0.831815	9	130713946	130887675
2745	GLRX	ENSG00000173221	-0.0918581	4.92648	0.105784	0.744996	0.848454	5	95751319	95823005
4595	MUTYH	ENSG00000132781	-0.0443628	4.02282	0.104577	0.746405	0.849293	1	45329163	45340470
1718	DHCR24	ENSG00000116133	-0.084045	6.90585	0.103803	0.747313	0.849833	1	54849633	54887218
2879	GPX4	ENSG00000167468	-0.0438088	6.36481	0.102183	0.749226	0.85075	19	1103926	1106791
2495	FTH1	ENSG00000167996	0.0539831	5.15198	0.0967736	0.755736	0.855285	11	61959718	61967660
318	NUDT2	ENSG00000164978	-0.0451168	3.53843	0.0831247	0.773107	0.866125	9	34329506	34343713
493869	GPX8	ENSG00000164294	0.0391701	6.02922	0.0678848	0.794442	0.879765	5	55160118	55167071
50507	NOX4	ENSG00000086991	0.0731515	4.08347	0.0398432	0.841787	0.909871	11	89324356	89498187
177	AGER	ENSG00000204305	0.0344708	3.10042	0.0345378	0.852567	0.917012	6	32180968	32184324
475	ATOX1	ENSG00000177556	0.023743	4.48733	0.0330955	0.855644	0.919091	5	151742316	151772532
22921	MSRB2	ENSG00000148450	0.0244372	4.07106	0.0244525	0.875739	0.930661	10	23095506	23122013
5071	PARK2	ENSG00000185345	0.0252893	3.59431	0.0208353	0.885229	0.936357	6	161347420	162727771
7486	WRN	ENSG00000165392	-0.0176794	6.27512	0.0199914	0.887561	0.937902	8	31033801	31173769
8644	AKR1C3	ENSG00000196139	0.0237859	4.04163	0.0104698	0.918501	0.957115	10	5035354	5107686
4350	MPG	ENSG00000103152	0.0158225	3.59363	0.00950598	0.92233	0.959474	16	77007	85853
6342	SCP2	ENSG00000116171	-0.0137	6.67207	0.00927531	0.923276	0.960109	1	52927229	53051703
5465	PPARA	ENSG00000186951	-0.0101375	6.22523	0.00537113	0.941577	0.970687	22	46150521	46243756
2308	FOXO1	ENSG00000150907	-0.0222345	8.45152	0.00467724	0.945475	0.972323	13	40469953	40666597
4711	NDUFB5	ENSG00000136521	0.00931853	5.39528	0.00448306	0.946617	0.972932	3	179604690	179627647
25828	TXN2	ENSG00000100348	-0.00847193	5.12008	0.00388516	0.950299	0.97477	22	36467036	36482030
27165	GLS2	ENSG00000135423	0.0104625	3.82704	0.00366148	0.951749	0.975314	12	56470944	56488414
5562	PRKAA1	ENSG00000132356	0.00511381	6.82952	0.00133613	0.970841	0.986017	5	40759379	40798374
50484	RRM2B	ENSG00000048392	-0.00433793	5.33214	0.000851682	0.976718	0.988745	8	102204502	102239118
9261	MAPKAPK2	ENSG00000162889	-0.00397848	6.28544	0.000787734	0.977609	0.989082	1	206684944	206734283
4842	NOS1	ENSG00000089250	0.0132347	4.07642	0.000384212	0.984361	0.992731	12	117208142	117452170
4714	NDUFB8	ENSG00000166136	0.00269659	3.85545	0.000374537	0.98456	0.992771	10	100523740	100530000
213	ALB	NA	NA	NA	NA	NA	NA	NA	NA	NA
218	ALDH3A1	NA	NA	NA	NA	NA	NA	NA	NA	NA
246	ALOX15	NA	NA	NA	NA	NA	NA	NA	NA	NA
335	APOA1	NA	NA	NA	NA	NA	NA	NA	NA	NA
343	AQP8	NA	NA	NA	NA	NA	NA	NA	NA	NA
2021	ENDOG	NA	NA	NA	NA	NA	NA	NA	NA	NA
2168	FABP1	NA	NA	NA	NA	NA	NA	NA	NA	NA
2880	GPX5	NA	NA	NA	NA	NA	NA	NA	NA	NA
2938	GSTA1	NA	NA	NA	NA	NA	NA	NA	NA	NA
2940	GSTA3	NA	NA	NA	NA	NA	NA	NA	NA	NA
2944	GSTM1	NA	NA	NA	NA	NA	NA	NA	NA	NA
2952	GSTT1	NA	NA	NA	NA	NA	NA	NA	NA	NA
3316	HSPB2	NA	NA	NA	NA	NA	NA	NA	NA	NA
3576	CXCL8	NA	NA	NA	NA	NA	NA	NA	NA	NA
4353	MPO	NA	NA	NA	NA	NA	NA	NA	NA	NA
4504	MT3	NA	NA	NA	NA	NA	NA	NA	NA	NA
4535	ND1	NA	NA	NA	NA	NA	NA	NA	NA	NA
4537	ND3	NA	NA	NA	NA	NA	NA	NA	NA	NA
4843	NOS2	NA	NA	NA	NA	NA	NA	NA	NA	NA
4973	OLR1	NA	NA	NA	NA	NA	NA	NA	NA	NA
5444	PON1	NA	NA	NA	NA	NA	NA	NA	NA	NA
10628	TXNIP	NA	NA	NA	NA	NA	NA	NA	NA	NA
11977	ATP7A	NA	NA	NA	NA	NA	NA	NA	NA	NA
22947	DUX4L1	NA	NA	NA	NA	NA	NA	NA	NA	NA
27035	NOX1	NA	NA	NA	NA	NA	NA	NA	NA	NA
50508	NOX3	NA	NA	NA	NA	NA	NA	NA	NA	NA
55350	VNN3	NA	NA	NA	NA	NA	NA	NA	NA	NA
57016	AKR1B10	NA	NA	NA	NA	NA	NA	NA	NA	NA
57687	KIAA1576	NA	NA	NA	NA	NA	NA	NA	NA	NA
58157	NGB	NA	NA	NA	NA	NA	NA	NA	NA	NA
79400	NOX5	NA	NA	NA	NA	NA	NA	NA	NA	NA
79924	ADM2	NA	NA	NA	NA	NA	NA	NA	NA	NA
94033	FTMT	NA	NA	NA	NA	NA	NA	NA	NA	NA
115861	NXNL1	NA	NA	NA	NA	NA	NA	NA	NA	NA
117159	DCD	NA	NA	NA	NA	NA	NA	NA	NA	NA
130497	OSR1	NA	NA	NA	NA	NA	NA	NA	NA	NA
139189	DGKK	NA	NA	NA	NA	NA	NA	NA	NA	NA
140809	SRXN1	NA	NA	NA	NA	NA	NA	NA	NA	NA
145226	RDH12	NA	NA	NA	NA	NA	NA	NA	NA	NA
201288	NOS2P2	NA	NA	NA	NA	NA	NA	NA	NA	NA
225791	PTGR3	NA	NA	NA	NA	NA	NA	NA	NA	NA
257202	GPX6	NA	NA	NA	NA	NA	NA	NA	NA	NA
389692	MAFA	NA	NA	NA	NA	NA	NA	NA	NA	NA
653361	NCF1	NA	NA	NA	NA	NA	NA	NA	NA	NA
